# Supplementary material for: Establishing new grid‐size‐dependent attributes to rank areas of endemism for conservation priorities
Source: Cladistics. 2025 Jun 19;41(5):493–512. doi: 10.1111/cla.70002 (PMC12466105; doi:10.1111/cla.70002)
Supplement: Supplementary file 2 — Table S1. Spreadsheet containing details regarding the calculations of the Priority Index for Areas of Endemism (AEs) in 0.1° × 0.1° grids. [file CLA-41-493-s003.xlsx]

## Sheet: Planilha1
AE	Grid size	Multiplication factor	N	Scoring species (EI)	Size	Score (E)	Ecoregion (N)	Ecoregion(s)	Simpatric species (N)	Simpatric species	Threatened species (N)	NT	VU	EN	CR	CR(PEX)	Equivalent grid	Species/Area attribute	Endemicity attribute	Extinction attribute	Total	Priority index (PI)
1	0.1	1	4	Hisonotus leucofrenatus (0.63), Microglanis cottoides (0.55), Gymnotus pantherinus (0.65), and Crenicichla lacustris (0.63)	16	2.45	1	Southeastern Mata Atlantica	61	Geophagus iporangensis, Rhamdia quelen, Hoplias malabaricus, Phalloceros harpagos, Mimagoniates microlepis, Hoplisoma ehrhardti, Synbranchus marmoratus, Kronichthys lacerta, Psalidodon laticeps, Callichthys callichthys, Deuterodon langei, Deuterodon iguape, Acentronichthys leptos, Hyphessobrycon bifasciatus, Characidium pterostictum, Deuterodon ribeirae, Hisonotus leucofrenatus, Hyphessobrycon re…	5	0	0	4	0	1	16	3.8125	0.6125	96	224.175	2.35059
2	0.1	1	11	Crenicichla mandelburgeri (0.38), Hemiodus orthonops (0.50), Bryconamericus exodon (1.0), Saxatilia lepidota (0.58), Odontostilbe pequira (0.88), Bujurquina vittata (0.58), Platydoras armatulus (0.50), Pachyurus bonariensis (0.75), Plagioscion squamosissimus (0.88), Abramites hypselonotus (0.75), and Moenkhausia dichroura (0.75)	4	7.54	2	Lower Parana and Iguassu	124	Hypostomus ancistroides, Astyanax lacustris, Rhamdia quelen, Psalidodon paranae, Psalidodon fasciatus, Hoplias malabaricus, Phalloceros harpagos, Characidium zebra, Oligosarcus paranensis, Piabarchus stramineus, Serrapinnus notomelas, Schizodon nasutus, Cetopsorhamdia iheringi, Imparfinis schubarti, Apareiodon affinis, Saxatilia britskii, Synbranchus marmoratus, Megaleporinus obtusidens, Cichlaso…	2	0	1	0	1	0	4	31	41.47	3.75	4820.89	3.68313
3	0.1	1	4	Acentronichthys leptos (0.60), Hisonotus leucofrenatus (0.62), Scleromystax macropterus (EN) (0.52), and Schizolecis guntheri (0.65)	18	2.38	1	Southeastern Mata Atlantica	66	Geophagus iporangensis, Rhamdia quelen, Cambeva davisi, Hoplias malabaricus, Phalloceros harpagos, Mimagoniates microlepis, Hoplisoma ehrhardti, Synbranchus marmoratus, Kronichthys lacerta, Psalidodon laticeps, Callichthys callichthys, Deuterodon langei, Deuterodon iguape, Acentronichthys leptos, Hyphessobrycon bifasciatus, Characidium pterostictum, Deuterodon ribeirae, Hisonotus leucofrenatus, H…	5	0	0	4	0	1	18	3.66667	0.528889	85.3333	165.483	2.21875
4	0.1	1	5	Acentronichthys leptos (0.58), Hisonotus leucofrenatus (0.65), Hyphessobrycon griemi (0.49), Scleromystax macropterus (EN) (0.52), and Gymnotus pantherinus (0.75)	24	2.98	1	Southeastern Mata Atlantica	70	Geophagus iporangensis, Rhamdia quelen, Cambeva davisi, Hoplias malabaricus, Phalloceros harpagos, Mimagoniates microlepis, Hoplisoma ehrhardti, Synbranchus marmoratus, Kronichthys lacerta, Psalidodon laticeps, Callichthys callichthys, Deuterodon langei, Deuterodon iguape, Acentronichthys leptos, Hyphessobrycon bifasciatus, Characidium pterostictum, Deuterodon ribeirae, Hisonotus leucofrenatus, H…	5	0	0	4	0	1	24	2.91667	0.620833	64	115.889	2.06404
5	0.1	1	4	Acentronichthys leptos (0.64), Hisonotus leucofrenatus (0.73), Phalloceros pelos (0.77), and Scleromystax macropterus (EN) (0.57)	22	2.72	1	Southeastern Mata Atlantica	68	Geophagus iporangensis, Rhamdia quelen, Cambeva davisi, Hoplias malabaricus, Phalloceros harpagos, Mimagoniates microlepis, Hoplisoma ehrhardti, Synbranchus marmoratus, Kronichthys lacerta, Psalidodon laticeps, Callichthys callichthys, Deuterodon langei, Deuterodon iguape, Acentronichthys leptos, Hyphessobrycon bifasciatus, Characidium pterostictum, Deuterodon ribeirae, Hisonotus leucofrenatus, H…	5	0	0	4	0	1	22	3.09091	0.494545	69.8182	106.724	2.02826
6	0.1	1	4	Acentronichthys leptos (0.65), Hisonotus leucofrenatus (0.75), Microglanis cottoides (0.68), and Scleromystax macropterus (EN) (0.58)	20	2.66	1	Southeastern Mata Atlantica	66	Geophagus iporangensis, Rhamdia quelen, Cambeva davisi, Hoplias malabaricus, Phalloceros harpagos, Mimagoniates microlepis, Hoplisoma ehrhardti, Synbranchus marmoratus, Kronichthys lacerta, Psalidodon laticeps, Callichthys callichthys, Deuterodon langei, Deuterodon iguape, Acentronichthys leptos, Hyphessobrycon bifasciatus, Characidium pterostictum, Deuterodon ribeirae, Hisonotus leucofrenatus, H…	5	0	0	4	0	1	20	3.3	0.532	76.8	134.83	2.12979
7	0.1	1	7	Bryconamericus exodon (0.33), Saxatilia lepidota (0.33), Odontostilbe pequira (0.5), Bujurquina vittata (0.33), Platydoras armatulus (0.5), Plagioson squamosissimus (0.5), and Abramites hypselonotus (1.0)	2	3.50	2	Lower Parana and Iguassu	108	Hypostomus ancistroides, Astyanax lacustris, Rhamdia quelen, Psalidodon fasciatus, Hoplias malabaricus, Phalloceros harpagos, Characidium zebra, Oligosarcus paranensis, Piabarchus stramineus, Serrapinnus notomelas, Schizodon nasutus, Cetopsorhamdia iheringi, Imparfinis schubarti, Apareiodon affinis, Saxatilia britskii, Megaleporinus obtusidens, Cichlasoma paranaense, Piabina argentea, Leporinus f…	2	0	1	0	1	0	2	54	24.5	7.5	9922.5	3.99662
8	0.1	1	7	Hemiodus orthonops (0.5), Bryconamericus exodon (0.33), Saxatilia lepidota (0.33), Odontostilbe pequira (0.5), Bujurquina vittata (0.33), Pachyurus bonariensis (1.0), and Plagioson squamosissimus (0.5)	2	3.50	2	Lower Parana and Iguassu	119	Hypostomus ancistroides, Astyanax lacustris, Rhamdia quelen, Psalidodon paranae, Psalidodon fasciatus, Hoplias malabaricus, Phalloceros harpagos, Characidium zebra, Oligosarcus paranensis, Piabarchus stramineus, Serrapinnus notomelas, Schizodon nasutus, Cetopsorhamdia iheringi, Imparfinis schubarti, Apareiodon affinis, Saxatilia britskii, Synbranchus marmoratus, Megaleporinus obtusidens, Cichlaso…	2	0	1	0	1	0	2	59.5	24.5	7.5	10933.1	4.03874
9	0.1	1	3	Acentronichthys leptos (0.74), Scleromystax macropterus (EN) (0.65), and Schizolecis guntheri (0.74)	19	2.13	1	Southeastern Mata Atlantica	66	Geophagus iporangensis, Rhamdia quelen, Cambeva davisi, Hoplias malabaricus, Phalloceros harpagos, Mimagoniates microlepis, Hoplisoma ehrhardti, Synbranchus marmoratus, Kronichthys lacerta, Psalidodon laticeps, Callichthys callichthys, Deuterodon langei, Deuterodon iguape, Acentronichthys leptos, Hyphessobrycon bifasciatus, Characidium pterostictum, Deuterodon ribeirae, Hisonotus leucofrenatus, H…	5	0	0	4	0	1	19	3.47368	0.336316	80.8421	94.4442	1.97518
10	0.1	1	5	Acentronichthys leptos (0.54), Hisonotus leucofrenatus (0.69), Microglanis cottoides (0.61), Scleromystax macropterus (EN) (0.52), and Crenicichla lacustris (0.61)	18	2.97	1	Southeastern Mata Atlantica	63	Geophagus iporangensis, Rhamdia quelen, Hoplias malabaricus, Phalloceros harpagos, Mimagoniates microlepis, Hoplisoma ehrhardti, Synbranchus marmoratus, Kronichthys lacerta, Psalidodon laticeps, Callichthys callichthys, Deuterodon langei, Deuterodon iguape, Acentronichthys leptos, Hyphessobrycon bifasciatus, Characidium pterostictum, Deuterodon ribeirae, Hisonotus leucofrenatus, Hyphessobrycon re…	5	0	0	4	0	1	18	3.5	0.825	85.3333	246.4	2.39164
11	0.1	1	4	Acentronichthys leptos (0.54), Hisonotus leucofrenatus (0.55), Schizolecis guntheri (0.65), and Gymnotus pantherinus (0.83)	18	2.57	1	Southeastern Mata Atlantica	66	Geophagus iporangensis, Rhamdia quelen, Cambeva davisi, Hoplias malabaricus, Phalloceros harpagos, Mimagoniates microlepis, Hoplisoma ehrhardti, Synbranchus marmoratus, Kronichthys lacerta, Psalidodon laticeps, Callichthys callichthys, Deuterodon langei, Deuterodon iguape, Acentronichthys leptos, Hyphessobrycon bifasciatus, Characidium pterostictum, Deuterodon ribeirae, Hisonotus leucofrenatus, H…	5	0	0	4	0	1	18	3.66667	0.571111	85.3333	178.694	2.25211
12	0.1	1	7	Hemiodus orthonops (0.5), Saxatilia lepidota (0.38), Gymnogeophagus setequedas (4.13), Bujurquina vittata (0.38), Platydoras armatulus (0.50), Paravandellia oxyptera (0.75), Triportheus nematurus (0.75)	4	4.13	2	Lower Parana and Iguassu	122	Geophagus iporangensis, Hypostomus ancistroides, Astyanax lacustris, Rhamdia quelen, Psalidodon fasciatus, Hoplias malabaricus, Phalloceros harpagos, Bryconamericus iheringii, Characidium zebra, Oligosarcus paranensis, Piabarchus stramineus, Serrapinnus notomelas, Schizodon nasutus, Cetopsorhamdia iheringi, Imparfinis schubarti, Apareiodon affinis, Saxatilia britskii, Megaleporinus obtusidens, Ci…	4	0	1	2	1	0	4	30.5	14.455	60	26452.7	4.42247
13	0.1	1	12	Crenicichla mandelburgeri (0.58), Hemiodus orthonops (0.88), Bryconamericus exodon (0.58), Saxatilia lepidota (1.0), Odontostilbe pequira (0.88), Bujurquina vittata (1.0), Platydoras armatulus (0.88), Pachyurus bonariensis (0.75), Plagioscion squamosissimus (0.88), Paravandellia oxyptera (0.75), Abramites hypselonotus (0.75), and Triportheus nematurus (0.75)	4	9.67	2	Lower Parana and Iguassu	140	Geophagus iporangensis, Hypostomus ancistroides, Astyanax lacustris, Rhamdia quelen, Psalidodon paranae, Psalidodon fasciatus, Hoplias malabaricus, Phalloceros harpagos, Bryconamericus iheringii, Characidium zebra, Oligosarcus paranensis, Piabarchus stramineus, Serrapinnus notomelas, Schizodon nasutus, Cetopsorhamdia iheringi, Imparfinis schubarti, Apareiodon affinis, Saxatilia britskii, Synbranc…	4	0	1	2	1	0	4	35	58.02	60	121842	5.0858
14	0.1	1	4	Bryconamericus exodon (0.33), Odontostilbe pequira (0.50), Plagioscion squamosissimus (0.50), and Moenkhausia dichroura (1.0)	2	2.33	1	Lower Parana	90	Hypostomus ancistroides, Astyanax lacustris, Rhamdia quelen, Psalidodon paranae, Psalidodon fasciatus, Phalloceros harpagos, Characidium zebra, Piabarchus stramineus, Serrapinnus notomelas, Schizodon nasutus, Cetopsorhamdia iheringi, Apareiodon affinis, Saxatilia britskii, Synbranchus marmoratus, Megaleporinus obtusidens, Cichlasoma paranaense, Piabina argentea, Leporinus friderici, Ancistrus sp.…	0	0	0	0	0	0	2	45	4.66	0.5	104.85	2.02057
15	0.1	1	11	Crenicichla mandelburgeri (0.36), Hemiodus orthonops (0.50), Bryconamericus exodon (0.60), Saxatilia lepidota (0.60), Odontostilbe pequira (1.0), Bujurquina vittata (0.60), Platydoras armatulus (0.50), Pachyurus bonariensis (0.83), Plagioscion squamosissimus (1.0), Abramites hypselonotus (0.83), and Moenkhausia dichroura (0.83)	3	7.66	2	Lower Parana and Iguassu	124	Hypostomus ancistroides, Astyanax lacustris, Rhamdia quelen, Psalidodon paranae, Psalidodon fasciatus, Hoplias malabaricus, Phalloceros harpagos, Characidium zebra, Oligosarcus paranensis, Piabarchus stramineus, Serrapinnus notomelas, Schizodon nasutus, Cetopsorhamdia iheringi, Imparfinis schubarti, Apareiodon affinis, Saxatilia britskii, Synbranchus marmoratus, Megaleporinus obtusidens, Cichlaso…	2	0	1	0	1	0	3	41.3333	56.1733	5	11609.2	4.0648
16	0.1	1	6	Hemiodus orthonops (0.50), Saxatilia lepidota (0.33), Bujurquina vittata (0.33), Platydoras armatulus (0.50), Paravandellia oxyptera (1.0), and Triportheus nematurus (1.0)	2	3.67	2	Lower Parana and Iguassu	118	Geophagus iporangensis, Hypostomus ancistroides, Astyanax lacustris, Rhamdia quelen, Psalidodon fasciatus, Hoplias malabaricus, Phalloceros harpagos, Bryconamericus iheringii, Characidium zebra, Oligosarcus paranensis, Piabarchus stramineus, Serrapinnus notomelas, Schizodon nasutus, Cetopsorhamdia iheringi, Imparfinis schubarti, Apareiodon affinis, Saxatilia britskii, Megaleporinus obtusidens, Ci…	4	0	1	2	1	0	2	59	22.02	120	155902	5.19285
17	0.1	1	3	Acentronichthys leptos (0.73), Hisonotus leucofrenatus (0.84), and Scleromystax macropterus (EN) (0.65)	20	2.22	1	Southeastern Mata Atlantica	67	Geophagus iporangensis, Rhamdia quelen, Cambeva davisi, Hoplias malabaricus, Phalloceros harpagos, Mimagoniates microlepis, Hoplisoma ehrhardti, Synbranchus marmoratus, Kronichthys lacerta, Psalidodon laticeps, Callichthys callichthys, Deuterodon langei, Deuterodon iguape, Acentronichthys leptos, Hyphessobrycon bifasciatus, Characidium pterostictum, Deuterodon ribeirae, Hisonotus leucofrenatus, H…	5	0	0	4	0	1	20	3.35	0.333	76.8	85.6742	1.93285
