# Supplementary material for: Establishing new grid‐size‐dependent attributes to rank areas of endemism for conservation priorities
Source: Cladistics. 2025 Jun 19;41(5):493–512. doi: 10.1111/cla.70002 (PMC12466105; doi:10.1111/cla.70002)
Supplement: Supplementary file 3 — Table S2. Spreadsheet containing details regarding the calculations of the Priority Index for Areas of Endemism (AEs) in 0.3° × 0.3° grids. [file CLA-41-493-s006.xlsx]

## Sheet: Planilha1
AE	Grid size	Multiplication factor	N	Scoring species (EI)	Size	Score (E)	Ecoregion (N)	Ecoregion(s)	Simpatric species (N)	Simpatric species	Threatened species (N)	NT	VU	EN	CR	CR(PEX)	Equivalent grid	Species/Area attribute	Endemicity attribute	Extinction attribute	Total	Priority index (PI)
1	0.3	9	3	Hypostomus interruptus (0.35), Cambeva zonata (0.90), and Ituglanis proops (0.80)	5	2.05	2	Ribeira de Iguape and Upper Parana	39	Geophagus iporangensis, Hypostomus ancistroides, Astyanax lacustris, Rhamdia quelen, Cambeva davisi, Hoplias malabaricus, Phalloceros harpagos, Bryconamericus iheringii, Mimagoniates microlepis, Psalidodon bifasciatus, Hoplisoma ehrhardti, Kronichthy lacerta, Astyanax laticeps, Callichthys callichthys, Isbrueckerichthys duseni, Deuterodon iguape, Characidium pterostictum, Harttia kronei, Deuterod…	0	0	0	0	0	0	45	0.866667	0.273333	0.0222222	0.0052642	-2.27867
2	0.3	9	6	Deuterodon langei (0.50), Hyphessobrycon bifasciatus (0.68), Hyphessobrycon griemi (0.58), Pareiorhaphis azygolechis (0.59), Glandulocauda caerulea (0.42), and Australoheros sp. (0.61)	9	3.38	3	Southeastern Mata Atlantica, Ribeira de Iguape, and Iguassu	92	Geophagus iporangensis, Astyanax lacustris, Rhamdia quelen, Cambeva davisi, Hoplias malabaricus, Phalloceros harpagos, Mimagoniates microlepis, Psalidodon bifasciatus, Hoplisoma ehrhardti, Synbranchus marmoratus, Oligosarcus longirostris, Psalidodon minor, Kronichthys lacerta, Rhamdia voulezi, Astyanax laticeps, Hypostomus derbyi, Callichthys callichthys, Deuterodon langei, Apareiodon vittatus, R…	8	0	1	4	1	2	81	1.1358	0.751111	1706.67	1455.98	3.16316
3	0.3	9	5	Isbrueckerichthys duseni (0.47), Chasmocranus lopezae (0.65), Neoplecostomus ribeirensis (0.65), Astyanax sp. 1 (0.63), and Astyanax sp. 2 (0.63)	8	3.02	3	Ribeira de Iguape, Upper Parana, and Iguassu	105	Geophagus iporangensis, Hypostomus ancistroides, Astyanax lacustris, Rhamdia quelen, Psalidodon paranae, Cambeva davisi, Psalidodon fasciatus, Hoplias malabaricus, Phalloceros harpagos, Bryconamericus iheringii, Mimagoniates microlepis, Characidium zebra, Oligosarcus paranensis, Psalidodon bifasciatus, Hypostomus strigaticeps, Piabarchus stramineus, Schizodon nasutus, Hoplisoma ehrhardti, Cetopso…	5	0	1	1	3	0	72	1.45833	0.629167	20.8333	19.1153	1.28138
4	0.3	9	4	Psalidodon gymnogenys (0.38), Ancistrus agostinhoi (0.79), Jenynsia diphyes (NT) (0.61), and Neoplecostomus sp. 1 (0.86)	7	2.64	1	Iguassu	65	Geophagus iporangensis, Astyanax lacustris, Cambeva davisi, Hoplias malabaricus, Phalloceros harpagos, Oligosarcus paranensis, Psalidodon bifasciatus, Hoplisoma ehrhardti, Synbranchus marmoratus, Crenicichla iguassuensis, Oligosarcus longirostris, Psalidodon minor, Hypostomus albopunctatus, Rhamdia voulezi, Hypostomus derbyi, Callichthys callichthys, Pimelodus ortmanni, Ancistrus mullerae, Crenic…	7	2	1	3	1	0	63	1.03175	0.167619	60.9524	10.5411	1.02289
5	0.3	9	7	Cambeva igobi (VU) (0.55), Cambeva crassicaudata (EN) (0.45), Cambeva papillifera (EN) (0.56), Cambeva cauim (0.40), Cambeva plumbea (0.45), Cambeva taroba (0.67), and Cnesterodon ormogmatus (0.67)	6	3.75	1	Iguassu	60	Geophagus iporangensis, Astyanax lacustris, Rhamdia quelen, Cambeva davisi, Hoplias malabaricus, Phalloceros harpagos, Psalidodon bifasciatus, Hoplisoma ehrhardti, Crenicichla iguassuensis, Oligosarcus longirostris, Psalidodon minor, Hypostomus albopunctatus, Rhamdia voulezi, Hypostomus derbyi, Callichthys callichthys, Pimelodus ortmanni, Ancistrus mullerae, Crenicichla tesay, Psalidodon gymnogen…	7	1	1	4	1	0	54	1.11111	0.486111	142.222	76.8176	1.88546
6	0.3	9	22	Deuterodon langei (0.41), Acentronichthys leptos (0.78), Hisonotus leucofrenatus (0.59), Scleromystax barbatus (0.55), Hollandichthys multifasciatus (0.50), Hyphessobrycon griemi (0.59), Phalloceros pellos (0.67), Mimagoniates lateralis (EN) (0.45), Poecilia vivipara (0.56), Microglanis cottoides (0.50), Scleromystax macropterus (EN) (0.78), Schizolecis guntheri (0.67), Pareiorhaphis azygolechis …	7	12.89	2	Southeastern Mata Atlantica and Iguassu	76	Geophagus iporangensis, Astyanax lacustris, Rhamdia quelen, Cambeva davisi, Hoplias malabaricus, Phalloceros harpagos, Mimagoniates microlepis, Hoplisoma ehrhardti, Synbranchus marmoratus, Psalidodon minor, Kronichthys lacerta, Astyanax laticeps, Callichthys callichthys, Deuterodon langei, Deuterodon iguape, Acentronichthys leptos, Hyphessobrycon bifasciatus, Characidium pterostictum, Deuterodon …	5	0	0	4	0	1	63	1.20635	9.00254	24.381	264.782	2.42289
7	0.3	9	6	Cambeva igobi (VU) (0.55), Cambeva crassicaudata (EN) (0.63), Cambeva papillifera (EN) (0.56), Cambeva plumbea (0.45), Cambeva taroba (0.67), and Cnesterodon ormogmatus (0.67)	6	3.52	1	Iguassu	59	Geophagus iporangensis, Astyanax lacustris, Cambeva davisi, Hoplias malabaricus, Phalloceros harpagos, Psalidodon bifasciatus, Hoplisoma ehrhardti, Crenicichla iguassuensis, Oligosarcus longirostris, Psalidodon minor, Hypostomus albopunctatus, Rhamdia voulezi, Hypostomus derbyi, Callichthys callichthys, Pimelodus ortmanni, Ancistrus mullerae, Crenicichla tesay, Psalidodon gymnogenys, Apareiodon v…	7	1	1	4	1	0	54	1.09259	0.391111	142.222	60.7751	1.78373
8	0.3	9	28	Diapoma guarani (0.83), Catathyridium jenynsii (0.39), Loricariichthys rostratus (0.50), Roeboides descalvadensis (0.56), Tetragonopterus argenteus (0.75), Hypophthalmus oremaculatus (0.63), Loricariichthys platymetopon (0.83), Pimelodella taenioptera (0.83), Ageneiosus ucayalensis (0.75), Auchenipterus osteomystax (0.63), Serrasalmus marginatus (0.63), Cynopotamus kincaidi (0.56), Pterodoras gra…	6	18.60	1	Lower Parana	153	Geophagus iporangensis, Hypostomus ancistroides, Astyanax lacustris, Rhamdia quelen, Psalidodon paranae, Psalidodon fasciatus, Hoplias malabaricus, Phalloceros harpagos, Bryconamericus iheringii, Characidium zebra, Oligosarcus paranensis, Piabarchus stramineus, Serrapinnus notomelas, Schizodon nasutus, Cetopsorhamdia iheringi, Imparfinis schubarti, Apareiodon affinis, Saxatilia britskii, Synbranc…	5	0	2	2	1	0	54	2.83333	9.64444	13.3333	364.346	2.56151
9	0.3	9	6	Isbrueckerichthys duseni (0.68), Chasmocranus lopezae (0.80), Neoplecostomus ribeirensis (0.63), Rhamdioglanis transfasciatus (0.63), Kronichthys subteres (0.50), and Isbrueckerichthys epakmos (0.60)	10	3.83	3	Ribeira de Iguape, Upper Parana, and Iguassu	105	Geophagus iporangensis, Hypostomus ancistroides, Astyanax lacustris, Rhamdia quelen, Psalidodon paranae, Cambeva davisi, Psalidodon fasciatus, Hoplias malabaricus, Phalloceros harpagos, Bryconamericus iheringii, Mimagoniates microlepis, Characidium zebra, Oligosarcus paranensis, Psalidodon bifasciatus, Hypostomus strigaticeps, Piabarchus stramineus, Schizodon nasutus, Hoplisoma ehrhardti, Cetopso…	5	0	1	1	3	0	90	1.16667	0.766	16.6667	14.8944	1.17302
10	0.3	9	17	Deuterodon langei (0.34), Acentronichthys leptos (0.46), Hisonotus leucofrenatus (0.46), Scleromystax barbatus (0.55), Hollandichthys multifasciatus (0.64), Hyphessobrycon griemi (0.37), Phalloceros pellos (0.38), Mimagoniates lateralis (EN) (0.86), Poecilia vivipara (0.56), Scleromystax macropterus (EN) (0.46), Schizolecis guntheri (0.67), Pareiorhaphis azygolechis (0.61), Spintherobolus ankosei…	7	9.45	2	Southeastern Mata Atlantica and Iguassu	73	Geophagus iporangensis, Rhamdia quelen, Cambeva davisi, Hoplias malabaricus, Phalloceros harpagos, Mimagoniates microlepis, Hoplisoma ehrhardti, Synbranchus marmoratus, Psalidodon minor, Kronichthys lacerta, Astyanax laticeps, Callichthys callichthys, Deuterodon langei, Deuterodon iguape, Acentronichthys leptos, Hyphessobrycon bifasciatus, Characidium pterostictum, Deuterodon ribeirae, Hisonotus …	5	0	0	4	0	1	63	1.15873	5.1	24.381	144.08	2.1586
11	0.3	9	21	Deuterodon langei (0.59), Acentronichthys leptos (0.71), Hyphessobrycon bifasciatus (0.67), Hisonotus leucofrenatus (0.57), Scleromystax barbatus (0.54), Hollandichthys multifasciatus (0.50), Hyphessobrycon griemi (0.71), Phalloceros pellos (0.63), Mimagoniates lateralis (EN) (0.46), Microglanis cottoides (0.50), Scleromystax macropterus (EN) (0.71), Schizolecis guntheri (0.63), Ancistrus multisp…	10	12.25	3	Southeastern Mata Atlantica, Ribeira de Iguape, and Iguassu	93	Geophagus iporangensis, Astyanax lacustris, Rhamdia quelen, Cambeva davisi, Hoplias malabaricus, Phalloceros harpagos, Mimagoniates microlepis, Psalidodon bifasciatus, Hoplisoma ehrhardti, Synbranchus marmoratus, Oligosarcus longirostris, Psalidodon minor, Kronichthys lacerta, Rhamdia voulezi, Astyanax laticeps, Hypostomus derbyi, Callichthys callichthys, Deuterodon langei, Apareiodon vittatus, I…	6	0	0	4	1	1	90	1.03333	8.575	85.3333	756.124	2.87859
12	0.3	9	16	Diapoma guarani (0.57), Catathyridium jenynsii (0.30), Loricariichthys rostratus (0.50), Roeboides descalvadensis (0.57), Tetragonopterus argenteus (0.80), Hypophthalmus oremaculatus (0.64), Loricariichthys platymetopon (0.57), Pimelodella taenioptera (0.39), Ageneiosus ucayalensis (0.50), Cynopotamus kincaidi (0.90), Megaleporinus macrocephalus (0.39), Otocinclus vittatus (0.70), Pimelodus ornat…	5	9.31	3	Lower Parana, Upper Parana, and Iguassu	154	Geophagus iporangensis, Hypostomus ancistroides, Astyanax lacustris, Rhamdia quelen, Psalidodon paranae, Psalidodon fasciatus, Hoplias malabaricus, Phalloceros harpagos, Bryconamericus iheringii, Characidium zebra, Oligosarcus paranensis, Hypostomus strigaticeps, Piabarchus stramineus, Serrapinnus notomelas, Schizodon nasutus, Cetopsorhamdia iheringi, Imparfinis schubarti, Apareiodon affinis, Sax…	5	0	2	2	1	0	45	3.42222	9.93067	16	543.759	2.73541
13	0.3	9	20	Deuterodon langei (0.50), Acentronichthys leptos (1.0), Hisonotus leucofrenatus (0.75), Scleromystax barbatus (0.70), Hollandichthys multifasciatus (0.63), Hyphessobrycon griemi (0.75), Phalloceros pellos (0.88), Mimagoniates lateralis (EN) (0.46), Poecilia vivipara (0.75), Microglanis cottoides (0.65), Scleromystax macropterus (EN) (1.0), Schizolecis guntheri (0.88), Spintherobolus ankoseion (EN…	8	14.10	3	Southeastern Mata Atlantica, Ribeira de Iguape, and Iguassu	77	Geophagus iporangensis, Astyanax lacustris, Rhamdia quelen, Cambeva davisi, Hoplias malabaricus, Phalloceros harpagos, Mimagoniates microlepis, Hoplisoma ehrhardti, Synbranchus marmoratus, Psalidodon minor, Kronichthys lacerta, Astyanax laticeps, Callichthys callichthys, Deuterodon langei, Deuterodon iguape, Acentronichthys leptos, Hyphessobrycon bifasciatus, Characidium pterostictum, Deuterodon …	5	0	0	4	0	1	72	1.06944	11.75	21.3333	268.074	2.42825
14	0.3	9	4	Apareiodon vladii (0.65), Hypostomus robertsoni (0.81), Cambeva horacioi (0.78), and Characidium heirmostigmata (0.61)	16	2.85	1	Upper Parana	101	Geophagus iporangensis, Hypostomus ancistroides, Astyanax lacustris, Rhamdia quelen, Psalidodon paranae, Cambeva davisi, Psalidodon fasciatus, Hoplias malabaricus, Phalloceros harpagos, Bryconamericus iheringii, Characidium zebra, Oligosarcus paranensis, Psalidodon bifasciatus, Hypostomus strigaticeps, Piabarchus stramineus, Serrapinnus notomelas, Schizodon nasutus, Hoplisoma ehrhardti, Psalidodo…	1	0	0	1	0	0	144	0.701389	0.0791667	0.0277778	0.00154241	-2.8118
15	0.3	9	5	Isbrueckerichthys duseni (0.31), Chasmocranus lopezae (0.69), Neoplecostomus ribeirensis (0.69), Astyanax sp. 1 (0.67), and Astyanax sp. 2 (0.67)	6	3.01	3	Ribeira de Iguape, Upper Parana, and Iguassu	92	Geophagus iporangensis, Hypostomus ancistroides, Astyanax lacustris, Rhamdia quelen, Psalidodon paranae, Cambeva davisi, Psalidodon fasciatus, Hoplias malabaricus, Phalloceros harpagos, Bryconamericus iheringii, Mimagoniates microlepis, Characidium zebra, Oligosarcus paranensis, Psalidodon bifasciatus, Hypostomus strigaticeps, Piabarchus stramineus, Schizodon nasutus, Hoplisoma ehrhardti, Synbran…	3	0	1	0	2	0	54	1.7037	0.836111	1.38889	1.97845	0.296326
16	0.3	9	4	Characidium schubarti (0.83), Astyanax sp. 3 (0.55), Characidium itarare (0.75), and Cambeva pascuali (CR) (0.50)	6	2.63	2	Ribeira de Iguape and Upper Parana	67	Geophagus iporangensis, Hypostomus ancistroides, Astyanax lacustris, Rhamdia quelen, Psalidodon paranae, Cambeva davisi, Psalidodon fasciatus, Hoplias malabaricus, Phalloceros harpagos, Bryconamericus iheringii, Characidium zebra, Oligosarcus paranensis, Psalidodon bifasciatus, Hypostomus strigaticeps, Piabarchus stramineus, Serrapinnus notomelas, Schizodon nasutus, Hoplisoma ehrhardti, Psalidodo…	1	0	0	0	1	0	54	1.24074	0.38963	0.0925926	0.044762	-1.34909
17	0.3	9	19	Deuterodon langei (0.59), Acentronichthys leptos (0.90), Hyphessobrycon bifasciatus (0.54), Hisonotus leucofrenatus (0.71), Scleromystax barbatus (0.67), Hollandichthys multifasciatus (0.61), Hyphessobrycon griemi (0.90), Phalloceros pellos (0.80), Mimagoniates lateralis (EN) (0.46), Microglanis cottoides (0.63), Scleromystax macropterus (EN) (0.90), Schizolecis guntheri (0.80), Ancistrus multisp…	10	12.70	3	Southeastern Mata Atlantica, Ribeira de Iguape, and Iguassu	94	Geophagus iporangensis, Astyanax lacustris, Rhamdia quelen, Cambeva davisi, Hoplias malabaricus, Phalloceros harpagos, Mimagoniates microlepis, Psalidodon bifasciatus, Hoplisoma ehrhardti, Synbranchus marmoratus, Oligosarcus longirostris, Psalidodon minor, Kronichthys lacerta, Rhamdia voulezi, Astyanax laticeps, Hypostomus derbyi, Callichthys callichthys, Deuterodon langei, Apareiodon vittatus, I…	6	0	0	4	1	1	90	1.04444	8.04333	85.3333	716.87	2.85544
18	0.3	9	22	Deuterodon langei (0.33), Acentronichthys leptos (0.60), Hisonotus leucofrenatus (0.46), Scleromystax barbatus (0.42), Hollandichthys multifasciatus (0.39), Hyphessobrycon griemi (0.46), Phalloceros pellos (0.50), Mimagoniates lateralis (EN) (0.45), Poecilia vivipara (0.40), Microglanis cottoides (0.50), Scleromystax macropterus (EN) (0.60), Schizolecis guntheri (0.50), Pareiorhaphis azygolechis …	6	11.31	3	Southeastern Mata Atlantica, Ribeira de Iguape, and Iguassu	73	Geophagus iporangensis, Astyanax lacustris, Rhamdia quelen, Cambeva davisi, Hoplias malabaricus, Phalloceros harpagos, Mimagoniates microlepis, Hoplisoma ehrhardti, Synbranchus marmoratus, Psalidodon minor, Kronichthys lacerta, Astyanax laticeps, Callichthys callichthys, Deuterodon langei, Deuterodon iguape, Acentronichthys leptos, Hyphessobrycon bifasciatus, Characidium pterostictum, Deuterodon …	5	0	0	4	0	1	54	1.35185	13.8233	28.4444	531.544	2.72554
19	0.3	9	4	Hisonotus pachysarkos (0.80), Hypostomus robertsoni (0.71), Characidium heirmostigmata (0.62), and Cyphocharax cf. corumbae (0.63)	15	2.76	1	Upper Parana	102	Geophagus iporangensis, Hypostomus ancistroides, Astyanax lacustris, Rhamdia quelen, Psalidodon paranae, Cambeva davisi, Psalidodon fasciatus, Hoplias malabaricus, Phalloceros harpagos, Bryconamericus iheringii, Mimagoniates microlepis, Characidium zebra, Oligosarcus paranensis, Psalidodon bifasciatus, Hypostomus strigaticeps, Piabarchus stramineus, Serrapinnus notomelas, Schizodon nasutus, Hopli…	0	0	0	0	0	0	135	0.755556	0.0817778	0.00740741	0.000457686	-3.33943
20	0.3	9	5	Cambeva crassicaudata (EN) (0.44), Cambeva plumbea (0.32), Hypostomus nigropunctatus (0.70) Cambeva taroba (0.70), and Cnesterodon ormogmatus (0.70)	5	2.86	1	Iguassu	52	Geophagus iporangensis, Astyanax lacustris, Cambeva davisi, Phalloceros harpagos, Psalidodon bifasciatus, Hoplisoma ehrhardti, Crenicichla iguassuensis, Oligosarcus longirostris, Psalidodon minor, Hypostomus albopunctatus, Rhamdia voulezi, Hypostomus derbyi, Pimelodus ortmanni, Ancistrus mullerae, Crenicichla tesay, Psalidodon gymnogenys, Apareiodon vittatus, Rhamdia branneri, Hypostomus myersi, …	7	1	1	4	1	0	45	1.15556	0.317778	170.667	62.6705	1.79706
21	0.3	9	6	Astyanax jordanensis (0.55), Cambeva igobi (VU) (0.54), Cambeva crassicaudata (EN) (0.46), Cambeva papillifera (EN) (0.75), Cambeva cauim (0.75), and Cambeva plumbea (0.46)	8	3.51	1	Iguassu	61	Geophagus iporangensis, Astyanax lacustris, Cambeva davisi, Hoplias malabaricus, Phalloceros harpagos, Mimagoniates microlepis, Psalidodon bifasciatus, Hoplisoma ehrhardti, Crenicichla iguassuensis, Oligosarcus longirostris, Psalidodon minor, Hypostomus albopunctatus, Rhamdia voulezi, Hypostomus derbyi, Callichthys callichthys, Pimelodus ortmanni, Ancistrus mullerae, Crenicichla tesay, Psalidodon…	7	1	1	4	1	0	72	0.847222	0.2925	106.667	26.4333	1.42215
22	0.3	9	4	Schizodon intermedius (0.46), Cheirodon stenodon (0.36), Hisonotus depressicauda (0.75), and Bunocephalus larai (0.50)	8	2.07	1	Upper Parana	127	Geophagus iporangensis, Hypostomus ancistroides, Astyanax lacustris, Rhamdia quelen, Psalidodon paranae, Cambeva davisi, Psalidodon fasciatus, Hoplias malabaricus, Phalloceros harpagos, Bryconamericus iheringii, Characidium zebra, Oligosarcus paranensis, Hypostomus strigaticeps, Piabarchus stramineus, Serrapinnus notomelas, Schizodon nasutus, Hoplisoma ehrhardti, Psalidodon bockmanni, Cetopsorham…	5	1	1	3	0	0	72	1.76389	0.115	5.33333	1.08185	0.0341678
23	0.3	9	3	Amaralia oviraptor (0.83), Myloplus tiete (EN) (0.83), and Trachelyopterus sp.	3	2.50	1	Upper Parana	102	Geophagus iporangensis, Hypostomus ancistroides, Astyanax lacustris, Rhamdia quelen, Psalidodon paranae, Psalidodon fasciatus, Hoplias malabaricus, Phalloceros harpagos, Bryconamericus iheringii, Characidium zebra, Oligosarcus paranensis, Hypostomus strigaticeps, Piabarchus stramineus, Serrapinnus notomelas, Schizodon nasutus, Cetopsorhamdia iheringi, Imparfinis schubarti, Apareiodon affinis, Sax…	5	1	2	1	1	0	27	3.77778	0.277778	13.3333	13.9918	1.14587
24	0.3	9	21	Diapoma guarani (0.57), Loricariichthys platymetopon (0.57), Pimelodella taenioptera (0.57), Ageneiosus ucayalensis (0.50), Auchenipterus osteomystax (0.64), Serrasalmus marginatus (0.64), Pterodoras granulosus (0.80), Trachelyopterus galeatus (0.70), Hypostomus cochliodon (0.80), Megaleporinus macrocephalus (0.39), Trachydoras paraguayensis (0.80), Ageneiosus inermis (0.70), Moenkhausia forestii…	5	13.69	1	Lower Parana	152	Geophagus iporangensis, Hypostomus ancistroides, Astyanax lacustris, Rhamdia quelen, Psalidodon paranae, Psalidodon fasciatus, Hoplias malabaricus, Phalloceros harpagos, Bryconamericus iheringii, Characidium zebra, Oligosarcus paranensis, Piabarchus stramineus, Serrapinnus notomelas, Schizodon nasutus, Cetopsorhamdia iheringi, Imparfinis schubarti, Apareiodon affinis, Saxatilia britskii, Synbranc…	5	0	2	2	1	0	45	3.37778	6.38867	16	345.272	2.53816
25	0.3	9	6	Isbrueckerichthys duseni (0.67), Harttia kronei (0.63), Hypostomus interruptus (0.57), Chasmocranus lopezae (0.77), Rhamdioglanis transfasciatus (0.62), and Isbrueckerichthys epakmos (0.59)	11	3.85	3	Ribeira de Iguape, Upper Parana, and Iguassu	105	Geophagus iporangensis, Hypostomus ancistroides, Astyanax lacustris, Rhamdia quelen, Psalidodon paranae, Cambeva davisi, Psalidodon fasciatus, Hoplias malabaricus, Phalloceros harpagos, Bryconamericus iheringii, Mimagoniates microlepis, Characidium zebra, Oligosarcus paranensis, Psalidodon bifasciatus, Hypostomus strigaticeps, Piabarchus stramineus, Schizodon nasutus, Hoplisoma ehrhardti, Cetopso…	5	0	1	1	3		99	1.06061	0.7	15.1515	11.2489	1.05111
26	0.3	9	16	Crenicichla mandelburgeri (0.75), Hemiodus orthonops (0.75), Saxatilia lepidota (0.75), Gymnogeophagus setequedas (0.50), Auchenipterus osteomystax (0.30), Serrasalmus marginatus (0.44), Pterodoras granulosus (0.50), Bujurquina vittata (0.75), Hypostomus cochliodon (0.50), Platydoras armatulus (0.75), Trachydoras paraguayensis (0.50), Pimelodus mysteriosus (0.50), Galeocharax humeralis (0.75), Os…	4	9.74	2	Lower Parana and Iguassu	146	Geophagus iporangensis, Hypostomus ancistroides, Astyanax lacustris, Rhamdia quelen, Psalidodon paranae, Psalidodon fasciatus, Hoplias malabaricus, Phalloceros harpagos, Bryconamericus iheringii, Characidium zebra, Oligosarcus paranensis, Piabarchus stramineus, Serrapinnus notomelas, Schizodon nasutus, Cetopsorhamdia iheringi, Imparfinis schubarti, Apareiodon affinis, Saxatilia britskii, Synbranc…	4	0	1	2	1	0	36	4.05556	8.65778	6.66667	234.081	2.36937
27	0.3	9	19	Deuterodon langei (0.28), Acentronichthys leptos (0.36), Hisonotus leucofrenatus (0.36), Scleromystax barbatus (0.42), Hollandichthys multifasciatus (0.50), Hyphessobrycon griemi (0.28), Phalloceros pellos (0.29), Mimagoniates lateralis (EN) (0.92), Poecilia vivipara (0.40), Microglanis cottoides (0.38), Scleromystax macropterus (EN) (0.36), Schizolecis guntheri (0.50), Pareiorhaphis azygolechis …	6	8.95	3	Southeastern Mata Atlantica, Ribeira de Iguape, and Iguassu	70	Geophagus iporangensis, Rhamdia quelen, Cambeva davisi, Hoplias malabaricus, Phalloceros harpagos, Mimagoniates microlepis, Hoplisoma ehrhardti, Synbranchus marmoratus, Psalidodon minor, Kronichthys lacerta, Astyanax laticeps, Callichthys callichthys, Deuterodon langei, Deuterodon iguape, Acentronichthys leptos, Hyphessobrycon bifasciatus, Characidium pterostictum, Deuterodon ribeirae, Hisonotus …	5	0	0	4	0	1	54	1.2963	9.44722	28.4444	348.342	2.54201
28	0.3	9	3	Bryconamericus pyahu (0.61), Crenicichla tuca (0.79), and Hisonotus yasi (0.79)	7	2.18	2	Lower Parana and Iguassu	52	Geophagus iporangensis, Astyanax lacustris, Rhamdia quelen, Psalidodon paranae, Cambeva davisi, Hoplias malabaricus, Phalloceros harpagos, Psalidodon bifasciatus, Hoplisoma ehrhardti, Synbranchus marmoratus, Megaleporinus obtusidens, Crenicichla iguassuensis, Oligosarcus longirostris, Psalidodon minor, Hypostomus albopunctatus, Rhamdia voulezi, Hypostomus derbyi, Pimelodus ortmanni, Ancistrus mul…	3	2	0	1	0	0	63	0.825397	0.207619	0.253968	0.0435221	-1.36129
29	0.3	9	23	Deuterodon langei (0.50), Acentronichthys leptos (0.58), Hyphessobrycon bifasciatus (0.54), Hisonotus leucofrenatus (0.47), Scleromystax barbatus (0.43), Hollandichthys multifasciatus (0.41), Hyphessobrycon griemi (0.58), Phalloceros pellos (0.50), Mimagoniates lateralis (EN) (0.46), Poecilia vivipara (0.40), Microglanis cottoides (0.50), Scleromystax macropterus (EN) (0.58), Schizolecis guntheri…	9	12.18	3	Southeastern Mata Atlantica, Ribeira de Iguape, and Iguassu	90	Geophagus iporangensis, Astyanax lacustris, Rhamdia quelen, Cambeva davisi, Hoplias malabaricus, Phalloceros harpagos, Mimagoniates microlepis, Psalidodon bifasciatus, Hoplisoma ehrhardti, Synbranchus marmoratus, Oligosarcus longirostris, Psalidodon minor, Kronichthys lacerta, Rhamdia voulezi, Astyanax laticeps, Hypostomus derbyi, Callichthys callichthys, Deuterodon langei, Apareiodon vittatus, I…	6	0	0	4	1	1	81	1.11111	10.3756	94.8148	1093.06	3.03865
30	0.3	9	3	Tatia jaracatia (0.86), Australoheros angiru (0.45), and Gymnogeophagus taroba (NT) (0.71)	7	2.03	3	Lower Parana, Upper Parana, and Iguassu	49	Geophagus iporangensis, Astyanax lacustris, Cambeva davisi, Hoplias malabaricus, Phalloceros harpagos, Psalidodon bifasciatus, Hoplisoma ehrhardti, Synbranchus marmoratus, Megaleporinus obtusidens, Crenicichla iguassuensis, Oligosarcus longirostris, Psalidodon minor, Hypostomus albopunctatus, Rhamdia voulezi, Hypostomus derbyi, Pimelodus ortmanni, Ancistrus mullerae, Crenicichla tesay, Psalidodon…	3	2	0	1	0	0	63	0.777778	0.29	0.253968	0.057284	-1.24197
31	0.3	9	3	Tatia jaracatia (0.60), Bryconamericus pyahu (0.81), and Hisonotus yasi (0.75)	8	2.16	3	Lower Parana, Upper Parana, and Iguassu	51	Geophagus iporangensis, Astyanax lacustris, Rhamdia quelen, Cambeva davisi, Hoplias malabaricus, Phalloceros harpagos, Psalidodon bifasciatus, Hoplisoma ehrhardti, Synbranchus marmoratus, Megaleporinus obtusidens, Crenicichla iguassuensis, Oligosarcus longirostris, Psalidodon minor, Hypostomus albopunctatus, Rhamdia voulezi, Hypostomus derbyi, Pimelodus ortmanni, Ancistrus mullerae, Crenicichla t…	3	2	0	1	0	0	72	0.708333	0.27	0.222222	0.0425	-1.37161
32	0.3	9	6	Acentronichthys leptos (0.14), Poecilia vivipara (0.33), Scleromystax macropterus (EN) (0.14), Schizolecis guntheri (0.20), Spintherobolus ankoseion (EN) (0.33), and Phalloptychus januarius (1.0)	2	2.15	1	Southeastern Mata Atlantica	41	Geophagus iporangensis, Rhamdia quelen, Hoplias malabaricus, Phalloceros harpagos, Mimagoniates microlepis, Hoplisoma ehrhardti, Synbranchus marmoratus, Kronichthys lacerta, Astyanax laticeps, Callichthys callichthys, Deuterodon langei, Deuterodon iguape, Acentronichthys leptos, Hyphessobrycon bifasciatus, Characidium pterostictum, Deuterodon ribeirae, Hisonotus leucofrenatus, Hyphessobrycon reti…	4	0	0	4	0	0	18	2.27778	0.716667	14.2222	23.2165	1.3658
33	0.3	9	7	Acentronichthys leptos (0.14), Hyphessobrycon griemi (0.14), Phalloceros pellos (0.20), Scleromystax macropterus (EN) (0.14), Schizolecis guntheri (0.20), Crenicichla lacustris (0.33), and Phalloceros alessandrae (1.0)	2	2.16	3	Southeastern Mata Atlantica, Ribeira de Iguape, and Iguassu	62	Geophagus iporangensis, Rhamdia quelen, Cambeva davisi, Hoplias malabaricus, Phalloceros harpagos, Mimagoniates microlepis, Hoplisoma ehrhardti, Synbranchus marmoratus, Kronichthys lacerta, Astyanax laticeps, Callichthys callichthys, Deuterodon langei, Deuterodon iguape, Acentronichthys leptos, Hyphessobrycon bifasciatus, Characidium pterostictum, Deuterodon ribeirae, Hisonotus leucofrenatus, Hyp…	4	0	0	3	0	1	18	3.44444	2.52	21.3333	185.173	2.26758
34	0.3	9	3	Characidium schubarti (1.0), Characidium itarare (0.50), and Cambeva pascuali (CR) (0.50)	4	2.0	2	Ribeira de Iguape and Upper Parana	59	Geophagus iporangensis, Hypostomus ancistroides, Astyanax lacustris, Rhamdia quelen, Psalidodon paranae, Cambeva davisi, Psalidodon fasciatus, Hoplias malabaricus, Phalloceros harpagos, Bryconamericus iheringii, Characidium zebra, Oligosarcus paranensis, Psalidodon bifasciatus, Hypostomus strigaticeps, Piabarchus stramineus, Serrapinnus notomelas, Schizodon nasutus, Hoplisoma ehrhardti, Cetopsorh…	1	0	0	0	1	0	36	1.63889	0.333333	0.138889	0.0758745	-1.1199
35	0.3	9	4	Cambeva igobi (VU) (0.41), Cambeva crassicaudata (EN) (1.0), Cambeva taroba (0.70), and Cnesterodon omorgmatos (CR) (0.70)	5	2.81	1	Iguassu	48	Geophagus iporangensis, Astyanax lacustris, Cambeva davisi, Hoplias malabaricus, Phalloceros harpagos, Oligosarcus paranensis, Psalidodon bifasciatus, Hoplisoma ehrhardti, Crenicichla iguassuensis, Oligosarcus longirostris, Psalidodon minor, Hypostomus albopunctatus, Rhamdia voulezi, Hypostomus derbyi, Pimelodus ortmanni, Crenicichla tesay, Psalidodon gymnogenys, Apareiodon vittatus, Rhamdia bran…	6	1	1	3	1	0	45	1.06667	0.249778	42.6667	11.3677	1.05567
36	0.3	9	12	Acentronichthys leptos (0.33), Hisonotus leucofrenatus (0.25), Scleromystax barbatus (0.40), Hollandichthys multifasciatus (0.29), Phalloceros pellos (0.25), Mimagoniates lateralis (EN) (0.30), Poecilia vivipara (1.0), Scleromystax macropterus (EN) (0.33), Schizolecis guntheri (0.50), Spintherobolus ankoseion (EN) (1.0), Gymnotus pantherinus (0.29), and Phalloptychus januarius (0.75)	4	5.69	1	Southeastern Mata Atlantica	57	Geophagus iporangensis, Rhamdia quelen, Hoplias malabaricus, Phalloceros harpagos, Mimagoniates microlepis, Hoplisoma ehrhardti, Synbranchus marmoratus, Kronichthys lacerta, Astyanax laticeps, Callichthys callichthys, Deuterodon langei, Deuterodon iguape, Acentronichthys leptos, Hyphessobrycon bifasciatus, Characidium pterostictum, Deuterodon ribeirae, Hisonotus leucofrenatus, Hyphessobrycon reti…	4	0	0	4	0	0	36	1.58333	1.89667	7.11111	21.3551	1.3295
37	0.3	9	3	Cambeva crassicaudata (EN) (0.25), Cambeva taroba (1.0), and Cnesterodon omorgmatos (CR) (1.0)	2	2.25	2	Upper Parana and Iguassu	44	Geophagus iporangensis, Astyanax lacustris, Cambeva davisi, Phalloceros harpagos, Psalidodon bifasciatus, Hoplisoma ehrhardti, Crenicichla iguassuensis, Oligosarcus longirostris, Psalidodon minor, Hypostomus albopunctatus, Rhamdia voulezi, Hypostomus derbyi, Pimelodus ortmanni, Crenicichla tesay, Psalidodon gymnogenys, Apareiodon vittatus, Rhamdia branneri, Hypostomus myersi, Psalidodon gymnodont…	6	1	1	3	1	0	18	2.44444	0.75	106.667	195.556	2.29127
38	0.3	9	19	Diapoma guarani (0.33), Loricariichthys platymetopon (0.33), Pimelodella taenioptera (0.33), Ageneiosus ucayalensis (0.50), Auchenipterus osteomystax (0.25), Serrasalmus marginatus (0.25), Pterodoras granulosus (0.50), Trachelyopterus galeatus (1.0), Hypostomus cochliodon (0.50), Megaleporinus macrocephalus (0.33), Ageneiosus inermis (1.0), Moenkhausia forestii (1.0), Pimelodus mysteriosus (0.50)…	2	11.83	1	Lower Parana	139	Geophagus iporangensis, Hypostomus ancistroides, Astyanax lacustris, Rhamdia quelen, Psalidodon paranae, Psalidodon fasciatus, Hoplias malabaricus, Phalloceros harpagos, Bryconamericus iheringii, Characidium zebra, Oligosarcus paranensis, Piabarchus stramineus, Serrapinnus notomelas, Schizodon nasutus, Cetopsorhamdia iheringi, Imparfinis schubarti, Apareiodon affinis, Saxatilia britskii, Synbranc…	3	0	2	0	1	0	18	7.72222	12.4872	2.5	241.073	2.38215
39	0.3	9	27	Diapoma guarani (1.0), Catathyridium jenynsii (0.29), Loricariichthys rostratus (0.50), Roeboides descalvadensis (0.38), Tetragonopterus argenteus (0.50), Hypophthalmus oremaculatus (0.67), Loricariichthys platymetopon (1.0), Pimelodella taenioptera (0.58), Ageneiosus ucayalensis (0.88), Auchenipterus osteomystax (0.30), Serrasalmus marginatus (0.44), Cynopotamus kincaidi (0.38), Pterodoras granu…	4	16.73	3	Lower Parana, Upper Parana, and Iguassu	142	Geophagus iporangensis, Hypostomus ancistroides, Astyanax lacustris, Rhamdia quelen, Psalidodon paranae, Psalidodon fasciatus, Hoplias malabaricus, Phalloceros harpagos, Bryconamericus iheringii, Characidium zebra, Oligosarcus paranensis, Piabarchus stramineus, Serrapinnus notomelas, Schizodon nasutus, Cetopsorhamdia iheringi, Imparfinis schubarti, Apareiodon affinis, Saxatilia britskii, Synbranc…	3	0	2	0	1	0	36	3.94444	37.6425	1.25	185.598	2.26857
40	0.3	9	2	Myloplus tiete (EN) (1.0) and Trachelyopterus sp. (1.0)	2	2.0	1	Upper Parana	101	Geophagus iporangensis, Hypostomus ancistroides, Astyanax lacustris, Rhamdia quelen, Psalidodon paranae, Psalidodon fasciatus, Hoplias malabaricus, Phalloceros harpagos, Bryconamericus iheringii, Characidium zebra, Hypostomus strigaticeps, Piabarchus stramineus, Serrapinnus notomelas, Schizodon nasutus, Cetopsorhamdia iheringi, Imparfinis schubarti, Apareiodon affinis, Saxatilia britskii, Synbran…	5	1	2	1	1	0	18	5.61111	0.222222	20	24.9383	1.39687
41	0.3	9	7	Crenicichla mandelburgeri (1.0), Hemiodus orthonops (1.0), Saxatilia lepidota (1.0), Bujurquina vittata (1.0), Platydoras armatulus (1.0), Paravandellia oxyptera (1.0), and Triportheus nematurus (1.0)	2	7.0	2	Lower Parana and Iguassu	143	Geophagus iporangensis, Hypostomus ancistroides, Astyanax lacustris, Rhamdia quelen, Psalidodon paranae, Psalidodon fasciatus, Hoplias malabaricus, Phalloceros harpagos, Bryconamericus iheringii, Characidium zebra, Oligosarcus paranensis, Piabarchus stramineus, Serrapinnus notomelas, Schizodon nasutus, Cetopsorhamdia iheringi, Imparfinis schubarti, Apareiodon affinis, Saxatilia britskii, Synbranc…	4	0	1	2	1	0	18	7.94444	5.44444	13.3333	576.708	2.76096
42	0.3	9	18	Deuterodon langei (0.33), Acentronichthys leptos (0.60), Hisonotus leucofrenatus (0.46), Scleromystax barbatus (0.55), Hollandichthys multifasciatus (0.50), Hyphessobrycon griemi (0.46), Phalloceros pellos (0.50), Mimagoniates lateralis (EN) (0.45), Poecilia vivipara (0.83), Microglanis cottoides (0.38), Scleromystax macropterus (EN) (0.60), Schizolecis guntheri (1.0), Spintherobolus ankoseion (E…	6	10.60	3	Southeastern Mata Atlantica, Ribeira de Iguape, and Iguassu	73	Geophagus iporangensis, Rhamdia quelen, Cambeva davisi, Hoplias malabaricus, Phalloceros harpagos, Mimagoniates microlepis, Hoplisoma ehrhardti, Synbranchus marmoratus, Psalidodon minor, Kronichthys lacerta, Astyanax laticeps, Callichthys callichthys, Deuterodon langei, Deuterodon iguape, Acentronichthys leptos, Hyphessobrycon bifasciatus, Characidium pterostictum, Deuterodon ribeirae, Hisonotus …	5	0	0	4	0	1	54	1.35185	10.6	28.4444	407.598	2.61023
43	0.3	9	2	Astyanax sp. 1 (1.0) and Astyanax sp. 2 (1.0)	2	2.0	2	Ribeira de Iguape and Upper Parana	72	Geophagus iporangensis, Hypostomus ancistroides, Astyanax lacustris, Rhamdia quelen, Psalidodon paranae, Cambeva davisi, Psalidodon fasciatus, Hoplias malabaricus, Phalloceros harpagos, Bryconamericus iheringii, Mimagoniates microlepis, Characidium zebra, Oligosarcus paranensis, Psalidodon bifasciatus, Hypostomus strigaticeps, Piabarchus stramineus, Schizodon nasutus, Hoplisoma ehrhardti, Hyposto…	1	0	0	0	1	0	18	4	0.444444	0.277778	0.493827	-0.306425
44	0.3	9	17	Deuterodon langei (0.21), Acentronichthys leptos (0.27), Hisonotus leucofrenatus (0.27), Scleromystax barbatus (0.41), Hollandichthys multifasciatus (0.38), Hyphessobrycon griemi (0.27), Mimagoniates lateralis (EN) (1.0), Poecilia vivipara (0.39), Microglanis cottoides (0.27), Scleromystax macropterus (EN) (0.27), Schizolecis guntheri (0.36), Pareiorhaphis azygolechis (0.44), Spintherobolus ankos…	5	7.14	3	Southeastern Mata Atlantica, Ribeira de Iguape, and Iguassu	68	Geophagus iporangensis, Rhamdia quelen, Cambeva davisi, Hoplias malabaricus, Phalloceros harpagos, Mimagoniates microlepis, Hoplisoma ehrhardti, Synbranchus marmoratus, Kronichthys lacerta, Astyanax laticeps, Callichthys callichthys, Deuterodon langei, Deuterodon iguape, Acentronichthys leptos, Hyphessobrycon bifasciatus, Characidium pterostictum, Deuterodon ribeirae, Hisonotus leucofrenatus, Hyp…	5	0	0	4	0	1	45	1.51111	8.092	34.1333	417.379	2.62053
45	0.3	9	3	Hypostomus interruptus (0.35), Cambeva zonata (0.90), and Ituglanis proops (0.80)	5	2.05	2	Ribeira de Iguape and Upper Parana	33	Geophagus iporangensis, Hypostomus ancistroides, Rhamdia quelen, Cambeva davisi, Hoplias malabaricus, Phalloceros harpagos, Bryconamericus iheringii, Mimagoniates microlepis, Psalidodon bifasciatus, Hoplisoma ehrhardti, Kronichthy lacerta, Astyanax laticeps, Isbrueckerichthys duseni, Deuterodon iguape, Characidium pterostictum, Harttia kronei, Deuterodon ribeirae, Deuterodon janeiroensis, Hyposto…	0	0	0	0	0	0	45	0.733333	0.273333	0.0222222	0.00445432	-2.35122
