# Supplementary material for: Establishing new grid‐size‐dependent attributes to rank areas of endemism for conservation priorities
Source: Cladistics. 2025 Jun 19;41(5):493–512. doi: 10.1111/cla.70002 (PMC12466105; doi:10.1111/cla.70002)
Supplement: Supplementary file 4 — Table S3. Spreadsheet containing details regarding the calculations of the Priority Index for Areas of Endemism (AEs) in 0.5° × 0.5° grids. [file CLA-41-493-s005.xlsx]

## Sheet: Planilha1
AE	Grid size	Multiplication factor	N	Scoring species (EI)	Size	Score (E)	Ecoregion (N)	Ecoregion(s)	Simpatric species (N)	Simpatric species	Threatened species (N)	NT	VU	EN	CR	CR(PEX)	Equivalent grid	Species/Area attribute	Endemicity attribute	Extinction attribute	Total	Priority index (PI)
1	0.5	25	22	Diapoma guarani (0.57), Hoplisoma carlae (0.27), Crenicichla mandelburgeri (0.80), Hemiodus orthonops (0.80), Bryconamericus exodon (0.80), Saxatilia lepidota (0.80), Loricariichthys platymetopon (0.57), Pimelodella taenioptera (0.50), Ageneiosus ucayalensis (0.50), Auchenipterus osteomystax (0.64), Serrasalmus marginatus (0.57), Pterodoras granulosus (0.57), Trachelyopterus galeatus (0.50), Buju…	5	13.84	2	Lower Parana and Iguassu	164	Geophagus iporangensis, Hypostomus ancistroides, Astyanax lacustris, Rhamdia quelen, Psalidodon paranae, Cambeva davisi, Psalidodon fasciatus, Hoplias malabaricus, Phalloceros harpagos, Bryconamericus iheringii, Characidium zebra, Oligosarcus paranensis, Piabarchus stramineus, Serrapinnus notomelas, Schizodon nasutus, Hoplisoma ehrhardti, Cetopsorhamdia iheringi, Imparfinis schubarti, Apareiodon …	4	0	1	2	1	0	125	1.312	4.87168	1.92	12.272	1.08891
2	0.5	25	41	Diapoma guarani (1.0), Catathyridium jenynsii (0.58), Loricariichthys rostratus (0.50), Crenicichla mandelburgeri (0.50), Roeboides descalvadensis (0.44), Hemiodus orthonops (0.50), Bryconamericus exodon (0.88), Saxatilia lepidota (0.50), Tetragonopterus argenteus (0.38), Hypophthalmus oremaculatus (0.58), Loricariichthys platymetopon (1.0), Pimelodella taenioptera (0.88), Ageneiosus ucayalensis …	4	27.04	2	Lower Parana and Iguassu	143	Geophagus iporangensis, Hypostomus ancistroides, Astyanax lacustris, Rhamdia quelen, Psalidodon paranae, Psalidodon fasciatus, Hoplias malabaricus, Phalloceros harpagos, Bryconamericus iheringii, Characidium zebra, Oligosarcus paranensis, Piabarchus stramineus, Serrapinnus notomelas, Schizodon nasutus, Cetopsorhamdia iheringi, Imparfinis schubarti, Apareiodon affinis, Saxatilia britskii, Synbranc…	3	0	2	0	1	0	100	1.43	22.1728	0.45	14.2682	1.15437
3	0.5	25	23	Kronichthys lacerta (0.59), Psalidodon laticeps (0.61), Deuterodon iguape (0.59), Hyphessobrycon bifasciatus (0.45), Harttia kronei (0.50), Deuterodon janeiroensis (0.64), Characidium lanei (0.56), Hyphessobrycon griemi (0.38), Rineloricaria kronei (0.72), Pseudotothyris obtusa (0.45), Parotocinclus maculicauda (0.72), Hypostomus interruptus (0.93), Bryconamericus microcephalus (0.61), Pimelodell…	7	13.62	4	Southeastern Mata Atlantica, Ribeira de Iguape, Upper Parana, and Iguassu	118	Geophagus iporangensis, Hypostomus ancistroides, Astyanax lacustris, Rhamdia quelen, Psalidodon paranae, Cambeva davisi, Psalidodon fasciatus, Hoplias malabaricus, Phalloceros harpagos, Bryconamericus iheringii, Mimagoniates microlepis, Psalidodon bifasciatus, Hoplisoma ehrhardti, Synbranchus marmoratus, Oligosarcus longirostris, Psalidodon minor, Neoplecostomus yapo, Kronichthys lacerta, Imparfi…	8	0	1	3	3	1	175	0.674286	7.16023	822.857	3972.79	3.5991
4	0.5	25	11	Psalidodon laticeps (0.45), Isbrueckerichthys duseni (0.67), Harttia kronei (0.50), Characidium schubarti (0.50), Hypostomus interruptus (0.50), Chasmocranus lopezae (0.79), Neoplecostomus ribeirensis (0.79), Bryconamericus microcephalus (0.35), Rhamdioglanis transfasciatus (0.56), Hoplisoma longipinne (0.50), and Cambeva pascuali (CR) (0.64)	7	6.24	3	Ribeira de Iguape, Upper Parana, and Iguassu	144	Geophagus iporangensis, Hypostomus ancistroides, Astyanax lacustris, Rhamdia quelen, Psalidodon paranae, Cambeva davisi, Psalidodon fasciatus, Hoplias malabaricus, Phalloceros harpagos, Bryconamericus iheringii, Mimagoniates microlepis, Characidium zebra, Oligosarcus paranensis, Psalidodon bifasciatus, Hypostomus strigaticeps, Piabarchus stramineus, Serrapinnus notomelas, Schizodon nasutus, Hopli…	5	0	1	1	3	0	175	0.822857	1.17669	8.57143	8.29924	0.919038
5	0.5	25	7	Bryconamericus coeruleus (0.37), Hisonotus pachysarkos (0.50), Hypostomus robertsoni (0.72), Neoplecostomus sp. 2 (0.42), Planaltina kaingang (0.50), Characidium heirmostigmata (1.0), and Chyphocharax cf. corumbae (0.79)	7	4.30	2	Upper Parana and Iguassu	126	Geophagus iporangensis, Hypostomus ancistroides, Astyanax lacustris, Rhamdia quelen, Psalidodon paranae, Cambeva davisi, Psalidodon fasciatus, Hoplias malabaricus, Phalloceros harpagos, Bryconamericus iheringii, Characidium zebra, Oligosarcus paranensis, Psalidodon bifasciatus, Hypostomus strigaticeps, Piabarchus stramineus, Serrapinnus notomelas, Schizodon nasutus, Hoplisoma ehrhardti, Psalidodo…	3	0	1	2	0	0	175	0.72	0.344	0.274286	0.0679351	-1.16791
6	0.5	25	11	Bryconamericus coeruleus (0.53), Hisonotus pachysarkos (0.50), Apareiodon vladii (0.47), Hypostomus robertsoni (0.67), Neoplecostomus sp. 2 (0.85), Cambeva horacioi (0.63), Planaltina kaingang (0.63), Characidium heirmostigmata (0.67), Chyphocharax cf. corumbae (0.70), Hypostomus sp. 4 (0.50), and Hypostomus sp. 2 (0.65)	10	6.78	2	Upper Parana and Iguassu	133	Geophagus iporangensis, Hypostomus ancistroides, Astyanax lacustris, Rhamdia quelen, Psalidodon paranae, Cambeva davisi, Psalidodon fasciatus, Hoplias malabaricus, Phalloceros harpagos, Bryconamericus iheringii, Mimagoniates microlepis, Characidium zebra, Oligosarcus paranensis, Psalidodon bifasciatus, Hypostomus strigaticeps, Piabarchus stramineus, Serrapinnus notomelas, Schizodon nasutus, Hopli…	3	0	1	2	0	0	250	0.532	0.59664	0.192	0.0609432	-1.21507
7	0.5	25	10	Bryconamericus coeruleus (0.72), Hisonotus pachysarkos (0.50), Apareiodon vladii (0.56), Hypostomus robertsoni (0.79), Neoplecostomus sp. 2 (0.79), Cambeva horacioi (0.75), Planaltina kaingang (0.75), Characidium heirmostigmata (0.64), Chyphocharax cf. corumbae (0.67), and Hypostomus sp. 2 (0.63)	12	6.80	2	Upper Parana and Iguassu	148	Geophagus iporangensis, Hypostomus ancistroides, Astyanax lacustris, Rhamdia quelen, Psalidodon paranae, Cambeva davisi, Psalidodon fasciatus, Hoplias malabaricus, Phalloceros harpagos, Bryconamericus iheringii, Mimagoniates microlepis, Characidium zebra, Oligosarcus paranensis, Psalidodon bifasciatus, Hypostomus strigaticeps, Piabarchus stramineus, Serrapinnus notomelas, Schizodon nasutus, Hopli…	3	0	1	2	0	0	300	0.493333	0.453333	0.16	0.0357831	-1.44632
8	0.5	25	24	Kronichthys lacerta (0.75), Psalidodon laticeps (0.81), Deuterodon langei (0.75), Deuterodon iguape (1.0), Hyphessobrycon bifasciatus (0.60), Harttia kronei (0.50), Deuterodon janeiroensis (0.63), Characidium lanei (0.75), Hyphessobrycon griemi (0.65), Rineloricaria kronei (0.70), Pseudotothyris obtusa (0.60), Parotocinclus maculicauda (0.94), Hypostomus interruptus (0.65), Bryconamericus microce…	8	16.54	4	Southeastern Mata Atlantica, Ribeira de Iguape, Upper Parana, and Iguassu	118	Geophagus iporangensis, Hypostomus ancistroides, Astyanax lacustris, Rhamdia quelen, Psalidodon paranae, Cambeva davisi, Psalidodon fasciatus, Hoplias malabaricus, Phalloceros harpagos, Bryconamericus iheringii, Mimagoniates microlepis, Psalidodon bifasciatus, Hoplisoma ehrhardti, Synbranchus marmoratus, Oligosarcus longirostris, Psalidodon minor, Neoplecostomus yapo, Kronichthys lacerta, Ramdia …	8	0	1	4	2	1	200	0.59	7.9392	576	2698.06	3.43105
9	0.5	25	3	Gymnotus omarorum (1.0), Cheirodon stenodon (0.62), and Neoplecostomus selenae (0.54)	11	2.15	1	Upper Parana	159	Geophagus iporangensis, Hypostomus ancistroides, Astyanax lacustris, Rhamdia quelen, Psalidodon paranae, Cambeva davisi, Psalidodon fasciatus, Hoplias malabaricus, Phalloceros harpagos, Bryconamericus iheringii, Characidium zebra, Oligosarcus paranensis, Psalidodon bifasciatus, Hypostomus strigaticeps, Piabarchus stramineus, Serrapinnus notomelas, Schizodon nasutus, Hoplisoma ehrhardti, Psalidodo…	9	1	2	4	2	0	275	0.578182	0.0234545	418.909	5.68082	0.754411
10	0.5	25	5	Characidium schubarti (0.88), Astyanax sp. 3 (0.88), Characidium itarare (0.75), Cambeva pascuali (CR) (0.75), and Astyanax sp. 4 (0.75)	4	4.0	2	Ribeira de Iguape and Upper Parana	75	Geophagus iporangensis, Hypostomus ancistroides, Astyanax lacustris, Rhamdia quelen, Psalidodon paranae, Cambeva davisi, Psalidodon fasciatus, Hoplias malabaricus, Phalloceros harpagos, Bryconamericus iheringii, Characidium zebra, Oligosarcus paranensis, Psalidodon bifasciatus, Hypostomus strigaticeps, Piabarchus stramineus, Serrapinnus notomelas, Hoplisoma ehrhardti, Psalidodon bockmanni, Cetops…	1	0	0	0	1	0	100	0.75	0.4	0.05	0.015	-1.82391
11	0.5	25	5	Hypostomus robertsoni (0.27), Cambeva horacioi (0.23), Planaltina kaingang (0.23), Chyphocharax cf. corumbae (0.60), and Hypostomus sp. 2 (1.0)	3	2.33	2	Upper Parana and Iguassu	97	Geophagus iporangensis, Hypostomus ancistroides, Astyanax lacustris, Rhamdia quelen, Psalidodon paranae, Cambeva davisi, Psalidodon fasciatus, Hoplias malabaricus, Phalloceros harpagos, Bryconamericus iheringii, Characidium zebra, Oligosarcus paranensis, Psalidodon bifasciatus, Hypostomus strigaticeps, Piabarchus stramineus, Serrapinnus notomelas, Hoplisoma ehrhardti, Psalidodon bockmanni, Cetops…	2	0	1	1	0	0	75	1.29333	0.310667	0.16	0.0642873	-1.19187
12	0.5	25	12	Bryconamericus coeruleus (0.53), Hisonotus pachysarkos (0.50), Apareiodon vladii (0.56), Hypostomus robertsoni (0.64), Neoplecostomus sp. 2 (0.64), Cambeva horacioi (0.50), Planaltina kaingang (0.61), Characidium heirmostigmata (0.64), Bryconamericus misei (0.47), Chyphocharax cf. corumbae (0.67), Hypostomus sp. 4 (0.50), and Hypostomus sp. 2 (0.63)	12	6.88	2	Upper Parana and Iguassu	122	Geophagus iporangensis, Hypostomus ancistroides, Astyanax lacustris, Rhamdia quelen, Psalidodon paranae, Cambeva davisi, Psalidodon fasciatus, Hoplias malabaricus, Phalloceros harpagos, Bryconamericus iheringii, Characidium zebra, Oligosarcus paranensis, Psalidodon bifasciatus, Hypostomus strigaticeps, Piabarchus stramineus, Serrapinnus notomelas, Schizodon nasutus, Hoplisoma ehrhardti, Psalidodo…	3	0	1	2	0	0	300	0.406667	0.5504	0.16	0.0358127	-1.44596
13	0.5	25	7	Bryconamericus coeruleus (0.38), Hisonotus pachysarkos (1.0), Hypostomus robertsoni (0.54), Neoplecostomus sp. 2 (0.43), Planaltina kaingang (0.50), Characidium heirmostigmata (0.68), and Chyphocharax cf. corumbae (0.72)	9	4.26	2	Upper Parana and Iguassu	146	Geophagus iporangensis, Hypostomus ancistroides, Astyanax lacustris, Rhamdia quelen, Psalidodon paranae, Cambeva davisi, Psalidodon fasciatus, Hoplias malabaricus, Phalloceros harpagos, Bryconamericus iheringii, Mimagoniates microlepis, Characidium zebra, Oligosarcus paranensis, Psalidodon bifasciatus, Hypostomus strigaticeps, Piabarchus stramineus, Serrapinnus notomelas, Schizodon nasutus, Hopli…	3	0	1	2	0	0	225	0.648889	0.265067	0.213333	0.0366931	-1.43542
14	0.5	25	7	Isbrueckerichthys calvus (0.43), Hisonotus pachysarkos (0.41), Hypostomus robertsoni (0.34), Characidium heirmostigmata (0.43), Isbrueckerichthys saxicola (EN) (0.55), Cyphocharax cf. corumbae (0.42), and Neoplecostomus paranensis (0.50)	8	3.07	1	Upper Parana	145	Geophagus iporangensis, Hypostomus ancistroides, Astyanax lacustris, Rhamdia quelen, Psalidodon paranae, Cambeva davisi, Psalidodon fasciatus, Hoplias malabaricus, Phalloceros harpagos, Bryconamericus iheringii, Mimagoniates microlepis, Characidium zebra, Oligosarcus paranensis, Hypostomus strigaticeps, Piabarchus stramineus, Serrapinnus notomelas, Schizodon nasutus, Hoplisoma ehrhardti, Psalidod…	2	0	0	2	0	0	200	0.725	0.10745	0.08	0.0062321	-2.20537
15	0.5	25	10	Bryconamericus coeruleus (0.45), Hisonotus pachysarkos (0.60), Apareiodon vladii (0.39), Hypostomus robertsoni (0.53), Neoplecostomus sp. 2 (0.53), Planaltina kaingang (0.41), Characidium heirmostigmata (0.65), Brycon nattereri (0.41), Bryconamericus misei (0.58), and Chyphocharax cf. corumbae (0.54)	11	5.11	2	Upper Parana and Iguassu	124	Geophagus iporangensis, Hypostomus ancistroides, Astyanax lacustris, Rhamdia quelen, Psalidodon paranae, Cambeva davisi, Psalidodon fasciatus, Hoplias malabaricus, Phalloceros harpagos, Bryconamericus iheringii, Mimagoniates microlepis, Characidium zebra, Oligosarcus paranensis, Psalidodon bifasciatus, Hypostomus strigaticeps, Piabarchus stramineus, Serrapinnus notomelas, Schizodon nasutus, Hopli…	1	0	0	1	0	0	275	0.450909	0.371636	0.0145455	0.00243744	-2.61307
16	0.5	25	8	Hisonotus pachysarkos (0.50), Apareiodon vladii (0.26), Hypostomus robertsoni (0.35), Characidium heirmostigmata (0.43), Brycon nattereri (0.40), Hoplisoma lacrimostigmata (0.46), Bryconamericus misei (0.46), and Chyphocharax cf. corumbae (0.42)	9	3.29	2	Upper Parana and Iguassu	122	Geophagus iporangensis, Hypostomus ancistroides, Astyanax lacustris, Rhamdia quelen, Psalidodon paranae, Cambeva davisi, Psalidodon fasciatus, Hoplias malabaricus, Phalloceros harpagos, Bryconamericus iheringii, Mimagoniates microlepis, Characidium zebra, Oligosarcus paranensis, Psalidodon bifasciatus, Hypostomus strigaticeps, Piabarchus stramineus, Serrapinnus notomelas, Schizodon nasutus, Hopli…	1	0	0	1	0	0	225	0.542222	0.233956	0.0177778	0.00225522	-2.64681
17	0.5	25	7	Isbrueckerichthys duseni (0.38), Harttia kronei (0.29), Characidium schubarti (0.75), Hypostomus interruptus (0.29), Chasmocranus lopezae (0.40), Neoplecostomus ribeirensis (0.40), and Cambeva pascuali (CR) (0.67)	6	3.16	2	Ribeira de Iguape and Upper Parana	116	Geophagus iporangensis, Hypostomus ancistroides, Astyanax lacustris, Rhamdia quelen, Psalidodon paranae, Cambeva davisi, Psalidodon fasciatus, Hoplias malabaricus, Phalloceros harpagos, Bryconamericus iheringii, Mimagoniates microlepis, Characidium zebra, Oligosarcus paranensis, Psalidodon bifasciatus, Hypostomus strigaticeps, Piabarchus stramineus, Serrapinnus notomelas, Schizodon nasutus, Hopli…	2	0	0	1	1	0	150	0.773333	0.294933	0.133333	0.0304109	-1.51697
18	0.5	25	8	Isbrueckerichthys calvus (0.33), Hisonotus pachysarkos (0.50), Hypostomus robertsoni (0.33), Characidium heirmostigmata (0.42), Brycon nattereri (0.30), Hoplisoma lacrimostigmata (0.45), Cyphocharax cf. corumbae (0.41), and Neoplecostomus paranensis (0.50)	7	3.25	1	Upper Parana	118	Geophagus iporangensis, Hypostomus ancistroides, Astyanax lacustris, Rhamdia quelen, Psalidodon paranae, Cambeva davisi, Psalidodon fasciatus, Hoplias malabaricus, Phalloceros harpagos, Bryconamericus iheringii, Mimagoniates microlepis, Characidium zebra, Oligosarcus paranensis, Hypostomus strigaticeps, Piabarchus stramineus, Serrapinnus notomelas, Schizodon nasutus, Hoplisoma ehrhardti, Psalidod…	1	0	0	1	0	0	175	0.674286	0.148571	0.0228571	0.00228982	-2.6402
19	0.5	25	11	Crenicichla iguassuensis (0.38), Pimelodus ortmanni (0.42), Crenicichla tesay (0.54), Psalidodon gymnogenys (0.44), Psalidodon gymnodontus (1.0), Glanidium ribeiroi (0.46), Cambeva stawiarski (0.33), Ancistrus agostinhoi (0.81), Jenynsia diphyes (NT) (0.60), Neoplecostomus sp. 1 (0.75), and Diapoma potamohadros (0.88)	8	6.60	2	Upper Parana and Iguassu	113	Geophagus iporangensis, Hypostomus ancistroides, Astyanax lacustris, Rhamdia quelen, Psalidodon paranae, Cambeva davisi, Psalidodon fasciatus, Hoplias malabaricus, Phalloceros harpagos, Bryconamericus iheringii, Oligosarcus paranensis, Psalidodon bifasciatus, Piabarchus stramineus, Hopliosoma ehrhardti, Psalidodon bockmanni, Cetopsorhamdia iheringi, Apareiodon affinis, Rineloricaria pentamaculata…	8	2	1	4	1	0	200	0.565	0.726	76.8	31.5026	1.49835
20	0.5	25	29	Psalidodon laticeps (0.44), Deuterodon langei (0.58), Deuterodon iguape (0.33), Acentronichthys leptos (0.88), Hisonotus leucofrenatus (0.88), Scleromystax barbatus (0.88), Characidium lanei (0.58), Hollandichthys multifasciatus (0.88), Hyphessobrycon griemi (0.35), Rineloricaria kronei (0.40), Phalloceros pellos (0.58), Mimagoniates lateralis (EN) (0.75), Parotocinclus maculicauda (0.40), Hypost…	4	18.94	4	Southeastern Mata Atlantica, Ribeira de Iguape, Upper Parana, and Iguassu	87	Geophagus iporangensis, Hypostomus ancistroides, Astyanax lacustris, Rhamdia quelen, Cambeva davisi, Hoplias malabaricus, Phalloceros harpagos, Bryconamericus iheringii, Mimagoniates microlepis, Psalidodon bifasciatus, Hoplisoma ehrhardti, Synbranchus marmoratus, Psalidodon minor, Kronichthys lacerta, Psalidodon laticeps, Callichthys callichthys, Deuterodon langei, Isbrueckerichthys duseni, Deute…	5	0	0	4	0	1	100	0.87	21.9704	15.36	293.595	2.46775
21	0.5	25	32	Diapoma guarani (0.79), Hoplisoma carlae (0.30), Catathyridium jenynsii (0.56), Loricariichthys rostratus (0.67), Roeboides descalvadensis (0.61), Bryconamericus exodon (0.71), Hypophthalmus oremaculatus (0.56), Loricariichthys platymetopon (0.79), Pimelodella taenioptera (0.71), Ageneiosus ucayalensis (0.71), Auchenipterus osteomystax (0.86), Serrasalmus marginatus (0.76), Cynopotamus kincaidi (…	7	21.64	3	Lower Parana, Upper Parana, and Iguassu	172	Geophagus iporangensis, Hypostomus ancistroides, Astyanax lacustris, Rhamdia quelen, Psalidodon paranae, Cambeva davisi, Psalidodon fasciatus, Hoplias malabaricus, Phalloceros harpagos, Bryconamericus iheringii, Characidium zebra, Oligosarcus paranensis, Psalidodon bifasciatus, Piabarchus stramineus, Serrapinnus notomelas, Schizodon nasutus, Psalidodon bockmanni, Cetopsorhamdia iheringi, Imparfin…	6	1	2	2	1	0	175	0.982857	11.8711	8.22857	96.0075	1.98231
22	0.5	25	17	Psalidodon laticeps (0.44), Deuterodon iguape (0.33), Hyphessobrycon bifasciatus (0.30), Hyphessobrycon griemi (0.25), Rineloricaria kronei (0.29), Parotocinclus maculicauda (0.40), Hypostomus interruptus (0.50), Neoplecostomus ribeirensis (0.38), Bryconamericus microcephalus (0.44), Pimelodella transitoria (0.38), Ancistrus multispinis (0.38), Rhamdioglanis transfasciatus (0.58), Glandulocauda c…	4	7.41	4	Southeastern Mata Atlantica, Ribeira de Iguape, Upper Parana, and Iguassu	90	Geophagus iporangensis, Hypostomus ancistroides, Astyanax lacustris, Rhamdia quelen, Cambeva davisi, Hoplias malabaricus, Phalloceros harpagos, Bryconamericus iheringii, Mimagoniates microlepis, Psalidodon bifasciatus, Hoplisoma ehrhardti, Synbranchus marmoratus, Oligosarcus longirostris, Psalidodon minor, Kronichthys lacerta, Ramdia voulezi, Psalidodon laticeps, Hypostomus derbyi, Callichthys ca…	5	0	1	2	1	1	100	0.9	5.0388	14.4	65.3028	1.81493
23	0.5	25	10	Crenicichla iguassuensis (0.61), Ancistrus mullerae (0.59), Crenicichla tesay (0.53), Glanidium ribeiroi (0.56), Tatia jaracatia (0.67), Neoplecostomus sp. 1 (0.54), Diapoma potamohadros (0.50), Steindachneridion melanodermatum (EN) (0.54), Australoheros angiru (0.71), and Gymnogeophagus taroba (NT) (0.63)	12	5.87	2	Upper Parana and Iguassu	83	Geophagus iporangensis, Astyanax lacustris, Rhamdia quelen, Psalidodon paranae, Cambeva davisi, Psalidodon fasciatus, Hoplias malabaricus, Phalloceros harpagos, Bryconamericus iheringii, Oligosarcus paranensis, Psalidodon bifasciatus, Hypostomus strigaticeps, Hoplisoma ehrhardti, Psalidodon bockmanni, Cetopsorhamdia iheringi, Synbranchus marmoratus, Megaleporinus obtusidens, Crenicichla iguassuen…	8	2	1	4	1	0	300	0.276667	0.391333	51.2	5.54337	0.743774
24	0.5	25	7	Astyanax jordanensis (0.50), Cambeva igobi (VU) (0.43), Cambeva crassicaudata (EN) (1.0), Cambeva papillifera (EN) (0.50), Cambeva caium (0.50), Cambeva taroba (0.83), and Cnesterodon omorgmatos (CR) (0.83)	3	4.60	2	Upper Parana and Iguassu	98	Geophagus iporangensis, Hypostomus ancistroides, Astyanax lacustris, Rhamdia quelen, Psalidodon paranae, Cambeva davisi, Psalidodon fasciatus, Hoplias malabaricus, Phalloceros harpagos, Bryconamericus iheringii, Oligosarcus paranensis, Psalidodon bifasciatus, Piabarchus stramineus, Hopliosoma ehrhardti, Psalidodon bockmanni, Cetopsorhamdia iheringi, Apareiodon affinis, Rineloricaria pentamaculata…	7	1	1	4	1	0	75	1.30667	0.858667	102.4	114.892	2.06029
25	0.5	25	7	Psalidodon gymnogenys (0.34), Psalidodon gymnodontus (0.60), Ancistrus agostinhoi (0.63), Jenynsia diphyes (NT) (0.63), Neoplecostomus sp. 1 (0.83), Diapoma potamohadros (1.0), and Australoheros angiru (0.63)	6	4.65	2	Upper Parana and Iguassu	73	Geophagus iporangensis, Astyanax lacustris, Rhamdia quelen, Psalidodon paranae, Cambeva davisi, Psalidodon fasciatus, Hoplias malabaricus, Phalloceros harpagos, Psalidodon bifasciatus, Hoplisoma ehrhardti, Synbranchus marmoratus, Crenicichla iguassuensis, Oligosarcus longirostris, Psalidodon minor, Hypostomus albopunctatus, Rhamdia voulezi, Hypostomus derbyi, Callichthys callichthys, Pimelodus or…	8	2	1	4	1	0	150	0.486667	0.434	102.4	21.6282	1.33502
26	0.5	25	3	Schizodon intermedius (1.0), Cheirodon stenodon (0.36), and Leporinus paranensis (0.70)	5	2.06	1	Upper Parana	135	Geophagus iporangensis, Hypostomus ancistroides, Astyanax lacustris, Rhamdia quelen, Psalidodon paranae, Cambeva davisi, Psalidodon fasciatus, Hoplias malabaricus, Phalloceros harpagos, Bryconamericus iheringii, Characidium zebra, Oligosarcus paranensis, Hypostomus strigaticeps, Piabarchus stramineus, Serrapinnus notomelas, Schizodon nasutus, Hoplisoma ehrhardti, Psalidodon bockmanni, Cetopsorham…	8	1	2	4	1	0	125	1.08	0.04944	184.32	9.8418	0.993075
27	0.5	25	21	Kronichthys lacerta (0.47), Psalidodon laticeps (0.46), Isbrueckerichthys duseni (0.64), Deuterodon iguape (0.47), Characidium pterostictum (0.32), Harttia kronei (0.64), Deuterodon janeiroensis (0.50), Rineloricaria kronei (0.43), Parotocinclus maculicauda (0.43), Hypostomus interruptus (0.64), Chasmocranus lopezae (0.72), Neoplecostomus ribeirensis (0.72), Bryconamericus microcephalus (0.46), P…	9	11.33	4	Southeastern Mata Atlantica, Ribeira de Iguape, Upper Parana, and Iguassu	148	Geophagus iporangensis, Hypostomus ancistroides, Astyanax lacustris, Rhamdia quelen, Psalidodon paranae, Cambeva davisi, Psalidodon fasciatus, Hoplias malabaricus, Phalloceros harpagos, Bryconamericus iheringii, Mimagoniates microlepis, Characidium zebra, Oligosarcus paranensis, Psalidodon bifasciatus, Hypostomus strigaticeps, Piabarchus stramineus, Serrapinnus notomelas, Schizodon nasutus, Hopli…	7	0	1	1	4	1	225	0.657778	4.22987	200	556.462	2.74544
28	0.5	25	21	Kronichthys lacerta (0.38), Psalidodon laticeps (0.46), Isbrueckerichthys duseni (0.64), Deuterodon iguape (0.47), Hyphessobrycon bifasciatus (0.46), Characidium pterostictum (0.32), Harttia kronei (0.64), Deuterodon janeiroensis (0.41), Rineloricaria kronei (0.43), Parotocinclus maculicauda (0.43), Hypostomus interruptus (0.64), Chasmocranus lopezae (0.72), Neoplecostomus ribeirensis (0.72), Bry…	9	11.12	4	Southeastern Mata Atlantica, Ribeira de Iguape, Upper Parana, and Iguassu	125	Geophagus iporangensis, Hypostomus ancistroides, Astyanax lacustris, Rhamdia quelen, Psalidodon paranae, Cambeva davisi, Psalidodon fasciatus, Hoplias malabaricus, Phalloceros harpagos, Bryconamericus iheringii, Mimagoniates microlepis, Characidium zebra, Oligosarcus paranensis, Psalidodon bifasciatus, Hypostomus strigaticeps, Piabarchus stramineus, Schizodon nasutus, Hoplisoma ehrhardti, Rinelor…	6	0	1	0	4	1	225	0.555556	4.15147	50	115.319	2.0619
29	0.5	25	5	Isbrueckerichthys calvus (0.55), Cnesterodon hypselurus (0.29), Isbrueckerichthys saxicola (EN) (0.41), Hoplisoma lacrimostigmata (0.45), and Neoplecostomus paranensis (0.71)	7	2.42	1	Upper Parana	118	Geophagus iporangensis, Hypostomus ancistroides, Astyanax lacustris, Rhamdia quelen, Psalidodon paranae, Cambeva davisi, Psalidodon fasciatus, Hoplias malabaricus, Phalloceros harpagos, Bryconamericus iheringii, Mimagoniates microlepis, Characidium zebra, Oligosarcus paranensis, Hypostomus strigaticeps, Piabarchus stramineus, Serrapinnus notomelas, Schizodon nasutus, Hoplisoma ehrhardti, Psalidod…	1	0	0	1	0	0	175	0.674286	0.0691429	0.0228571	0.00106565	-2.97239
30	0.5	25	13	Ancistrus agostinhoi (0.32), Astyanax jordanensis (0.50), Jenynsia diphyes (NT) (0.32), Neoplecostomus sp. 1 (0.39), Cambeva igobi (VU) (0.44), Diapoma potamohadros (0.50), Cambeva crassicaudata (EN) (0.50), Cambeva papillifera (EN) (0.50), Cambeva cauim (0.50), Cambeva plumbea (0.70), Australoheros angiru (0.44), Cambeva taroba (0.70), and Cnesterodon omorgmatos (CR) (0.70)	5	6.51	2	Upper Parana and Iguassu	82	Geophagus iporangensis, Astyanax lacustris, Rhamdia quelen, Psalidodon paranae, Cambeva davisi, Psalidodon fasciatus, Hoplias malabaricus, Phalloceros harpagos, Bryconamericus iheringii, Oligosarcus paranensis, Psalidodon bifasciatus, Hypostomus strigaticeps, Hopliosoma ehrhardti, Psalidodon bockmanni, Crenicichla iguassuensis, Oligosarcus longirostris, Psalidodon minor, Hypostomus albopunctatus,…	9	2	1	5	1	0	125	0.656	1.35408	491.52	436.606	2.64009
31	0.5	25	31	Psalidodon laticeps (0.30), Deuterodon langei (1.0), Deuterodon iguape (0.33), Acentronichthys leptos (0.88), Hyphessobrycon bifasciatus (0.44), Hisonotus leucofrenatus (0.88), Scleromystax barbatus (0.88), Characidium lanei (0.58), Hollandichthys multifasciatus (0.88), Hyphessobrycon griemi (0.50), Phalloceros pellos (0.58), Mimagoniates lateralis (EN) (0.75), Parotocinclus maculicauda (0.29), P…	4	21.25	2	Southeastern Mata Atlantica and Iguassu	93	Geophagus iporangensis, Astyanax lacustris, Rhamdia quelen, Cambeva davisi, Hoplias malabaricus, Phalloceros harpagos, Mimagoniates microlepis, Psalidodon bifasciatus, Hoplisoma ehrhardti, Synbranchus marmoratus, Oligosarcus longirostris, Psalidodon minor, Kronichthys lacerta, Rhamdia voulezi, Psalidodon laticeps, Hypostomus derbyi, Callichthys callichthys, Deuterodon langei, Otothyropsis biamnic…	6	0	1	4	0	1	100	0.93	13.175	46.08	564.607	2.75175
32	0.5	25	18	Kronichthys lacerta (0.46), Psalidodon laticeps (0.45), Isbrueckerichthys duseni (0.69), Deuterodon iguape (0.36), Characidium pterostictum (0.29), Harttia kronei (1.0), Deuterodon janeiroensis (0.39), Rineloricaria kronei (0.32), Parotocinclus maculicauda (0.42), Hypostomus interruptus (0.50), Chasmocranus lopezae (0.56), Neoplecostomus ribeirensis (0.56), Bryconamericus microcephalus (0.45), Pi…	6	8.87	3	Ribeira de Iguape, Upper Parana, and Iguassu	125	Geophagus iporangensis, Hypostomus ancistroides, Astyanax lacustris, Rhamdia quelen, Psalidodon paranae, Cambeva davisi, Psalidodon fasciatus, Hoplias malabaricus, Phalloceros harpagos, Bryconamericus iheringii, Mimagoniates microlepis, Characidium zebra, Oligosarcus paranensis, Psalidodon bifasciatus, Hypostomus strigaticeps, Serrapinnus notomelas, Schizodon nasutus, Hoplisoma ehrhardti, Psalido…	4	0	1	1	2	0	150	0.833333	3.1932	2	5.322	0.726075
33	0.5	25	5	Schizodon intermedius (0.60), Cheirodon stenodon (0.65), Hisonotus depressicauda (0.63), Leporinus paranensis (0.63), and Rhyacoglanis paranensis (0.50)	8	3.0	1	Upper Parana	146	Geophagus iporangensis, Hypostomus ancistroides, Astyanax lacustris, Rhamdia quelen, Psalidodon paranae, Cambeva davisi, Psalidodon fasciatus, Hoplias malabaricus, Phalloceros harpagos, Bryconamericus iheringii, Characidium zebra, Oligosarcus paranensis, Hypostomus strigaticeps, Piabarchus stramineus, Serrapinnus notomelas, Schizodon nasutus, Hoplisoma ehrhardti, Psalidodon bockmanni, Cetopsorham…	6	1	2	3	0	0	200	0.73	0.075	5.76	0.31536	-0.501193
34	0.5	25	11	Crenicichla iguassuensis (0.45), Pimelodus ortmanni (0.71), Crenicichla tesay (0.44), Psalidodon gymnogenys (1.0), Psalidodon gymnodontus (0.57), Glanidium ribeiroi (0.57), Cambeva stawiarski (0.42), Ancistrus agostinhoi (0.75), Jenynsia diphyes (NT) (0.58), Neoplecostomus sp. 1 (0.70), and Diapoma potamohadros (0.63)	10	6.83	2	Upper Parana and Iguassu	127	Geophagus iporangensis, Hypostomus ancistroides, Astyanax lacustris, Rhamdia quelen, Psalidodon paranae, Cambeva davisi, Psalidodon fasciatus, Hoplias malabaricus, Phalloceros harpagos, Bryconamericus iheringii, Mimagoniates microlepis, Oligosarcus paranensis, Psalidodon bifasciatus, Hypostomus strigaticeps, Piabarchus stramineus, Hopliosoma ehrhardti, Psalidodon bockmanni, Cetopsorhamdia ihering…	11	2	1	5	1	2	250	0.508	0.60104	8847.36	2701.35	3.43158
35	0.5	25	8	Hisonotus francirochai (0.30), Isbrueckerichthys calvus (0.79), Gymnotus omarorum (0.41), Cnesterodon hypselurus (0.40), Rineloricaria latirostris (0.32), Hisonotus pachysarkos (0.50), Brycon nattereri (0.50), and Neoplecostomus paranensis (0.63)	12	3.85	1	Upper Parana	150	Geophagus iporangensis, Hypostomus ancistroides, Astyanax lacustris, Rhamdia quelen, Psalidodon paranae, Cambeva davisi, Psalidodon fasciatus, Hoplias malabaricus, Phalloceros harpagos, Bryconamericus iheringii, Mimagoniates microlepis, Characidium zebra, Oligosarcus paranensis, Hypostomus strigaticeps, Piabarchus stramineus, Serrapinnus notomelas, Schizodon nasutus, Hoplisoma ehrhardti, Psalidod…	5	1	1	3	0	0	300	0.5	0.102667	1.28	0.0657067	-1.18239
36	0.5	25	7	Schizodon intermedius (0.45), Gymnotus omarorum (0.38), Cheirodon stenodon (0.50), Leporinus paranensis (0.67), Bunocephalus larai (0.67), Neoplecostomus paranensis (0.50), and Rhyacoglanis paranensis (0.50)	6	3.66	1	Upper Parana	140	Geophagus iporangensis, Hypostomus ancistroides, Astyanax lacustris, Rhamdia quelen, Psalidodon paranae, Cambeva davisi, Psalidodon fasciatus, Hoplias malabaricus, Phalloceros harpagos, Bryconamericus iheringii, Characidium zebra, Oligosarcus paranensis, Hypostomus strigaticeps, Piabarchus stramineus, Serrapinnus notomelas, Schizodon nasutus, Hoplisoma ehrhardti, Psalidodon bockmanni, Cetopsorham…	7	1	1	4	1	0	150	0.933333	0.1708	51.2	8.16196	0.911795
37	0.5	25	12	Ancistrus agostinhoi (0.32), Astyanax jordanensis (0.80), Jenynsia diphyes (NT) (0.44), Neoplecostomus sp. 1 (0.39), Cambeva igobi (VU) (0.64), Diapoma potamohadros (0.50), Cambeva crassicaudata (EN) (0.50), Cambeva papillifera (EN) (0.80), Cambeva cauim (0.80), Cambeva plumbea (0.70), Cambeva taroba (0.70), and Cnesterodon omorgmatos (CR) (0.70)	5	7.29	1	Iguassu	65	Geophagus iporangensis, Astyanax lacustris, Cambeva davisi, Hoplias malabaricus, Phalloceros harpagos, Psalidodon bifasciatus, Hopliosoma ehrhardti, Crenicichla iguassuensis, Oligosarcus longirostris, Psalidodon minor, Hypostomus albopunctatus, Rhamdia voulezi, Hypostomus derbyi, Callichthys callichthys, Pimelodus ortmanni, Ancistrus mullerae, Crenicichla tesay, Psalidodon gymnogenys, Apareiodon …	8	2	1	4	1	0	125	0.52	0.69984	122.88	44.7181	1.65048
38	0.5	25	26	Kronichthys lacerta (0.46), Psalidodon laticeps (0.63), Isbrueckerichthys duseni (0.50), Deuterodon iguape (0.46), Hyphessobrycon bifasciatus (0.33), Harttia kronei (0.50), Deuterodon janeiroensis (0.50), Characidium lanei (0.40), Hyphessobrycon griemi (0.29), Rineloricaria kronei (0.55), Pseudotothyris obtusa (0.33), Parotocinclus maculicauda (0.55), Hypostomus interruptus (1.0), Chasmocranus lo…	6	14.36	4	Southeastern Mata Atlantica, Ribeira de Iguape, Upper Parana, and Iguassu	111	Geophagus iporangensis, Hypostomus ancistroides, Astyanax lacustris, Rhamdia quelen, Psalidodon paranae, Cambeva davisi, Psalidodon fasciatus, Hoplias malabaricus, Phalloceros harpagos, Bryconamericus iheringii, Mimagoniates microlepis, Psalidodon bifasciatus, Hoplisoma ehrhardti, Synbranchus marmoratus, Oligosarcus longirostris, Psalidodon minor, Neoplecostomus yapo, Kronichthys lacerta, Imparfi…	7	0	1	2	3	1	150	0.74	9.95627	240	1768.23	3.24754
39	0.5	25	5	Characidium schubarti (1.0), Astyanax sp. 3 (0.50), Characidium itarare (0.83), Cambeva pascuali (CR) (0.83), and Astyanax sp. 4 (0.83)	3	4	2	Ribeira de Iguape and Upper Parana	65	Geophagus iporangensis, Hypostomus ancistroides, Astyanax lacustris, Rhamdia quelen, Psalidodon paranae, Cambeva davisi, Psalidodon fasciatus, Hoplias malabaricus, Phalloceros harpagos, Bryconamericus iheringii, Characidium zebra, Oligosarcus paranensis, Psalidodon bifasciatus, Hypostomus strigaticeps, Piabarchus stramineus, Serrapinnus notomelas, Hoplisoma ehrhardti, Psalidodon bockmanni, Cetops…	1	0	0	0	1	0	75	0.866667	0.533333	0.0666667	0.0308148	-1.51124
40	0.5	25	8	Bryconamericus coeruleus (1.0), Hisonotus pachysarkos (0.59), Apareiodon vladii (0.56), Hypostomus robertsoni (0.77), Neoplecostomus sp. 2 (0.63), Planaltina kaingang (0.73), Characidium heirmostigmata (0.77), and Chyphocharax cf. corumbae (0.65)	13	5.7	2	Upper Parana and Iguassu	156	Geophagus iporangensis, Hypostomus ancistroides, Astyanax lacustris, Rhamdia quelen, Psalidodon paranae, Cambeva davisi, Psalidodon fasciatus, Hoplias malabaricus, Phalloceros harpagos, Bryconamericus iheringii, Characidium zebra, Oligosarcus paranensis, Psalidodon bifasciatus, Hypostomus strigaticeps, Piabarchus stramineus, Serrapinnus notomelas, Schizodon nasutus, Hoplisoma ehrhardti, Psalidodo…	4	0	1	3	0	0	325	0.48	0.280615	0.590769	0.0795739	-1.09923
41	0.5	25	4	Phalloceros pellos (0.33), Poecilia vivipara (0.50), Phalloceros megapolos (1.0), Leptopanchax aureoguttatus (1.0)	2	2.83	1	Southeastern Mata Atlantica	44	Geophagus iporangensis, Hoplias malabaricus, Phalloceros harpagos, Mimagoniates microlepis, Hoplisoma ehrhardti, Synbranchus marmoratus, Kronichthys lacerta, Callichthys callichthys, Deuterodon langei, Deuterodon iguape, Acentronichthys leptos, Hyphessobrycon bifasciatus, Characidium pterostictum, Deuterodon ribeirae, Hisonotus leucofrenatus, Scleromystax barbatus, Deuterodon janeiroensis, Charac…	2	0	0	2	0	0	50	0.88	0.2264	0.32	0.0637542	-1.19549
42	0.5	25	18	Kronichthys lacerta (0.38), Psalidodon laticeps (0.45), Isbrueckerichthys duseni (0.50), Deuterodon iguape (0.36), Harttia kronei (0.50), Deuterodon janeiroensis (0.39), Characidium schubarti (0.50), Rineloricaria kronei (0.42), Parotocinclus maculicauda (0.42), Hypostomus interruptus (0.69), Chasmocranus lopezae (0.56), Neoplecostomus ribeirensis (0.83), Bryconamericus microcephalus (0.45), Pime…	6	9.28	3	Ribeira de Iguape, Upper Parana, and Iguassu	103	Geophagus iporangensis, Hypostomus ancistroides, Astyanax lacustris, Rhamdia quelen, Psalidodon paranae, Cambeva davisi, Psalidodon fasciatus, Hoplias malabaricus, Phalloceros harpagos, Bryconamericus iheringii, Mimagoniates microlepis, Psalidodon bifasciatus, Hypostomus strigaticeps, Piabarchus stramineus, Hoplisoma ehrhardti, Psalidodon bockmanni, Cetopsorhamdia iheringi, Synbranchus marmoratus…	4	0	1	0	3	0	150	0.686667	3.3408	2.5	5.73504	0.758536
43	0.5	25	9	Characidium schubarti (0.80), Hypostomus interruptus (0.36), Neoplecostomus ribeirensis (0.39), Cambeva iheringi (0.39), Astyanax sp. 3 (0.50), Cambeva zonata (0.70), Characidium itarare (0.70), Ituglanis proops (0.70), and Astyanax sp. 4 (0.70)	5	5.24	2	Ribeira de Iguape and Upper Parana	83	Geophagus iporangensis, Hypostomus ancistroides, Astyanax lacustris, Rhamdia quelen, Psalidodon paranae, Cambeva davisi, Psalidodon fasciatus, Hoplias malabaricus, Phalloceros harpagos, Bryconamericus iheringii, Mimagoniates microlepis, Characidium zebra, Oligosarcus paranensis, Psalidodon bifasciatus, Hypostomus strigaticeps, Piabarchus stramineus, Serrapinnus notomelas, Hoplisoma ehrhardti, Psa…	1	0	0	0	1	0	125	0.664	0.75456	0.04	0.0200411	-1.69808
44	0.5	25	8	Hisonotus francirochai (0.30), Isbrueckerichthys calvus (0.64), Gymnotus omarorum (0.41), Cnesterodon hypselurus (0.40), Rineloricaria latirostris (0.32), Hisonotus pachysarkos (0.50), Characidium heirmostigmata (0.44), and Neoplecostomus paranensis (0.63)	12	3.64	1	Upper Parana	148	Geophagus iporangensis, Hypostomus ancistroides, Astyanax lacustris, Rhamdia quelen, Psalidodon paranae, Cambeva davisi, Psalidodon fasciatus, Hoplias malabaricus, Phalloceros harpagos, Bryconamericus iheringii, Mimagoniates microlepis, Characidium zebra, Oligosarcus paranensis, Hypostomus strigaticeps, Piabarchus stramineus, Serrapinnus notomelas, Schizodon nasutus, Hoplisoma ehrhardti, Psalidod…	2	0	0	2	0	0	300	0.493333	0.0970667	0.0533333	0.00255393	-2.59279
45	0.5	25	7	Schizodon intermedius (0.59), Gymnotus omarorum (0.47), Cheirodon stenodon (0.83), Neoplecostomus selenae (0.42), Bunocephalus larai (0.61), Eigenmannia sp. (0.50), and Rhyacoglanis paranensis (0.50)	9	3.93	1	Upper Parana	140	Geophagus iporangensis, Hypostomus ancistroides, Astyanax lacustris, Rhamdia quelen, Psalidodon paranae, Cambeva davisi, Psalidodon fasciatus, Hoplias malabaricus, Phalloceros harpagos, Bryconamericus iheringii, Characidium zebra, Oligosarcus paranensis, Hypostomus strigaticeps, Piabarchus stramineus, Serrapinnus notomelas, Schizodon nasutus, Hoplisoma ehrhardti, Psalidodon bockmanni, Cetopsorham…	7	1	1	4	1	0	225	0.622222	0.122267	34.1333	2.59676	0.414432
46	0.5	25	5	Isbrueckerichthys calvus (0.56), Cheirodon stenodon (0.36), Isbrueckerichthys saxicola (EN) (0.39), Hisonotus depressicauda (0.70), and Neoplecostomus paranensis (0.80)	5	2.81	1	Upper Parana	138	Geophagus iporangensis, Hypostomus ancistroides, Astyanax lacustris, Rhamdia quelen, Psalidodon paranae, Cambeva davisi, Psalidodon fasciatus, Hoplias malabaricus, Phalloceros harpagos, Bryconamericus iheringii, Characidium zebra, Oligosarcus paranensis, Hypostomus strigaticeps, Piabarchus stramineus, Serrapinnus notomelas, Schizodon nasutus, Hoplisoma ehrhardti, Psalidodon bockmanni, Cetopsorham…	5	1	1	3	0	0	125	1.104	0.1124	3.072	0.381203	-0.418843
47	0.5	25	37	Psalidodon laticeps (0.45), Deuterodon langei (0.78), Deuterodon iguape (0.59), Acentronichthys leptos (0.71), Hyphessobrycon bifasciatus (0.61), Hisonotus leucofrenatus (0.71), Scleromystax barbatus (0.71), Characidium lanei (0.56), Hollandichthys multifasciatus (0.71), Hyphessobrycon griemi (0.93), Rineloricaria kronei (0.42), Phalloceros pellos (0.79), Mimagoniates lateralis (EN) (0.64), Parot…	7	23.23	3	Southeastern Mata Atlantica, Ribeira de Iguape, and Iguassu	108	Geophagus iporangensis, Hypostomus ancistroides, Astyanax lacustris, Rhamdia quelen, Cambeva davisi, Hoplias malabaricus, Phalloceros harpagos, Mimagoniates microlepis, Psalidodon bifasciatus, Hoplisoma ehrhardti, Synbranchus marmoratus, Oligosarcus longirostris, Psalidodon minor, Kronichthys lacerta, Ramdia voulezi, Psalidodon laticeps, Hypostomus derbyi, Callichthys callichthys, Deuterodon lang…	7	0	1	4	1	1	175	0.617143	14.7345	131.657	1197.19	3.07816
48	0.5	25	12	Ancistrus agostinhoi (0.32), Astyanax jordanensis (0.80), Jenynsia diphyes (NT) (0.44), Neoplecostomus sp. 1 (0.39), Cambeva igobi (VU) (0.64), Diapoma potamohadros (0.36), Cambeva crassicaudata (EN) (0.50), Cambeva papillifera (EN) (0.80), Cambeva cauim (0.80), Cambeva plumbea (0.70), Cambeva taroba (0.70), and Cnesterodon omorgmatos (CR) (0.70)	5	7.16	2	Upper Parana and Iguassu	65	Geophagus iporangensis, Astyanax lacustris, Rhamdia quelen, Cambeva davisi, Hoplias malabaricus, Phalloceros harpagos, Psalidodon bifasciatus, Hopliosoma ehrhardti, Cetopsorhamdia iheringi, Crenicichla iguassuensis, Oligosarcus longirostris, Leporinus amblyrhynchus, Psalidodon minor, Hypostomus albopunctatus, Rhamdia voulezi, Hypostomus derbyi, Callichthys callichthys, Pimelodus ortmanni, Ancistr…	7	1	1	4	1	0	125	0.52	1.37472	61.44	43.9207	1.64267
49	0.5	25	6	Isbrueckerichthys calvus (0.89), Gymnotus omarorum (0.39), Cnesterodon hypselurus (0.38), Isbrueckerichthys saxicola (EN) (0.55), Brycon nattereri (0.40), and Neoplecostomus paranensis (0.67)	9	3.28	1	Upper Parana	146	Geophagus iporangensis, Hypostomus ancistroides, Astyanax lacustris, Rhamdia quelen, Psalidodon paranae, Cambeva davisi, Psalidodon fasciatus, Hoplias malabaricus, Phalloceros harpagos, Bryconamericus iheringii, Mimagoniates microlepis, Characidium zebra, Oligosarcus paranensis, Hypostomus strigaticeps, Piabarchus stramineus, Serrapinnus notomelas, Schizodon nasutus, Hoplisoma ehrhardti, Psalidod…	5	1	1	3	0	0	225	0.648889	0.0874667	1.70667	0.0968638	-1.01384
50	0.5	25	8	Hisonotus francirochai (0.29), Isbrueckerichthys calvus (0.65), Gymnotus omarorum (0.40), Cnesterodon hypselurus (0.39), Hisonotus pachysarkos (0.42), Characidium heirmostigmata (0.44), Isbrueckerichthys saxicola (EN) (0.54), and Neoplecostomus paranensis (0.64)	11	3.78	1	Upper Parana	148	Geophagus iporangensis, Hypostomus ancistroides, Astyanax lacustris, Rhamdia quelen, Psalidodon paranae, Cambeva davisi, Psalidodon fasciatus, Hoplias malabaricus, Phalloceros harpagos, Bryconamericus iheringii, Mimagoniates microlepis, Characidium zebra, Oligosarcus paranensis, Hypostomus strigaticeps, Piabarchus stramineus, Serrapinnus notomelas, Schizodon nasutus, Hoplisoma ehrhardti, Psalidod…	2	0	0	2	0	0	275	0.538182	0.109964	0.0581818	0.00344323	-2.46303
51	0.5	25	7	Characidium schubarti (0.88), Hypostomus interruptus (0.25), Neoplecostomus ribeirensis (0.38), Astyanax sp. 3 (0.50), Characidium itarare (0.75) Cambeva pascuali (CR) (0.75), and Astyanax sp. 4 (0.75)	4	4.25	2	Ribeira de Iguape and Upper Parana	77	Geophagus iporangensis, Hypostomus ancistroides, Astyanax lacustris, Rhamdia quelen, Psalidodon paranae, Cambeva davisi, Psalidodon fasciatus, Hoplias malabaricus, Phalloceros harpagos, Bryconamericus iheringii, Characidium zebra, Oligosarcus paranensis, Psalidodon bifasciatus, Hypostomus strigaticeps, Piabarchus stramineus, Serrapinnus notomelas, Hoplisoma ehrhardti, Psalidodon bockmanni, Cetops…	1	0	0	0	1	0	100	0.77	0.595	0.05	0.0229075	-1.64002
52	0.5	25	31	Diapoma guarani (0.83), Catathyridium jenynsii (0.56), Loricariichthys rostratus (0.68), Roeboides descalvadensis (0.63), Bryconamericus exodon (0.75), Hypophthalmus oremaculatus (0.56), Loricariichthys platymetopon (0.83), Pimelodella taenioptera (0.75), Ageneiosus ucayalensis (0.75), Auchenipterus osteomystax (0.92), Serrasalmus marginatus (0.83), Cynopotamus kincaidi (0.63), Pterodoras granulo…	6	22.29	3	Lower Parana, Upper Parana, and Iguassu	158	Geophagus iporangensis, Hypostomus ancistroides, Astyanax lacustris, Rhamdia quelen, Psalidodon paranae, Psalidodon fasciatus, Hoplias malabaricus, Phalloceros harpagos, Bryconamericus iheringii, Characidium zebra, Oligosarcus paranensis, Psalidodon bifasciatus, Piabarchus stramineus, Serrapinnus notomelas, Schizodon nasutus, Psalidodon bockmanni, Cetopsorhamdia iheringi, Imparfinis schubarti, Ap…	5	0	2	2	1	0	150	1.05333	13.8198	4.8	69.8729	1.84431
53	0.5	25	27	Kronichthys lacerta (0.59), Psalidodon laticeps (0.86), Deuterodon langei (0.56), Isbrueckerichthys duseni (0.38), Deuterodon iguape (0.78), Hyphessobrycon bifasciatus (0.45), Harttia kronei (0.50), Deuterodon janeiroensis (0.50), Characidium lanei (0.56), Hyphessobrycon griemi (0.50), Rineloricaria kronei (0.55), Pseudotothyris obtusa (0.45), Parotocinclus maculicauda (0.72), Hypostomus interrup…	7	16.56	4	Southeastern Mata Atlantica, Ribeira de Iguape, Upper Parana, and Iguassu	114	Geophagus iporangensis, Hypostomus ancistroides, Astyanax lacustris, Rhamdia quelen, Psalidodon paranae, Cambeva davisi, Psalidodon fasciatus, Hoplias malabaricus, Phalloceros harpagos, Bryconamericus iheringii, Mimagoniates microlepis, Psalidodon bifasciatus, Hoplisoma ehrhardti, Synbranchus marmoratus, Oligosarcus longirostris, Psalidodon minor, Neoplecostomus yapo, Kronichthys lacerta, Ramdia …	8	0	1	4	2	1	175	0.651429	10.2199	658.286	4382.55	3.64173
54	0.5	25	4	Poecilia hollandi (0.83), Amaralia oviraptor (0.83), Myloplus tiete (EN) (0.83), and Trachelyopterus sp. (0.83)	3	3.33	1	Upper Parana	111	Geophagus iporangensis, Hypostomus ancistroides, Astyanax lacustris, Rhamdia quelen, Psalidodon paranae, Psalidodon fasciatus, Hoplias malabaricus, Phalloceros harpagos, Bryconamericus iheringii, Characidium zebra, Oligosarcus paranensis, Hypostomus strigaticeps, Piabarchus stramineus, Serrapinnus notomelas, Schizodon nasutus, Cetopsorhamdia iheringi, Imparfinis schubarti, Apareiodon affinis, Sax…	5	1	2	1	1	0	75	1.48	0.1776	4.8	1.26167	0.100946
55	0.5	25	7	Isbrueckerichthys calvus (0.54), Cnesterodon hypselurus (0.33), Hisonotus pachysarkos (0.50), Characidium heirmostigmata (0.44), Brycon nattereri (0.41), Hoplisoma lacrimostigmata (0.46), and Neooplecostomus paranensis (0.65)	10	3.32	1	Upper Parana	126	Geophagus iporangensis, Hypostomus ancistroides, Astyanax lacustris, Rhamdia quelen, Psalidodon paranae, Cambeva davisi, Psalidodon fasciatus, Hoplias malabaricus, Phalloceros harpagos, Bryconamericus iheringii, Mimagoniates microlepis, Characidium zebra, Oligosarcus paranensis, Hypostomus strigaticeps, Piabarchus stramineus, Serrapinnus notomelas, Schizodon nasutus, Hoplisoma ehrhardti, Psalidod…	1	0	0	1	0	0	250	0.504	0.09296	0.016	0.000749629	-3.12515
56	0.5	25	3	Neoplecostomus sp. 3 (0.57), Hisonotus sp. (0.70), and Cambeva perobana (0.80)	5	2.07	1	Upper Parana	98	Geophagus iporangensis, Hypostomus ancistroides, Astyanax lacustris, Rhamdia quelen, Psalidodon paranae, Cambeva davisi, Psalidodon fasciatus, Hoplias malabaricus, Phalloceros harpagos, Bryconamericus iheringii, Characidium zebra, Oligosarcus paranensis, Hypostomus strigaticeps, Piabarchus stramineus, Schizodon nasutus, Psalidodon bockmanni, Cetopsorhamdia iheringi, Imparfinis schubarti, Apareiod…	3	1	0	1	1	0	125	0.784	0.04968	0.32	0.0124637	-1.90435
57	0.5	25	25	Deuterodon langei (0.58), Acentronichthys leptos (0.88), Hisonotus leucofrenatus (0.88), Scleromystax barbatus (0.88), Hollandichthys multifasciatus (0.88), Hyphessobrycon griemi (0.50), Phalloceros pellos (1.0), Mimagoniates lateralis (EN) (0.75), Poecilia vivipara (0.88), Microglanis cottoides (0.88), Scleromystax macropterus (EN) (0.88), Schizolecis guntheri (0.88), Ancistrus multispinis (0.58…	4	19.25	2	Southeastern Mata Atlantica and Iguassu	78	Geophagus iporangensis, Astyanax lacustris, Rhamdia quelen, Cambeva davisi, Hoplias malabaricus, Phalloceros harpagos, Mimagoniates microlepis, Hoplisoma ehrhardti, Synbranchus marmoratus, Psalidodon minor, Kronichthys lacerta, Psalidodon laticeps, Callichthys callichthys, Deuterodon langei, Deuterodon iguape, Acentronichthys leptos, Hyphessobrycon bifasciatus, Characidium pterostictum, Deuterodo…	5	0	0	4	0	1	100	0.78	9.625	15.36	115.315	2.06189
58	0.5	25	13	Crenicichla iguassuensis (0.69), Pimelodus ortmanni (0.67), Ancistrus mullerae (0.69), Crenicichla tesay (0.61), Psalidodon gymnogenys (0.72), Psalidodon gymnodontus (0.66), Glanidium ribeiroi (0.66), Cambeva stawiarski (0.50), Bryconamericus ikaa (0.69), Ancistrus agostinhoi (0.56), Jenynsia diphyes (NT) (0.68), Neoplecostomus sp. 1 (0.64), and Diapoma potamohadros (0.71)	14	8.48	2	Upper Parana and Iguassu	97	Geophagus iporangensis, Hypostomus ancistroides, Astyanax lacustris, Rhamdia quelen, Psalidodon paranae, Cambeva davisi, Psalidodon fasciatus, Hoplias malabaricus, Phalloceros harpagos, Bryconamericus iheringii, Mimagoniates microlepis, Oligosarcus paranensis, Psalidodon bifasciatus, Hypostomus strigaticeps, Hopliosoma ehrhardti, Psalidodon bockmanni, Cetopsorhamdia iheringi, Synbranchus marmorat…	11	2	1	5	1	2	350	0.277143	0.629943	6319.54	1103.29	3.04269
59	0.5	25	6	Schizodon intermedius (0.61), Gymnotus omarorum (0.38), Cheirodon stenodon (0.93), Leporinus paranensis (0.64), Bunocephalus larai (0.64), and Rhyacoglanis paranensis (0.50)	7	3.71	1	Upper Parana	135	Geophagus iporangensis, Hypostomus ancistroides, Astyanax lacustris, Rhamdia quelen, Psalidodon paranae, Cambeva davisi, Psalidodon fasciatus, Hoplias malabaricus, Phalloceros harpagos, Bryconamericus iheringii, Characidium zebra, Oligosarcus paranensis, Hypostomus strigaticeps, Piabarchus stramineus, Serrapinnus notomelas, Schizodon nasutus, Hoplisoma ehrhardti, Psalidodon bockmanni, Cetopsorham…	7	1	1	4	1	0	175	0.771429	0.1272	43.8857	4.30632	0.634106
60	0.5	25	16	Psalidodon laticeps (0.46), Isbrueckerichthys duseni (0.65), Harttia kronei (0.5), Hypostomus interruptus (0.50), Chasmocranus lopezae (0.75), Neoplecostomus ribeirensis (0.75), Bryconamericus microcephalus (0.36), Pimelodella transitoria (0.42), Rhamdioglanis transfasciatus (0.55), Glandulocauda caerulea (0.55), Astyanax totae (0.63), Hoplisoma longipinne (0.50), Rhamdiopsis moreirai (0.46), Cne…	8	8.94	4	Southeastern Mata Atlantica, Ribeira de Iguape, Upper Parana, and Iguassu	145	Geophagus iporangensis, Hypostomus ancistroides, Astyanax lacustris, Rhamdia quelen, Psalidodon paranae, Cambeva davisi, Psalidodon fasciatus, Hoplias malabaricus, Phalloceros harpagos, Bryconamericus iheringii, Mimagoniates microlepis, Characidium zebra, Oligosarcus paranensis, Psalidodon bifasciatus, Hypostomus strigaticeps, Piabarchus stramineus, Serrapinnus notomelas, Schizodon nasutus, Hopli…	7	0	1	1	4	1	200	0.725	2.8608	225	466.668	2.66901
61	0.5	25	12	Bryconamericus coeruleus (0.45), Hisonotus pachysarkos (0.42), Apareiodon vladii (0.47), Hypostomus robertsoni (0.54), Neoplecostomus sp. 2 (0.67), Cambeva horacioi (0.41), Planaltina kaingang (0.50), Characidium heirmostigmata (0.54), Curculionichthys oliveirai (0.41), Bryconamericus misei (0.38), Chyphocharax cf. corumbae (0.54), and Hypostomus sp. 4 (0.50)	10	5.8	1	Upper Parana	102	Geophagus iporangensis, Hypostomus ancistroides, Astyanax lacustris, Rhamdia quelen, Psalidodon paranae, Cambeva davisi, Psalidodon fasciatus, Hoplias malabaricus, Phalloceros harpagos, Bryconamericus iheringii, Characidium zebra, Oligosarcus paranensis, Hypostomus strigaticeps, Piabarchus stramineus, Serrapinnus notomelas, Schizodon nasutus, Psalidodon bockmanni, Cetopsorhamdia iheringi, Imparfi…	1	0	0	1	0	0	250	0.408	0.2784	0.016	0.0018174	-2.74055
62	0.5	25	29	Psalidodon laticeps (0.44), Deuterodon langei (0.39), Deuterodon iguape (0.45), Acentronichthys leptos (0.50), Hyphessobrycon bifasciatus (0.44), Hisonotus leucofrenatus (0.50), Scleromystax barbatus (0.50), Characidium lanei (0.39), Hollandichthys multifasciatus (0.50), Hyphessobrycon griemi (0.36), Rineloricaria kronei (0.41), Phalloceros pellos (0.39), Parotocinclus maculicauda (0.56), Hyposto…	5	14.37	4	Southeastern Mata Atlantica, Ribeira de Iguape, Upper Parana, and Iguassu	98	Geophagus iporangensis, Hypostomus ancistroides, Astyanax lacustris, Rhamdia quelen, Cambeva davisi, Hoplias malabaricus, Phalloceros harpagos, Bryconamericus iheringii, Mimagoniates microlepis, Psalidodon bifasciatus, Hoplisoma ehrhardti, Synbranchus marmoratus, Oligosarcus longirostris, Psalidodon minor, Kronichthys lacerta, Ramdia voulezi, Psalidodon laticeps, Hypostomus derbyi, Callichthys ca…	6	0	1	3	1	1	125	0.784	13.3354	46.08	481.763	2.68283
63	0.5	25	32	Diapoma guarani (0.79), Catathyridium jenynsii (0.79), Loricariichthys rostratus (0.93), Roeboides descalvadensis (0.86), Tetragonopterus argenteus (0.79), Hypophthalmus oremaculatus (0.79), Loricariichthys platymetopon (0.79), Pimelodella taenioptera (0.71), Ageneiosus ucayalensis (0.71), Auchenipterus osteomystax (0.85), Serrasalmus marginatus (0.79), Cynopotamus kincaidi (0.86), Pterodoras gra…	7	23.71	3	Lower Parana, Upper Parana, and Iguassu	169	Geophagus iporangensis, Hypostomus ancistroides, Astyanax lacustris, Rhamdia quelen, Psalidodon paranae, Psalidodon fasciatus, Hoplias malabaricus, Phalloceros harpagos, Bryconamericus iheringii, Characidium zebra, Oligosarcus paranensis, Psalidodon bifasciatus, Hypostomus strigaticeps, Piabarchus stramineus, Serrapinnus notomelas, Schizodon nasutus, Psalidodon bockmanni, Cetopsorhamdia iheringi,…	7	1	2	3	1	0	175	0.965714	13.0066	32.9143	413.426	2.6164
64	0.5	25	41	Diapoma guarani (0.90), Catathyridium jenynsii (0.57), Loricariichthys rostratus (0.71), Crenicichla mandelburgeri (0.80), Roeboides descalvadensis (0.64), Hemiodus orthonops (0.80), Bryconamericus exodon (0.80), Saxatilia lepidota (0.80), Tetragonopterus argenteus (0.57), Hypophthalmus oremaculatus (0.57), Loricariichthys platymetopon (0.90), Pimelodella taenioptera (0.80), Ageneiosus ucayalensi…	5	30.49	2	Lower Parana and Iguassu	156	Geophagus iporangensis, Hypostomus ancistroides, Astyanax lacustris, Rhamdia quelen, Psalidodon paranae, Psalidodon fasciatus, Hoplias malabaricus, Phalloceros harpagos, Bryconamericus iheringii, Characidium zebra, Oligosarcus paranensis, Piabarchus stramineus, Serrapinnus notomelas, Schizodon nasutus, Cetopsorhamdia iheringi, Imparfinis schubarti, Apareiodon affinis, Saxatilia britskii, Synbranc…	5	0	2	2	1	0	125	1.248	20.0014	5.76	143.78	2.1577
65	0.5	25	6	Schizodon intermedius (0.32), Cheirodon stenodon (0.36), Hisonotus depressicauda (0.70), Leporinus paranensis (0.70), Neoplecostomus paranensis (0.50), and Rhyacoglanis paranensis (0.50)	5	3.08	1	Upper Parana	142	Geophagus iporangensis, Hypostomus ancistroides, Astyanax lacustris, Rhamdia quelen, Psalidodon paranae, Cambeva davisi, Psalidodon fasciatus, Hoplias malabaricus, Phalloceros harpagos, Bryconamericus iheringii, Characidium zebra, Oligosarcus paranensis, Hypostomus strigaticeps, Piabarchus stramineus, Serrapinnus notomelas, Schizodon nasutus, Hoplisoma ehrhardti, Psalidodon bockmanni, Cetopsorham…	5	1	1	3	0	0	125	1.136	0.14784	3.072	0.515931	-0.287409
66	0.5	25	35	Psalidodon laticeps (0.63), Deuterodon langei (0.56), Deuterodon iguape (0.60), Acentronichthys leptos (0.50), Hyphessobrycon bifasciatus (0.45), Hisonotus leucofrenatus (0.50), Scleromystax barbatus (0.50), Characidium lanei (0.40), Hollandichthys multifasciatus (0.50), Hyphessobrycon griemi (0.50), Rineloricaria kronei (0.42), Phalloceros pellos (0.40), Mimagoniates lateralis (EN) (0.67), Parot…	6	18.66	3	Southeastern Mata Atlantica, Ribeira de Iguape, and Iguassu	104	Geophagus iporangensis, Hypostomus ancistroides, Astyanax lacustris, Rhamdia quelen, Cambeva davisi, Hoplias malabaricus, Phalloceros harpagos, Bryconamericus iheringii, Mimagoniates microlepis, Psalidodon bifasciatus, Hoplisoma ehrhardti, Synbranchus marmoratus, Oligosarcus longirostris, Psalidodon minor, Kronichthys lacerta, Ramdia voulezi, Psalidodon laticeps, Hypostomus derbyi, Callichthys ca…	7	0	1	4	1	1	150	0.693333	13.062	153.6	1391.05	3.14334
67	0.5	25	10	Astyanax jordanensis (0.88), Cambeva igobi (VU) (0.67), Cambeva crassicaudata (EN) (0.50), Cambeva papillifera (EN) (0.88), Cambeva caium (0.88), Cambeva plumbea (0.75), Heptapterus sp. (0.75), Cambeva taroba (0.75), Cnesterodon omorgmatos (CR) (0.75), Crenicichla sp. 2 (0.75)	4	7.54	1	Iguassu	62	Geophagus iporangensis, Astyanax lacustris, Cambeva davisi, Hoplias malabaricus, Phalloceros harpagos, Psalidodon bifasciatus, Hopliosoma ehrhardti, Crenicichla iguassuensis, Oligosarcus longirostris, Psalidodon minor, Hypostomus albopunctatus, Rhamdia voulezi, Hypostomus derbyi, Callichthys callichthys, Pimelodus ortmanni, Ancistrus mullerae, Crenicichla tesay, Psalidodon gymnogenys, Apareiodon …	7	1	1	4	1	0	100	0.62	0.754	76.8	35.9025	1.55512
68	0.5	25	14	Crenicichla iguassuensis (0.83), Pimelodus ortmanni (0.58), Ancistrus mullerae (0.70), Crenicichla tesay (0.62), Psalidodon gymnogenys (0.62), Psalidodon gymnodontus (0.67), Glanidium ribeiroi (0.67), Cambeva stawiarski (0.43), Ancistrus agostinhoi (0.57), Jenynsia diphyes (NT) (0.57), Neoplecostomus sp. 1 (0.65), Diapoma potamohadros (0.73), Steindachneridion melanodermatum (EN) (0.53), and Aust…	13	8.85	2	Upper Parana and Iguassu	94	Geophagus iporangensis, Astyanax lacustris, Rhamdia quelen, Psalidodon paranae, Cambeva davisi, Psalidodon fasciatus, Hoplias malabaricus, Phalloceros harpagos, Bryconamericus iheringii, Oligosarcus paranensis, Psalidodon bifasciatus, Hypostomus strigaticeps, Hopliosoma ehrhardti, Psalidodon bockmanni, Cetopsorhamdia iheringi, Synbranchus marmoratus, Megaleporinus obtusidens, Crenicichla iguassue…	9	2	1	5	1	0	325	0.289231	0.762462	189.046	41.6898	1.62003
69	0.5	25	29	Diapoma guarani (0.58), Crenicichla mandelburgeri (0.88), Hemiodus orthonops (0.88), Bryconamericus exodon (0.88), Saxatilia lepidota (0.88), Loricariichthys platymetopon (0.58), Pimelodella taenioptera (0.50), Ageneiosus ucayalensis (0.50), Auchenipterus osteomystax (0.67), Odontostilbe pequira (0.75), Serrasalmus marginatus (0.58), Pterodoras granulosus (0.58), Trachelyopterus galeatus (0.50), …	4	19.29	2	Lower Parana and Iguassu	149	Geophagus iporangensis, Hypostomus ancistroides, Astyanax lacustris, Rhamdia quelen, Psalidodon paranae, Psalidodon fasciatus, Hoplias malabaricus, Phalloceros harpagos, Bryconamericus iheringii, Characidium zebra, Oligosarcus paranensis, Piabarchus stramineus, Serrapinnus notomelas, Schizodon nasutus, Cetopsorhamdia iheringi, Imparfinis schubarti, Apareiodon affinis, Saxatilia britskii, Synbranc…	4	0	1	2	1	0	100	1.49	11.1882	2.4	40.009	1.60216
70	0.5	25	37	Psalidodon laticeps (0.45), Deuterodon langei (0.83), Deuterodon iguape (0.46), Acentronichthys leptos (0.75), Hyphessobrycon bifasciatus (0.63), Hisonotus leucofrenatus (0.75), Scleromystax barbatus (0.75), Characidium lanei (0.56), Hollandichthys multifasciatus (0.75), Hyphessobrycon griemi (1.0), Rineloricaria kronei (0.42), Phalloceros pellos (0.83), Mimagoniates lateralis (EN) (0.67), Paroto…	6	23.12	3	Southeastern Mata Atlantica, Ribeira de Iguape, and Iguassu	106	Geophagus iporangensis, Hypostomus ancistroides, Astyanax lacustris, Rhamdia quelen, Cambeva davisi, Hoplias malabaricus, Phalloceros harpagos, Mimagoniates microlepis, Psalidodon bifasciatus, Hoplisoma ehrhardti, Synbranchus marmoratus, Oligosarcus longirostris, Psalidodon minor, Kronichthys lacerta, Ramdia voulezi, Psalidodon laticeps, Hypostomus derbyi, Callichthys callichthys, Deuterodon lang…	7	0	1	4	1	1	150	0.706667	17.1088	153.6	1857.06	3.26883
71	0.5	25	9	Astyanax jordanensis (0.80), Cambeva igobi (VU) (1.0), Cambeva crassicaudata (EN) (0.80), Cambeva papillifera (EN) (0.80), Cambeva cauim (0.80), Heptapterus sp. (0.70), Cambeva taroba (0.70), Cnesterodon omorgmatos (CR) (0.70), and Crenicichla sp. 2 (0.70)	5	7	2	Upper Parana and Iguassu	102	Geophagus iporangensis, Hypostomus ancistroides, Astyanax lacustris, Rhamdia quelen, Psalidodon paranae, Cambeva davisi, Psalidodon fasciatus, Hoplias malabaricus, Phalloceros harpagos, Bryconamericus iheringii, Oligosarcus paranensis, Psalidodon bifasciatus, Piabarchus stramineus, Hopliosoma ehrhardti, Psalidodon bockmanni, Cetopsorhamdia iheringi, Apareiodon affinis, Rineloricaria pentamaculata…	7	1	1	4	1	0	125	0.816	1.008	61.44	50.5361	1.7036
72	0.5	25	12	Psalidodon laticeps (0.44), Isbrueckerichthys duseni (0.50), Harttia kronei (0.35), Hypostomus interruptus (0.50), Chasmocranus lopezae (0.58), Neoplecostomus ribeirensis (1.0), Bryconamericus microcephalus (0.30), Pimelodella transitoria (0.38), Rhamdioglanis transfasciatus (0.58), Glandulocauda caerulea (0.38), Cnesterodon carnegiei (VU) (0.38), and Kronichthys subteres (0.50)	4	5.88	3	Ribeira de Iguape, Upper Parana, and Iguassu	81	Geophagus iporangensis, Hypostomus ancistroides, Astyanax lacustris, Rhamdia quelen, Psalidodon paranae, Cambeva davisi, Psalidodon fasciatus, Hoplias malabaricus, Phalloceros harpagos, Bryconamericus iheringii, Mimagoniates microlepis, Psalidodon bifasciatus, Hoplisoma ehrhardti, Synbranchus marmoratus, Oligosarcus longirostris, Psalidodon minor, Neoplecostomus yapo, Kronichthys lacerta, Imparfi…	4	0	1	0	3	0	100	0.81	2.1168	3.75	6.42978	0.808196
73	0.5	25	6	Tatia jaracatia (0.38), Hoplisoma carlae (0.50), Bryconamericus pyahu (0.58), Crenicichla tuca (0.75), Hisonotus yasi (1.0), and Gymnogeophagus taroba (NT) (0.50)	4	3.71	2	Upper Parana and Iguassu	50	Geophagus iporangensis, Astyanax lacustris, Cambeva davisi, Hoplias malabaricus, Phalloceros harpagos, Psalidodon bifasciatus, Hoplisoma ehrhardti, Synbranchus marmoratus, Megaleporinus obtusidens, Crenicichla iguassuensis, Oligosarcus longirostris, Psalidodon minor, Hypostomus albopunctatus, Rhamdia voulezi, Hypostomus derbyi, Pimelodus ortmanni, Ancistrus mullerae, Crenicichla tesay, Psalidodon…	3	2	0	1	0	0	100	0.5	0.4452	0.16	0.035616	-1.44835
74	0.5	25	5	Isbrueckerichthys calvus (1.0), Gymnotus omarorum (0.32), Cnesterodon hypselurus (0.37), and Neoplecostomus paranensis (0.37)	7	2.95	1	Upper Parana	139	Geophagus iporangensis, Hypostomus ancistroides, Astyanax lacustris, Rhamdia quelen, Psalidodon paranae, Cambeva davisi, Psalidodon fasciatus, Hoplias malabaricus, Phalloceros harpagos, Bryconamericus iheringii, Mimagoniates microlepis, Characidium zebra, Oligosarcus paranensis, Hypostomus strigaticeps, Piabarchus stramineus, Serrapinnus notomelas, Schizodon nasutus, Hoplisoma ehrhardti, Psalidod…	5	1	1	3	0	0	175	0.794286	0.0842857	2.19429	0.146901	-0.832976
75	0.5	25	4	Characidium schubarti (0.50), Astyanax sp. 3 (1.0), Characidium itarare (0.83), and Astyanax sp. 4 (0.83)	3	3.17	1	Upper Parana	67	Geophagus iporangensis, Hypostomus ancistroides, Astyanax lacustris, Rhamdia quelen, Psalidodon paranae, Cambeva davisi, Psalidodon fasciatus, Hoplias malabaricus, Phalloceros harpagos, Bryconamericus iheringii, Characidium zebra, Oligosarcus paranensis, Psalidodon bifasciatus, Hypostomus strigaticeps, Piabarchus stramineus, Serrapinnus notomelas, Hoplisoma ehrhardti, Psalidodon bockmanni, Cetops…	1	0	0	0	1	0	75	0.893333	0.169067	0.0666667	0.0100689	-1.99702
76	0.5	25	4	Characidium schubarti (0.50), Astyanax sp. 3 (0.5), Characidium itarare (1.0), and Astyanax sp. 4 (1.0)	2	3	1	Upper Parana	56	Geophagus iporangensis, Hypostomus ancistroides, Astyanax lacustris, Rhamdia quelen, Psalidodon paranae, Cambeva davisi, Psalidodon fasciatus, Hoplias malabaricus, Phalloceros harpagos, Bryconamericus iheringii, Characidium zebra, Oligosarcus paranensis, Psalidodon bifasciatus, Hypostomus strigaticeps, Piabarchus stramineus, Serrapinnus notomelas, Hoplisoma ehrhardti, Psalidodon bockmanni, Cetops…	1	0	0	0	1	0	50	1.12	0.24	0.1	0.02688	-1.57057
77	0.5	25	9	Bryconamericus coeruleus (0.18), Hisonotus pachysarkos (0.29), Hypostomus robertsoni (0.40), Neoplecostomus sp. 2 (0.21), Cambeva horacioi (0.25), Planaltina kaingang (0.35), Characidium heirmostigmata (0.40), Chyphocharax cf. corumbae (1.0), and Hypostomus sp. 2 (0.88)	4	3.96	2	Upper Parana and Iguassu	99	Geophagus iporangensis, Hypostomus ancistroides, Astyanax lacustris, Rhamdia quelen, Psalidodon paranae, Cambeva davisi, Psalidodon fasciatus, Hoplias malabaricus, Phalloceros harpagos, Bryconamericus iheringii, Characidium zebra, Oligosarcus paranensis, Psalidodon bifasciatus, Hypostomus strigaticeps, Piabarchus stramineus, Serrapinnus notomelas, Schizodon nasutus, Hoplisoma ehrhardti, Psalidodo…	2	0	1	1	0	0	100	0.99	0.7128	0.12	0.0846806	-1.07222
78	0.5	25	3	Amaralia oviraptor (1.0), Myloplus tiete (EN) (1.0), and Trachelyopterus sp. (1.0)	2	3	1	Upper Parana	105	Geophagus iporangensis, Hypostomus ancistroides, Astyanax lacustris, Rhamdia quelen, Psalidodon paranae, Psalidodon fasciatus, Hoplias malabaricus, Phalloceros harpagos, Bryconamericus iheringii, Characidium zebra, Hypostomus strigaticeps, Piabarchus stramineus, Serrapinnus notomelas, Schizodon nasutus, Cetopsorhamdia iheringi, Imparfinis schubarti, Apareiodon affinis, Saxatilia britskii, Synbran…	5	1	2	1	1	0	50	2.1	0.18	7.2	2.7216	0.434824
79	0.5	25	7	Astyanax jordanensis (0.50), Cambeva igobi (VU) (0.25), Cambeva crassicaudata (EN) (0.50), Cambeva papillifera (EN) (0.50), Cambeva cauim (0.50), Cambeva taroba (1.0), and Cnesterodon omorgmatos (CR) (1.0)	2	4.25	1	Iguassu	58	Geophagus iporangensis, Astyanax lacustris, Cambeva davisi, Hoplias malabaricus, Phalloceros harpagos, Psalidodon bifasciatus, Hopliosoma ehrhardti, Crenicichla iguassuensis, Oligosarcus longirostris, Psalidodon minor, Hypostomus albopunctatus, Rhamdia voulezi, Hypostomus derbyi, Callichthys callichthys, Pimelodus ortmanni, Ancistrus mullerae, Crenicichla tesay, Psalidodon gymnogenys, Apareiodon …	7	1	1	4	1	0	50	1.16	0.595	153.6	106.015	2.02537
80	0.5	25	12	Psalidodon laticeps (0.45), Isbrueckerichthys duseni (1.0), Harttia kronei (0.69), Hypostomus interruptus (0.50), Chasmocranus lopezae (0.56), Neoplecostomus ribeirensis (0.83), Bryconamericus microcephalus (0.33), Pimelodella transitoria (0.40), Rhamdioglanis transfasciatus (0.56), Glandulocauda caerulea (0.40), Cnesterodon carnegiei (VU) (0.40), and Kronichthys subteres (0.50)	6	6.63	3	Ribeira de Iguape, Upper Parana, and Iguassu	125	Geophagus iporangensis, Hypostomus ancistroides, Astyanax lacustris, Rhamdia quelen, Psalidodon paranae, Cambeva davisi, Psalidodon fasciatus, Hoplias malabaricus, Phalloceros harpagos, Bryconamericus iheringii, Mimagoniates microlepis, Characidium zebra, Oligosarcus paranensis, Psalidodon bifasciatus, Hypostomus strigaticeps, Serrapinnus notomelas, Schizodon nasutus, Hoplisoma ehrhardti, Psalido…	5	0	1	1	3	0	150	0.833333	1.5912	10	13.26	1.12254
81	0.5	25	4	Schizodon intermedius (0.45), Gymnotus omarorum (0.31), Cheirodon stenodon (1.0), and Leporinus paranensis (0.67)	6	2.42	1	Upper Parana	130	Geophagus iporangensis, Hypostomus ancistroides, Astyanax lacustris, Rhamdia quelen, Psalidodon paranae, Cambeva davisi, Psalidodon fasciatus, Hoplias malabaricus, Phalloceros harpagos, Bryconamericus iheringii, Characidium zebra, Oligosarcus paranensis, Hypostomus strigaticeps, Piabarchus stramineus, Serrapinnus notomelas, Schizodon nasutus, Hoplisoma ehrhardti, Psalidodon bockmanni, Cetopsorham…	5	1	1	3	0	0	150	0.866667	0.0645333	2.56	0.143178	-0.844124
82	0.5	25	12	Psalidodon laticeps (0.30), Isbrueckerichthys duseni (0.25), Harttia kronei (0.25), Hypostomus interruptus (0.25), Chasmocranus lopezae (0.38), Neoplecostomus ribeirensis (0.38), Pimelodella transitoria (0.38), Rhamdioglanis transfasciatus (0.38), Glandulocauda caerulea (0.58), Astyanax totae (0.75), Cnesterodon carnegiei (VU) (1.0), and Kronichthys subteres (0.50)	4	5.38	3	Ribeira de Iguape, Upper Parana, and Iguassu	80	Geophagus iporangensis, Hypostomus ancistroides, Astyanax lacustris, Rhamdia quelen, Psalidodon paranae, Cambeva davisi, Psalidodon fasciatus, Hoplias malabaricus, Phalloceros harpagos, Mimagoniates microlepis, Psalidodon bifasciatus, Hoplisoma ehrhardti, Synbranchus marmoratus, Oligosarcus longirostris, Psalidodon minor, Neoplecostomus yapo, Kronichthys lacerta, Ramdia voulezi, Psalidodon latice…	5	0	1	0	3	1	100	0.8	1.9368	22.5	34.8624	1.54236
83	0.5	25	3	Hypostomus interruptus (0.20), Cambeva zonata (1.0), and Ituglanis proops (1.0)	2	2.2	2	Ribeira de Iguape and Upper Parana	32	Geophagus iporangensis, Hypostomus ancistroides, Astyanax lacustris, Rhamdia quelen, Cambeva davisi, Phalloceros harpagos, Bryconamericus iheringii, Mimagoniates microlepis, Psalidodon bifasciatus, Hoplisoma ehrhardti, Kronichthys lacerta, Psalidodon laticeps, Isbrueckerichthys duseni, Deuterodon iguape, Characidium pterostictum, Harttia kronei, Deuterodon ribeirae, Deuterodon janeiroensis, Hypos…	0	0	0	0	0	0	50	0.64	0.264	0.02	0.0033792	-2.47119
84	0.5	25	7	Crenicichla mandelburgeri (0.50), Hemiodus orthonops (0.50), Saxatilia lepidota (0.50), Bujurquina vittata (0.50), Platydoras armatulus (0.50), Paravandellia oxyptera (1.0), and Triportheus nematurus (1.0)	2	4.5	2	Lower Parana and Iguassu	123	Geophagus iporangensis, Hypostomus ancistroides, Astyanax lacustris, Rhamdia quelen, Psalidodon fasciatus, Hoplias malabaricus, Phalloceros harpagos, Bryconamericus iheringii, Characidium zebra, Oligosarcus paranensis, Piabarchus stramineus, Serrapinnus notomelas, Schizodon nasutus, Cetopsorhamdia iheringi, Imparfinis schubarti, Apareiodon affinis, Saxatilia britskii, Megaleporinus obtusidens, Ci…	4	0	1	2	1	0	50	2.46	1.26	4.8	14.8781	1.17255
85	0.5	25	23	Deuterodon langei (0.60), Acentronichthys leptos (1.0), Hisonotus leucofrenatus (1.0), Scleromystax barbatus (1.0), Hollandichthys multifasciatus (1.0), Hyphessobrycon griemi (0.33), Phalloceros pellos (0.60), Mimagoniates lateralis (EN) (0.83), Poecilia vivipara (0.50), Microglanis cottoides (1.0), Scleromystax macropterus (EN) (1.0), Schizolecis guntheri (1.0), Ancistrus multispinis (0.60), Par…	3	18.57	2	Southeastern Mata Atlantica and Iguassu	78	Geophagus iporangensis, Astyanax lacustris, Rhamdia quelen, Cambeva davisi, Hoplias malabaricus, Phalloceros harpagos, Mimagoniates microlepis, Hoplisoma ehrhardti, Synbranchus marmoratus, Psalidodon minor, Kronichthys lacerta, Psalidodon laticeps, Callichthys callichthys, Deuterodon langei, Deuterodon iguape, Acentronichthys leptos, Hyphessobrycon bifasciatus, Characidium pterostictum, Deuterodo…	5	0	0	4	0	1	75	1.04	11.3896	20.48	242.589	2.38487
86	0.5	25	20	Diapoma guarani (0.33), Crenicichla mandelburgeri (0.50), Hemiodus orthonops (0.50), Bryconamericus exodon (0.50), Saxatilia lepidota (0.50), Loricariichthys platymetopon (0.33), Auchenipterus osteomystax (0.25), Odontostilbe pequira (1.0), Pterodoras granulosus (0.33), Bujurquina vittata (0.50), Hypostomus cochliodon (0.33), Pterodoras armatulus (0.50), Trachydoras paraguayensis (0.33), Ageneios…	2	10.92	1	Lower Parana	127	Hypostomus ancistroides, Astyanax lacustris, Rhamdia quelen, Psalidodon paranae, Psalidodon fasciatus, Hoplias malabaricus, Phalloceros harpagos, Characidium zebra, Oligosarcus paranensis, Piabarchus stramineus, Serrapinnus notomelas, Schizodon nasutus, Cetopsorhamdia iheringi, Imparfinis schubarti, Apareiodon affinis, Saxatilia britskii, Synbranchus marmoratus, Megaleporinus obtusidens, Cichlaso…	1	0	0	0	1	0	50	2.54	4.368	0.1	1.10947	0.0451163
87	0.5	25	8	Astyanax jordanensis (1.0), Cambeva igobi (VU) (0.43), Cambeva crassicaudata (EN) (0.50), Cambeva papillifera (EN) (1.0), Cambeva cauim (1.0), Heptapterus sp. (0.83), Cambeva taroba (0.83), and Cnesterodon omorgmatos (CR) (0.83)	3	6.43	1	Iguassu	58	Geophagus iporangensis, Astyanax lacustris, Cambeva davisi, Hoplias malabaricus, Phalloceros harpagos, Psalidodon bifasciatus, Hopliosoma ehrhardti, Crenicichla iguassuensis, Oligosarcus longirostris, Psalidodon minor, Hypostomus albopunctatus, Rhamdia voulezi, Hypostomus derbyi, Callichthys callichthys, Pimelodus ortmanni, Ancistrus mullerae, Crenicichla tesay, Psalidodon gymnogenys, Apareiodon …	7	1	1	4	1	0	75	0.773333	0.685867	102.4	54.3133	1.73491
88	0.5	25	8	Bryconamericus coeruleus (0.37), Hisonotus pachysarkos (0.40), Hypostomus robertsoni (1.0), Neoplecostomus sp. 2 (0.42), Planaltina kaingang (0.50), Characidium heirmostigmata (0.72), Chyphocharax cf. corumbae (0.79), and Hypostomus sp. 2 (0.71)	7	4.91	2	Upper Parana and Iguassu	109	Geophagus iporangensis, Hypostomus ancistroides, Astyanax lacustris, Rhamdia quelen, Psalidodon paranae, Cambeva davisi, Psalidodon fasciatus, Hoplias malabaricus, Phalloceros harpagos, Bryconamericus iheringii, Characidium zebra, Oligosarcus paranensis, Psalidodon bifasciatus, Hypostomus strigaticeps, Piabarchus stramineus, Serrapinnus notomelas, Schizodon nasutus, Hoplisoma ehrhardti, Psalidodo…	2	0	1	1	0	0	175	0.622857	0.448914	0.0685714	0.0191732	-1.7173
89	0.5	25	41	Diapoma guarani (0.58), Catathyridium jenynsii (0.38), Loricariichthys rostratus (0.50), Crenicichla mandelburgeri (0.88), Roeboides descalvadensis (0.67), Hemiodus orthonops (0.88), Bryconamericus exodon (0.50), Saxatilia lepidota (0.88), Tetragonopterus argenteus (0.58), Hypophthalmus oremaculatus (0.38), Loricariichthys platymetopon (0.58), Pimelodella taenioptera (0.50), Ageneiosus ucayalensi…	4	28.67	2	Lower Parana and Iguassu	155	Geophagus iporangensis, Hypostomus ancistroides, Astyanax lacustris, Rhamdia quelen, Psalidodon paranae, Psalidodon fasciatus, Hoplias malabaricus, Phalloceros harpagos, Bryconamericus iheringii, Characidium zebra, Oligosarcus paranensis, Piabarchus stramineus, Serrapinnus notomelas, Schizodon nasutus, Cetopsorhamdia iheringi, Imparfinis schubarti, Apareiodon affinis, Saxatilia britskii, Synbranc…	5	0	2	2	1	0	100	1.55	23.5094	7.2	262.365	2.41891
90	0.5	25	5	Tatia jaracatia (0.57), Neoplecostomus sp. 1 (0.57), Diapoma potamohadros (0.50), Australoheros angiru (1.0), and Gymnogeophagus taroba (NT) (0.50)	5	3.14	2	Upper Parana and Iguassu	76	Geophagus iporangensis, Astyanax lacustris, Rhamdia quelen, Psalidodon paranae, Cambeva davisi, Psalidodon fasciatus, Hoplias malabaricus, Phalloceros harpagos, Bryconamericus iheringii, Oligosarcus paranensis, Psalidodon bifasciatus, Hypostomus strigaticeps, Hopliosoma ehrhardti, Psalidodon bockmanni, Synbranchus marmoratus, Crenicichla iguassuensis, Oligosarcus longirostris, Psalidodon minor, H…	8	2	1	4	1	0	125	0.608	0.2512	122.88	18.7674	1.2734
91	0.5	25	22	Diapoma guarani (0.57), Hoplisoma carlae (0.27), Crenicichla mandelburgeri (0.80), Hemiodus orthonops (0.80), Bryconamericus exodon (0.80), Saxatilia lepidota (0.80), Loricariichthys platymetopon (0.57), Pimelodella taenioptera (0.50), Ageneiosus ucayalensis (0.50), Auchenipterus osteomystax (0.64), Serrasalmus marginatus (0.57), Pterodoras granulosus (0.57), Trachelyopterus galeatus (0.50), Buju…	5	13.84	2	Lower Parana and Iguassu	164	Geophagus iporangensis, Hypostomus ancistroides, Astyanax lacustris, Rhamdia quelen, Psalidodon paranae, Cambeva davisi, Psalidodon fasciatus, Hoplias malabaricus, Phalloceros harpagos, Bryconamericus iheringii, Characidium zebra, Oligosarcus paranensis, Psalidodon bifasciatus, Piabarchus stramineus, Serrapinnus notomelas, Schizodon nasutus, Cetopsorhamdia iheringi, Imparfinis schubarti, Apareiod…	4	1	1	2	1	0	125	1.312	4.87168	3.84	24.5439	1.38994
