# Supplementary material for: Establishing new grid‐size‐dependent attributes to rank areas of endemism for conservation priorities
Source: Cladistics. 2025 Jun 19;41(5):493–512. doi: 10.1111/cla.70002 (PMC12466105; doi:10.1111/cla.70002)
Supplement: Supplementary file 5 — Table S4. Spreadsheet containing the Endemicity (E) and Priority Index (PI) scores to rank the Areas of Endemism (AEs) recovered endemism for all grid sizes. [file CLA-41-493-s002.xlsx]

## Sheet: Ranking
AE	Grid size	Score (E)	Ecoregion(s)	Species/Area attribute	Endemicity attribute	Extinction attribute	Total	Priority index (PI)
1	0.1	2.45	Southeastern Mata Atlantica	3.8125	0.6125	96	224.175	2.35059
1	0.3	2.05	Ribeira de Iguape and Upper Parana	0.866667	0.273333	0.0222222	0.0052642	-2.27867
1	0.5	13.84	Lower Parana and Iguassu	1.312	4.87168	1.92	12.272	1.08891
2	0.3	3.38	Southeastern Mata Atlantica, Ribeira de Iguape, and Iguassu	1.1358	0.751111	1706.67	1455.98	3.16316
2	0.1	7.54	Lower Parana and Iguassu	31	41.47	3.75	4820.89	3.68313
2	0.5	27.04	Lower Parana and Iguassu	1.43	22.1728	0.45	14.2682	1.15437
3	0.5	13.62	Southeastern Mata Atlantica, Ribeira de Iguape, Upper Parana, and Iguassu	0.674286	7.16023	822.857	3972.79	3.5991
3	0.3	3.02	Ribeira de Iguape, Upper Parana, and Iguassu	1.45833	0.629167	20.8333	19.1153	1.28138
3	0.1	2.38	Southeastern Mata Atlantica	3.66667	0.528889	85.3333	165.483	2.21875
4	0.1	2.98	Southeastern Mata Atlantica	2.91667	0.620833	64	115.889	2.06404
4	0.5	6.24	Ribeira de Iguape, Upper Parana, and Iguassu	0.822857	1.17669	8.57143	8.29924	0.919038
4	0.3	2.64	Iguassu	1.03175	0.167619	60.9524	10.5411	1.02289
5	0.5	4.30	Upper Parana and Iguassu	0.72	0.344	0.274286	0.0679351	-1.16791
5	0.3	3.75	Iguassu	1.11111	0.486111	142.222	76.8176	1.88546
5	0.1	2.72	Southeastern Mata Atlantica	3.09091	0.494545	69.8182	106.724	2.02826
6	0.3	12.89	Southeastern Mata Atlantica and Iguassu	1.20635	9.00254	24.381	264.782	2.42289
6	0.5	6.78	Upper Parana and Iguassu	0.532	0.59664	0.192	0.0609432	-1.21507
6	0.1	2.66	Southeastern Mata Atlantica	3.3	0.532	76.8	134.83	2.12979
7	0.5	6.80	Upper Parana and Iguassu	0.493333	0.453333	0.16	0.0357831	-1.44632
7	0.1	3.50	Lower Parana and Iguassu	54	24.5	7.5	9922.5	3.99662
7	0.3	3.52	Iguassu	1.09259	0.391111	142.222	60.7751	1.78373
8	0.5	16.54	Southeastern Mata Atlantica, Ribeira de Iguape, Upper Parana, and Iguassu	0.59	7.9392	576	2698.06	3.43105
8	0.1	3.50	Lower Parana and Iguassu	59.5	24.5	7.5	10933.1	4.03874
8	0.3	18.60	Lower Parana	2.83333	9.64444	13.3333	364.346	2.56151
9	0.3	3.83	Ribeira de Iguape, Upper Parana, and Iguassu	1.16667	0.766	16.6667	14.8944	1.17302
9	0.5	2.15	Upper Parana	0.578182	0.0234545	418.909	5.68082	0.754411
9	0.1	2.13	Southeastern Mata Atlantica	3.47368	0.336316	80.8421	94.4442	1.97518
10	0.1	2.97	Southeastern Mata Atlantica	3.5	0.825	85.3333	246.4	2.39164
10	0.3	9.45	Southeastern Mata Atlantica and Iguassu	1.15873	5.1	24.381	144.08	2.1586
10	0.5	4.0	Ribeira de Iguape and Upper Parana	0.75	0.4	0.05	0.015	-1.82391
11	0.1	2.57	Southeastern Mata Atlantica	3.66667	0.571111	85.3333	178.694	2.25211
11	0.3	12.25	Southeastern Mata Atlantica, Ribeira de Iguape, and Iguassu	1.03333	8.575	85.3333	756.124	2.87859
11	0.5	2.33	Upper Parana and Iguassu	1.29333	0.310667	0.16	0.0642873	-1.19187
12	0.1	4.13	Lower Parana and Iguassu	30.5	14.455	60	26452.7	4.42247
12	0.3	9.31	Lower Parana, Upper Parana, and Iguassu	3.42222	9.93067	16	543.759	2.73541
12	0.5	6.88	Upper Parana and Iguassu	0.406667	0.5504	0.16	0.0358127	-1.44596
13	0.1	9.67	Lower Parana and Iguassu	35	58.02	60	121842	5.0858
13	0.3	14.10	Southeastern Mata Atlantica, Ribeira de Iguape, and Iguassu	1.06944	11.75	21.3333	268.074	2.42825
13	0.5	4.26	Upper Parana and Iguassu	0.648889	0.265067	0.213333	0.0366931	-1.43542
14	0.5	3.07	Upper Parana	0.725	0.10745	0.08	0.0062321	-2.20537
14	0.3	2.85	Upper Parana	0.701389	0.0791667	0.0277778	0.00154241	-2.8118
14	0.1	2.33	Lower Parana	45	4.66	0.5	104.85	2.02057
15	0.1	7.66	Lower Parana and Iguassu	41.3333	56.1733	5	11609.2	4.0648
15	0.5	5.11	Upper Parana and Iguassu	0.450909	0.371636	0.0145455	0.00243744	-2.61307
15	0.3	3.01	Ribeira de Iguape, Upper Parana, and Iguassu	1.7037	0.836111	1.38889	1.97845	0.296326
16	0.1	3.67	Lower Parana and Iguassu	59	22.02	120	155902	5.19285
16	0.5	3.29	Upper Parana and Iguassu	0.542222	0.233956	0.0177778	0.00225522	-2.64681
16	0.3	2.63	Ribeira de Iguape and Upper Parana	1.24074	0.38963	0.0925926	0.044762	-1.34909
17	0.3	12.70	Southeastern Mata Atlantica, Ribeira de Iguape, and Iguassu	1.04444	8.04333	85.3333	716.87	2.85544
17	0.1	2.22	Southeastern Mata Atlantica	3.35	0.333	76.8	85.6742	1.93285
17	0.5	3.16	Ribeira de Iguape and Upper Parana	0.773333	0.294933	0.133333	0.0304109	-1.51697
18	0.3	11.31	Southeastern Mata Atlantica, Ribeira de Iguape, and Iguassu	1.35185	13.8233	28.4444	531.544	2.72554
18	0.5	3.25	Upper Parana	0.674286	0.148571	0.0228571	0.00228982	-2.6402
19	0.5	6.60	Upper Parana and Iguassu	0.565	0.726	76.8	31.5026	1.49835
19	0.3	2.76	Upper Parana	0.755556	0.0817778	0.00740741	0.000457686	-3.33943
20	0.3	2.86	Iguassu	1.15556	0.317778	170.667	62.6705	1.79706
20	0.5	18.94	Southeastern Mata Atlantica, Ribeira de Iguape, Upper Parana, and Iguassu	0.87	21.9704	15.36	293.595	2.46775
21	0.5	21.64	Lower Parana, Upper Parana, and Iguassu	0.982857	11.8711	8.22857	96.0075	1.98231
21	0.3	3.51	Iguassu	0.847222	0.2925	106.667	26.4333	1.42215
22	0.5	7.41	Southeastern Mata Atlantica, Ribeira de Iguape, Upper Parana, and Iguassu	0.9	5.0388	14.4	65.3028	1.81493
22	0.3	2.07	Upper Parana	1.76389	0.115	5.33333	1.08185	0.0341678
23	0.5	5.87	Upper Parana and Iguassu	0.276667	0.391333	51.2	5.54337	0.743774
23	0.3	2.50	Upper Parana	3.77778	0.277778	13.3333	13.9918	1.14587
24	0.3	13.69	Lower Parana	3.37778	6.38867	16	345.272	2.53816
24	0.5	4.60	Upper Parana and Iguassu	1.30667	0.858667	102.4	114.892	2.06029
25	0.5	4.65	Upper Parana and Iguassu	0.486667	0.434	102.4	21.6282	1.33502
25	0.3	3.85	Ribeira de Iguape, Upper Parana, and Iguassu	1.06061	0.7	15.1515	11.2489	1.05111
26	0.3	9.74	Lower Parana and Iguassu	4.05556	8.65778	6.66667	234.081	2.36937
26	0.5	2.06	Upper Parana	1.08	0.04944	184.32	9.8418	0.993075
27	0.5	11.33	Southeastern Mata Atlantica, Ribeira de Iguape, Upper Parana, and Iguassu	0.657778	4.22987	200	556.462	2.74544
27	0.3	8.95	Southeastern Mata Atlantica, Ribeira de Iguape, and Iguassu	1.2963	9.44722	28.4444	348.342	2.54201
28	0.5	11.12	Southeastern Mata Atlantica, Ribeira de Iguape, Upper Parana, and Iguassu	0.555556	4.15147	50	115.319	2.0619
28	0.3	2.18	Lower Parana and Iguassu	0.825397	0.207619	0.253968	0.0435221	-1.36129
29	0.3	12.18	Southeastern Mata Atlantica, Ribeira de Iguape, and Iguassu	1.11111	10.3756	94.8148	1093.06	3.03865
29	0.5	2.42	Upper Parana	0.674286	0.0691429	0.0228571	0.00106565	-2.97239
30	0.5	6.51	Upper Parana and Iguassu	0.656	1.35408	491.52	436.606	2.64009
30	0.3	2.03	Lower Parana, Upper Parana, and Iguassu	0.777778	0.29	0.253968	0.057284	-1.24197
31	0.5	21.25	Southeastern Mata Atlantica and Iguassu	0.93	13.175	46.08	564.607	2.75175
31	0.3	2.16	Lower Parana, Upper Parana, and Iguassu	0.708333	0.27	0.222222	0.0425	-1.37161
32	0.3	2.15	Southeastern Mata Atlantica	2.27778	0.716667	14.2222	23.2165	1.3658
32	0.5	8.87	Ribeira de Iguape, Upper Parana, and Iguassu	0.833333	3.1932	2	5.322	0.726075
33	0.5	3.0	Upper Parana	0.73	0.075	5.76	0.31536	-0.501193
33	0.3	2.16	Southeastern Mata Atlantica, Ribeira de Iguape, and Iguassu	3.44444	2.52	21.3333	185.173	2.26758
34	0.3	2.0	Ribeira de Iguape and Upper Parana	1.63889	0.333333	0.138889	0.0758745	-1.1199
34	0.5	6.83	Upper Parana and Iguassu	0.508	0.60104	8847.36	2701.35	3.43158
35	0.5	3.85	Upper Parana	0.5	0.102667	1.28	0.0657067	-1.18239
35	0.3	2.81	Iguassu	1.06667	0.249778	42.6667	11.3677	1.05567
36	0.3	5.69	Southeastern Mata Atlantica	1.58333	1.89667	7.11111	21.3551	1.3295
36	0.5	3.66	Upper Parana	0.933333	0.1708	51.2	8.16196	0.911795
37	0.5	7.29	Iguassu	0.52	0.69984	122.88	44.7181	1.65048
37	0.3	2.25	Upper Parana and Iguassu	2.44444	0.75	106.667	195.556	2.29127
38	0.3	11.83	Lower Parana	7.72222	12.4872	2.5	241.073	2.38215
38	0.5	14.36	Southeastern Mata Atlantica, Ribeira de Iguape, Upper Parana, and Iguassu	0.74	9.95627	240	1768.23	3.24754
39	0.5	4	Ribeira de Iguape and Upper Parana	0.866667	0.533333	0.0666667	0.0308148	-1.51124
39	0.3	16.73	Lower Parana, Upper Parana, and Iguassu	3.94444	37.6425	1.25	185.598	2.26857
40	0.5	5.7	Upper Parana and Iguassu	0.48	0.280615	0.590769	0.0795739	-1.09923
40	0.3	2.0	Upper Parana	5.61111	0.222222	20	24.9383	1.39687
41	0.5	2.83	Southeastern Mata Atlantica	0.88	0.2264	0.32	0.0637542	-1.19549
41	0.3	7.0	Lower Parana and Iguassu	7.94444	5.44444	13.3333	576.708	2.76096
42	0.3	10.60	Southeastern Mata Atlantica, Ribeira de Iguape, and Iguassu	1.35185	10.6	28.4444	407.598	2.61023
42	0.5	9.28	Ribeira de Iguape, Upper Parana, and Iguassu	0.686667	3.3408	2.5	5.73504	0.758536
43	0.3	2.0	Ribeira de Iguape and Upper Parana	4	0.444444	0.277778	0.493827	-0.306425
43	0.5	5.24	Ribeira de Iguape and Upper Parana	0.664	0.75456	0.04	0.0200411	-1.69808
44	0.3	7.14	Southeastern Mata Atlantica, Ribeira de Iguape, and Iguassu	1.51111	8.092	34.1333	417.379	2.62053
44	0.5	3.64	Upper Parana	0.493333	0.0970667	0.0533333	0.00255393	-2.59279
45	0.5	3.93	Upper Parana	0.622222	0.122267	34.1333	2.59676	0.414432
45	0.3	2.05	Ribeira de Iguape and Upper Parana	0.733333	0.273333	0.0222222	0.00445432	-2.35122
46	0.5	2.81	Upper Parana	1.104	0.1124	3.072	0.381203	-0.418843
47	0.5	23.23	Southeastern Mata Atlantica, Ribeira de Iguape, and Iguassu	0.617143	14.7345	131.657	1197.19	3.07816
48	0.5	7.16	Upper Parana and Iguassu	0.52	1.37472	61.44	43.9207	1.64267
49	0.5	3.28	Upper Parana	0.648889	0.0874667	1.70667	0.0968638	-1.01384
50	0.5	3.78	Upper Parana	0.538182	0.109964	0.0581818	0.00344323	-2.46303
51	0.5	4.25	Ribeira de Iguape and Upper Parana	0.77	0.595	0.05	0.0229075	-1.64002
52	0.5	22.29	Lower Parana, Upper Parana, and Iguassu	1.05333	13.8198	4.8	69.8729	1.84431
53	0.5	16.56	Southeastern Mata Atlantica, Ribeira de Iguape, Upper Parana, and Iguassu	0.651429	10.2199	658.286	4382.55	3.64173
54	0.5	3.33	Upper Parana	1.48	0.1776	4.8	1.26167	0.100946
55	0.5	3.32	Upper Parana	0.504	0.09296	0.016	0.000749629	-3.12515
56	0.5	2.07	Upper Parana	0.784	0.04968	0.32	0.0124637	-1.90435
57	0.5	19.25	Southeastern Mata Atlantica and Iguassu	0.78	9.625	15.36	115.315	2.06189
58	0.5	8.48	Upper Parana and Iguassu	0.277143	0.629943	6319.54	1103.29	3.04269
59	0.5	3.71	Upper Parana	0.771429	0.1272	43.8857	4.30632	0.634106
60	0.5	8.94	Southeastern Mata Atlantica, Ribeira de Iguape, Upper Parana, and Iguassu	0.725	2.8608	225	466.668	2.66901
61	0.5	5.8	Upper Parana	0.408	0.2784	0.016	0.0018174	-2.74055
62	0.5	14.37	Southeastern Mata Atlantica, Ribeira de Iguape, Upper Parana, and Iguassu	0.784	13.3354	46.08	481.763	2.68283
63	0.5	23.71	Lower Parana, Upper Parana, and Iguassu	0.965714	13.0066	32.9143	413.426	2.6164
64	0.5	30.49	Lower Parana and Iguassu	1.248	20.0014	5.76	143.78	2.1577
65	0.5	3.08	Upper Parana	1.136	0.14784	3.072	0.515931	-0.287409
66	0.5	18.66	Southeastern Mata Atlantica, Ribeira de Iguape, and Iguassu	0.693333	13.062	153.6	1391.05	3.14334
67	0.5	7.54	Iguassu	0.62	0.754	76.8	35.9025	1.55512
68	0.5	8.85	Upper Parana and Iguassu	0.289231	0.762462	189.046	41.6898	1.62003
69	0.5	19.29	Lower Parana and Iguassu	1.49	11.1882	2.4	40.009	1.60216
70	0.5	23.12	Southeastern Mata Atlantica, Ribeira de Iguape, and Iguassu	0.706667	17.1088	153.6	1857.06	3.26883
71	0.5	7	Upper Parana and Iguassu	0.816	1.008	61.44	50.5361	1.7036
72	0.5	5.88	Ribeira de Iguape, Upper Parana, and Iguassu	0.81	2.1168	3.75	6.42978	0.808196
73	0.5	3.71	Upper Parana and Iguassu	0.5	0.4452	0.16	0.035616	-1.44835
74	0.5	2.95	Upper Parana	0.794286	0.0842857	2.19429	0.146901	-0.832976
75	0.5	3.17	Upper Parana	0.893333	0.169067	0.0666667	0.0100689	-1.99702
76	0.5	3	Upper Parana	1.12	0.24	0.1	0.02688	-1.57057
77	0.5	3.96	Upper Parana and Iguassu	0.99	0.7128	0.12	0.0846806	-1.07222
78	0.5	3	Upper Parana	2.1	0.18	7.2	2.7216	0.434824
79	0.5	4.25	Iguassu	1.16	0.595	153.6	106.015	2.02537
80	0.5	6.63	Ribeira de Iguape, Upper Parana, and Iguassu	0.833333	1.5912	10	13.26	1.12254
81	0.5	2.42	Upper Parana	0.866667	0.0645333	2.56	0.143178	-0.844124
82	0.5	5.38	Ribeira de Iguape, Upper Parana, and Iguassu	0.8	1.9368	22.5	34.8624	1.54236
83	0.5	2.2	Ribeira de Iguape and Upper Parana	0.64	0.264	0.02	0.0033792	-2.47119
84	0.5	4.5	Lower Parana and Iguassu	2.46	1.26	4.8	14.8781	1.17255
85	0.5	18.57	Southeastern Mata Atlantica and Iguassu	1.04	11.3896	20.48	242.589	2.38487
86	0.5	10.92	Lower Parana	2.54	4.368	0.1	1.10947	0.0451163
87	0.5	6.43	Iguassu	0.773333	0.685867	102.4	54.3133	1.73491
88	0.5	4.91	Upper Parana and Iguassu	0.622857	0.448914	0.0685714	0.0191732	-1.7173
89	0.5	28.67	Lower Parana and Iguassu	1.55	23.5094	7.2	262.365	2.41891
90	0.5	3.14	Upper Parana and Iguassu	0.608	0.2512	122.88	18.7674	1.2734
91	0.5	13.84	Lower Parana and Iguassu	1.312	4.87168	3.84	24.5439	1.38994
