# Supplementary material for: Establishing new grid‐size‐dependent attributes to rank areas of endemism for conservation priorities
Source: Cladistics. 2025 Jun 19;41(5):493–512. doi: 10.1111/cla.70002 (PMC12466105; doi:10.1111/cla.70002)
Supplement: Supplementary file 6 — Data S1. Final database of georeferenced records for native fish species from the State of Paraná used in the Endemicity Analysis performed. [file CLA-41-493-s001.xyd]

latlong
nocommas
spp 399
xydata


sp 0 [Geophagus iporangensis]
-25.306699752808 -48.328899383545
-25.306699752808 -48.328899383545
-25.306699752808 -48.328899383545
-25.306699752808 -48.328899383545
-25.306699752808 -48.328899383545
-25.306699752808 -48.328899383545
-25.306699752808 -48.328899383545
-25.306699752808 -48.328899383545
-25.306699752808 -48.328899383545
-25.306699752808 -48.328899383545
-25.306699752808 -48.328899383545
-25.306699752808 -48.328899383545
-25.306699752808 -48.328899383545
-25.306699752808 -48.328899383545
-25.306699752808 -48.328899383545
-24.251100540161 -49.705799102783
-24.251100540161 -49.705799102783
-25.407800674439 -52.41609954834
-25.407800674439 -52.41609954834
-25.407800674439 -52.41609954834
-25.407800674439 -52.41609954834
-25.407800674439 -52.41609954834
-25.407800674439 -52.41609954834
-25.407800674439 -52.41609954834
-25.407800674439 -52.41609954834
-25.407800674439 -52.41609954834
-25.817499160767 -48.54280090332
-25.476900100708 -48.834400177002
-25.476900100708 -48.834400177002
-25.476900100708 -48.834400177002
-25.476900100708 -48.834400177002
-25.476900100708 -48.834400177002
-25.476900100708 -48.834400177002
-25.476900100708 -48.834400177002
-25.476900100708 -48.834400177002
-25.476900100708 -48.834400177002
-25.476900100708 -48.834400177002
-25.476900100708 -48.834400177002
-25.476900100708 -48.834400177002
-25.476900100708 -48.834400177002
-25.476900100708 -48.834400177002
-25.476900100708 -48.834400177002
-25.476900100708 -48.834400177002
-25.476900100708 -48.834400177002
-25.476900100708 -48.834400177002
-25.476900100708 -48.834400177002
-25.476900100708 -48.834400177002
-25.476900100708 -48.834400177002
-25.476900100708 -48.834400177002
-25.520000457764 -48.509201049805
-25.520000457764 -48.509201049805
-25.520000457764 -48.509201049805
-25.520000457764 -48.509201049805
-25.520000457764 -48.509201049805
-25.520000457764 -48.509201049805
-25.520000457764 -48.509201049805
-25.520000457764 -48.509201049805
-25.520000457764 -48.509201049805
-25.520000457764 -48.509201049805
-25.520000457764 -48.509201049805
-25.520000457764 -48.509201049805
-25.520000457764 -48.509201049805
-25.520000457764 -48.509201049805
-25.520000457764 -48.509201049805
-25.520000457764 -48.509201049805
-25.520000457764 -48.509201049805
-25.520000457764 -48.509201049805
-25.520000457764 -48.509201049805
-25.520000457764 -48.509201049805
-25.520000457764 -48.509201049805
-25.520000457764 -48.509201049805
-25.520000457764 -48.509201049805
-25.520000457764 -48.509201049805
-25.520000457764 -48.509201049805
-25.520000457764 -48.509201049805
-25.520000457764 -48.509201049805
-25.520000457764 -48.509201049805
-25.520000457764 -48.509201049805
-25.520000457764 -48.509201049805
-25.520000457764 -48.509201049805
-25.520000457764 -48.509201049805
-25.520000457764 -48.509201049805
-25.520000457764 -48.509201049805
-25.520000457764 -48.509201049805
-25.520000457764 -48.509201049805
-25.520000457764 -48.509201049805
-25.520000457764 -48.509201049805
-25.520000457764 -48.509201049805
-25.520000457764 -48.509201049805
-25.520000457764 -48.509201049805
-25.520000457764 -48.509201049805
-25.520000457764 -48.509201049805
-25.520000457764 -48.509201049805
-25.520000457764 -48.509201049805
-25.520000457764 -48.509201049805
-25.520000457764 -48.509201049805
-25.520000457764 -48.509201049805
-25.520000457764 -48.509201049805
-25.520000457764 -48.509201049805
-25.520000457764 -48.509201049805
-25.520000457764 -48.509201049805
-25.520000457764 -48.509201049805
-25.520000457764 -48.509201049805
-25.520000457764 -48.509201049805
-25.520000457764 -48.509201049805
-25.520000457764 -48.509201049805
-25.520000457764 -48.509201049805
-25.520000457764 -48.509201049805
-25.520000457764 -48.509201049805
-25.520000457764 -48.509201049805
-25.520000457764 -48.509201049805
-25.520000457764 -48.509201049805
-25.520000457764 -48.509201049805
-25.520000457764 -48.509201049805
-25.520000457764 -48.509201049805
-25.520000457764 -48.509201049805
-25.520000457764 -48.509201049805
-25.520000457764 -48.509201049805
-25.520000457764 -48.509201049805
-25.520000457764 -48.509201049805
-25.520000457764 -48.509201049805
-25.520000457764 -48.509201049805
-25.520000457764 -48.509201049805
-25.520000457764 -48.509201049805
-25.520000457764 -48.509201049805
-25.520000457764 -48.509201049805
-25.695600509644 -51.659698486328
-25.695600509644 -51.659698486328
-25.695600509644 -51.659698486328
-25.695600509644 -51.659698486328
-25.695600509644 -51.659698486328
-25.695600509644 -51.659698486328
-25.695600509644 -51.659698486328
-25.695600509644 -51.659698486328
-25.695600509644 -51.659698486328
-25.695600509644 -51.659698486328
-25.695600509644 -51.659698486328
-25.695600509644 -51.659698486328
-25.695600509644 -51.659698486328
-25.695600509644 -51.659698486328
-25.695600509644 -51.659698486328
-25.441699981689 -49.063301086426
-25.441699981689 -49.063301086426
-25.441699981689 -49.063301086426
-25.441699981689 -49.063301086426
-25.441699981689 -49.063301086426
-25.441699981689 -49.063301086426
-25.094999313354 -50.16189956665
-25.094999313354 -50.16189956665
-25.094999313354 -50.16189956665
-25.094999313354 -50.16189956665
-25.094999313354 -50.16189956665
-25.094999313354 -50.16189956665
-25.094999313354 -50.16189956665
-25.094999313354 -50.16189956665
-25.094999313354 -50.16189956665
-25.094999313354 -50.16189956665
-25.094999313354 -50.16189956665
-25.094999313354 -50.16189956665
-25.094999313354 -50.16189956665
-25.094999313354 -50.16189956665
-25.094999313354 -50.16189956665
-25.094999313354 -50.16189956665
-25.094999313354 -50.16189956665
-25.094999313354 -50.16189956665
-25.094999313354 -50.16189956665
-25.544700622559 -49.890300750732
-22.772199630737 -53.266899108887
-22.772199630737 -53.266899108887
-25.365600585938 -49.076900482178
-25.365600585938 -49.076900482178
-25.365600585938 -49.076900482178
-25.365600585938 -49.076900482178
-25.365600585938 -49.076900482178
-25.365600585938 -49.076900482178
-25.365600585938 -49.076900482178
-25.365600585938 -49.076900482178
-25.449699401856 -52.908100128174
-25.449699401856 -52.908100128174
-25.449699401856 -52.908100128174
-25.449699401856 -52.908100128174
-25.534700393677 -49.206401824951
-25.534700393677 -49.206401824951
-25.418899536133 -53.180801391602
-25.418899536133 -53.180801391602
-25.418899536133 -53.180801391602
-25.418899536133 -53.180801391602
-25.418899536133 -53.180801391602
-25.324699401856 -49.310001373291
-25.593099594116 -49.410301208496
-25.593099594116 -49.410301208496
-25.66139 -49.27
-23.1780556 -49.8813889
-26.16222 -51.22278
-25.06667 -49.05
-24.13167 -49.48528
-25.1947222222 -48.4045833333
-24.2886388889 -51.3522222222
-23.9114444444 -50.2704444444
-23.5769444444 -50.8405111111
-23.2733333 -51.2108333
-23.8950166667 -50.953425
-25.1809166667 -50.8435
-23.7430222222 -50.970625
-23.2066667 -50.9305556
-23.3197222222 -51.1963888889
-23.2066667 -50.9305556
-24.9297333333 -49.4845833333
-23.0266055556 -51.0577333333
-23.7334722222 -50.74075
-23.3694166667 -51.2065833333
-23.2992777778 -51.2783333333
-24.3019722 -49.6945833
-24.3369444 -50.5897222
-23.33 -51.1669444444
-23.7450444444 -50.9265027778
-23.4608333333 -51.2413888889
-23.3963889 -50.3813889
-23.943325 -50.9549472222
-24.29675 -50.5819722222
-23.2727778 -51.1125
-23.0171222222 -51.0774444444
-23.2066667 -50.9305556
-23.2969444444 -51.2241666667
-23.9386111 -50.7283333
-23.5772222 -51.3713889
-23.9247222 -50.6241667
-23.7378833333 -50.7767916667
-23.9592666667 -50.9962861111
-23.2992777778 -51.2783333333
-25.8570833333 -48.7846666667
-23.5777778 -51.1658333
-24.5079722222 -49.9119166667
-25.4338333333 -50.6109166667
-23.5538333333 -50.7668055556
-23.385 -51.0758333
-25.4586 -49.5283
-25.4586 -49.5283
-25.4586 -49.5283
-25.4586 -49.5283
-25.4586 -49.5283
-25.4586 -49.5283
-25.3686 -49.4514
-25.3686 -49.4514
-24.8236 -49.2611
-24.8236 -49.2611
-24.8236 -49.2611
-24.8236 -49.2611
-24.6822222222 -50.9419444444
-23.6375555556 -51.5065833333
-23.2552778 -51.0663889
-23.2066667 -50.9305556
-23.5630556 -51.0716667
-25.094999313354 -50.16189956665
-24.323900222778 -50.615600585938
-24.208299636841 -50.949401855469
-24.208299636841 -50.949401855469
-23.310300827026 -51.162799835205
-23.310300827026 -51.162799835205
-23.310300827026 -51.162799835205
-23.310300827026 -51.162799835205
-23.310300827026 -51.162799835205
-23.310300827026 -51.162799835205
-23.058599472046 -51.036399841309
-23.058599472046 -51.036399841309
-23.254199981689 -50.979999542236
-23.310300827026 -51.162799835205
-23.310300827026 -51.162799835205
-23.310300827026 -51.162799835205
-23.310300827026 -51.162799835205
-23.310300827026 -51.162799835205
-23.310300827026 -51.162799835205
-23.310300827026 -51.162799835205
-23.310300827026 -51.162799835205
-24.323900222778 -50.615600585938
-24.323900222778 -50.615600585938
-23.310300827026 -51.162799835205
-23.254199981689 -50.979999542236
-23.254199981689 -50.979999542236
-23.309700012207 -51.369201660156
-23.910800933838 -50.580299377441
-23.910800933838 -50.580299377441
-23.910800933838 -50.580299377441
-23.910800933838 -50.580299377441
-23.910800933838 -50.580299377441
-23.910800933838 -50.580299377441
-23.910800933838 -50.580299377441
-23.910800933838 -50.580299377441
-23.910800933838 -50.580299377441
-24.208299636841 -50.949401855469
-24.208299636841 -50.949401855469
-23.310300827026 -51.162799835205
-23.64999961853 -51.354999542236
-24.208299636841 -50.949401855469
-23.110000610352 -50.367500305176
-24.208299636841 -50.949401855469
-24.208299636841 -50.949401855469
-23.550800323486 -51.460800170898
-24.251100540161 -49.705799102783
-24.509399414062 -50.413600921631
-23.910800933838 -50.580299377441
-23.910800933838 -50.580299377441
-24.208299636841 -50.949401855469
-24.208299636841 -50.949401855469
-25.094999313354 -50.16189956665
-25.023899078369 -50.584201812744
-25.094999313354 -50.16189956665
-23.910800933838 -50.580299377441
-24.323900222778 -50.615600585938
-24.323900222778 -50.615600585938
-24.323900222778 -50.615600585938
-24.323900222778 -50.615600585938
-24.323900222778 -50.615600585938
-24.3239 -50.6156
-23.9386111 -50.7283333
-23.7358277778 -50.7188333333
-23.2422222 -51.1025
-23.2973333333 -51.2817777778
-22.9968888889 -50.9788333333
-23.46375 -51.5624722222
-22.7166667 -51.5630556
-25.18775 -50.9683888889
-23.7438583333 -50.9520972222
-23.2955556 -50.9163889
-23.4897222 -50.9330556
-24.229722 -49.898333
-24.229722 -49.898333
-23.515 -51.4991667
-25.5380556 -53.4572222
-24.8652778 -49.9788889
-24.9341667 -50.1247222
-23.7855556 -53.7330556
-25.5741667 -53.0969444
-25.5741667 -53.0969444
-25.5175 -53.5427778
-25.5175 -53.5427778
-25.4963889 -53.5316667
-25.4963889 -53.5316667
-25.5 -53.4166667
-25.94 -51.0086111
-25.5 -53.4166667
-25.75 -52.0833333
-25.5 -53.4166667
-24.7886111 -50.3244444
-23.0047222 -51.7463889
-24.9483333 -52.5969444
-24.9269444 -54.0608333
-24.8727778 -50.2522222
-25.6063889 -52.6238889
-24.2147222 -51.3730556
-24.2147222 -51.3730556
-25.7930556 -50.2030556
-25.745 -52.2508333
-25.1721944444 -50.8458611111
-25.5272222222 -48.7491111111
-25.3986111111 -49.8223333333
-23.0942222222 -50.9971111111
-23.5013055556 -51.5016111111
-23.2391667 -50.9663889
-25.2083055556 -49.6046944444
-23.2980833333 -51.2799444444
-24.0434222222 -50.4294111111
-23.6380556 -51.3466667
-25.026 -50.1573333333
-23.4623666667 -50.7757416667
-23.5163611111 -51.5002222222
-24.4780277778 -49.7728333333
-23.5777778 -51.1658333
-25.3665555556 -49.4098888889
-23.6080833333 -51.5242222222
-23.5108055556 -50.7513722222
-23.7450888889 -50.9449416667
-25.7166666667 -52.9666666667
-25.5802777778 -49.6466666667
-25.7336111111 -53.7997222222
-25.7288888889 -53.7858333333
-24.323900222778 -50.615600585938
-24.323900222778 -50.615600585938
-24.323900222778 -50.615600585938
-25.094999313354 -50.16189956665
-25.094999313354 -50.16189956665
-24.208299636841 -50.949401855469
-25.5140555556 -48.3100361111
-25.4620638889 -48.2319666667
-23.9252527778 -50.9670333333
-25.1961944444 -48.5095555556
-24.5575 -50.0375
-25.2250722222 -48.2818805556
-25.1202777778 -50.3888888889
-25.2163055556 -48.2663055556
-23.5382055556 -50.7777111111
-22.9858333 -51.5566667
-25.2016944444 -48.2536388889
-23.7484805556 -50.9095805556
-23.0942222222 -50.9971111111
-23.385 -51.0758333
-24.85 -50.0166666667
-23.8960833333 -50.9831666667
-23.4149166667 -50.4523
-24.213889 -49.685833
-24.121111 -49.391389
-24.118611 -49.411111
-24.411389 -49.623611
-23.957778 -50.235
-23.934722 -50.244722
-25.214994 -50.981299
-25.0819444 -51.1763889
-25.6205556 -54.4886111
-25.6205556 -54.4886111
-24.7583333 -51.4136111
-25.5341667 -52.9858333
-23.3138889 -51.9686111
-23.3027778 -51.8619444
-24.9386111 -53.4711111
-24.3005556 -53.9008333
-23.2277778 -49.9755556
-25.8786111 -53.5858333
-25.6275 -51.4733333333
-25.0819444 -51.1763889
-25.0275 -51.1152778
-25.2383333 -52.28
-25.0688889 -51.1136111
-25.0819444 -51.1763889
-24.5980556 -51.2572222
-25.1194444 -51.0869444
-25.4180556 -50.7122222
-25.2383333 -52.28
-25.0275 -51.1152778
-25.0688889 -51.1136111
-24.6091667 -51.2588889
-24.3505556 -53.9008333
-24.8694444 -50.1958333
-24.8872222 -50.2227778
-25.4741667 -51.2372222
-23.3007778 -51.8619444
-25.3108333 -49.0555556
-22.75 -53.2833333
-26.1591667 -51.2283333
-24.1361111 -52.3294444
-26 -51.6166667
-25.2130556 -50.9777778
-25.6388889 -51.9655556
-23.3266667 -51.8447222
-25.5311111 -49.3780556
-23.3266667 -51.8447222
-25.6388889 -51.9655556
-25.6388889 -51.9655556
-25.5136111 -53.0011111
-25.214994 -50.981299
-24.6666667 -54.2166667
-25.0763889 -50.0675
-23.3394444 -51.8516667
-25.8202778 -49.0677778
-25.0333333 -51.0666667
-25.4916667 -52.2144444
-26.035 -51.1891667
-24.4858333 -50.7319444
-25.0180556 -50.0616667
-25.7536111 -52.0858333
-23.3083333 -51.8833333
-25.7413889 -52.2327778
-25.7536111 -52.0858333
-24.2552778 -51.6580556
-24.246245 -51.672954
-24 -52.3261111
-23.3744444 -51.9691667
-25.0280556 -52.4591667
-25.5366667 -53.4863889
-25.7080556 -48.9736111
-25.0263889 -50.0663889
-25.0388889 -50.1277778
-25.0263889 -50.0663889
-24.7461111 -53.7133333
-23.3744444 -51.9691667
-24.0391667 -52.2727778
-25.4 -51.4366667
-25.1425 -48.8688889
-25.1425 -48.8688889
-25.1425 -48.8688889
-25.1425 -48.8688889
-25.2713889 -50.8686111
-25.0819444 -51.1763889
-24.184722 -49.870556
-24.184722 -49.870556
-24.090278 -49.7875
-24.213889 -49.685833
-24.121111 -49.391389
-25.640278 -50.6438889
-24.118611 -49.411111
-24.178889 -49.615556
-24.411389 -49.623611
-23.957778 -50.235
-23.934722 -50.244722
-24.090278 -49.7875
-23.3083333 -51.8833333
-23.4 -51.8333333
-23.3227778 -51.8913889
-23.3813889 -51.9694444
-25.8786111 -53.5858333
-23.5552778 -51.4683333
-24.0391667 -52.2727778
-25.0344444 -50.1269444
-25.5175 -53.5427778
-25.7713889 -52.1141667
-25.8088889 -48.9938889
-24.1986111 -53.0347222
-25.7727778 -52.1197222
-23.907616 -50.586505
-25.2713889 -50.8686111
-24.5980556 -51.2572222
-25.2791667 -50.6533333
-25.1194444 -51.0869444
-25.4180556 -50.7122222
-24.9197222 -52.1688889
-24.7061111 -51.7208333
-24.9197222 -52.1688889
-25.0861111 -51.0033333
-25.2791667 -50.6533333
-25.6275 -51.4733333333
-24.5408333 -51.3361111
-25.7338889 -51.6
-25.3366667 -49.8533333
-24.305833 -52.525556
-24.808611 -54.351472
-25.7536111 -52.0858333
-25.5366667 -53.4863889
-25.5372222 -51.8113889
-25.5052778 -49.0233333
-25.4233333 -49.1127778
-25.6388889 -51.9655556
-23.6347222 -51.8472222
-25.0427778 -51.53
-25.7536111 -52.0858333
-23.4105556 -51.8472222
-25.0180556 -50.0616667
-25.2130556 -50.9777778
-24.9922222 -50.1566667
-25.1425 -48.8688889
-25.0263889 -50.0663889
-25.4411111 -51.4555556
-25.6961111 -48.9683333
-25.1425 -48.8688889
-24.797222 -48.551388
-24.798611 -48.551388
-24.894167 -49.856388
-25.331667 -48.926666
-25.466667 -48.816666
-25.6 -49.633335
-24.916666 -50.233334
-25.466667 -48.816666
-25.950001 -48.616665
-24.883333 -54.233334
-24.667778 -48.984444
-24.851667 -49.722221
-24.742777 -48.532223
-25.6 -49.633335
-25.520000457764 -48.509201049805
-25.520000457764 -48.509201049805
-25.520000457764 -48.509201049805
-24.657199859619 -48.991100311279
-24.657199859619 -48.991100311279
-24.657199859619 -48.991100311279
-25.992500305176 -49.335300445557
-25.992500305176 -49.335300445557
-25.324699401856 -49.310001373291
-25.428600311279 -48.711898803711
-25.428600311279 -48.711898803711
-25.428600311279 -48.711898803711
-25.428600311279 -48.711898803711
-25.428600311279 -48.711898803711
-25.428600311279 -48.711898803711
-25.428600311279 -48.711898803711
-25.428600311279 -48.711898803711
-25.428600311279 -48.711898803711
-25.428600311279 -48.711898803711
-25.428600311279 -48.711898803711
-25.428600311279 -48.711898803711
-25.428600311279 -48.711898803711
-25.428600311279 -48.711898803711
-25.428600311279 -48.711898803711
-25.428600311279 -48.711898803711
-25.428600311279 -48.711898803711
-25.428600311279 -48.711898803711
-25.428600311279 -48.711898803711
-25.428600311279 -48.711898803711
-25.428600311279 -48.711898803711
-25.593099594116 -49.410301208496
-25.593099594116 -49.410301208496
-25.593099594116 -49.410301208496
-25.593099594116 -49.410301208496
-25.593099594116 -49.410301208496
-25.593099594116 -49.410301208496
-25.593099594116 -49.410301208496
-25.593099594116 -49.410301208496
-25.458599090576 -49.528301239014
-25.458599090576 -49.528301239014
-25.458599090576 -49.528301239014
-25.458599090576 -49.528301239014
-25.458599090576 -49.528301239014
-25.458599090576 -49.528301239014
-25.458599090576 -49.528301239014
-25.458599090576 -49.528301239014
-24.79109954834 -50.011901855469
-24.79109954834 -50.011901855469
-24.79109954834 -50.011901855469
-24.79109954834 -50.011901855469
-24.79109954834 -50.011901855469
-24.79109954834 -50.011901855469
-24.79109954834 -50.011901855469
-24.79109954834 -50.011901855469
-24.79109954834 -50.011901855469
-24.79109954834 -50.011901855469
-24.79109954834 -50.011901855469
-24.79109954834 -50.011901855469
-24.79109954834 -50.011901855469
-24.79109954834 -50.011901855469
-22.821100234985 -51.59529876709
-25.855800628662 -52.523300170898
-26.017499923706 -51.346698760986
-25.427799224854 -49.273101806641
-25.427799224854 -49.273101806641
-25.427799224854 -49.273101806641
-25.427799224854 -49.273101806641
-25.427799224854 -49.273101806641
-25.427799224854 -49.273101806641
-25.427799224854 -49.273101806641
-25.306699752808 -48.328899383545
-25.306699752808 -48.328899383545
-24.0126083333 -50.5090111111
-24.2819444 -50.6622222
-23.0536111111 -51.0927777778
-23.2973333333 -51.2817777778
-23.2066667 -50.9305556
-23.9247222 -50.6241667
-25.46845 -52.116434
-25.464323 -49.453558
-25.505901 -49.036773
-25.543006 -49.886082
-25.216667 -48.45
-25.483963 -52.216254
-25.6383 -49.036753
-25.4 -48.666667
-24.25 -49.75
-24.79109954834 -50.011901855469
-24.79109954834 -50.011901855469
-25.427799224854 -49.273101806641
-25.427799224854 -49.273101806641
-25.427799224854 -49.273101806641
-25.427799224854 -49.273101806641
-25.427799224854 -49.273101806641
-25.427799224854 -49.273101806641
-25.427799224854 -49.273101806641
-25.427799224854 -49.273101806641
-25.427799224854 -49.273101806641
-25.88279914856 -48.574699401855
-25.817499160767 -48.54280090332
-25.817499160767 -48.54280090332
-25.817499160767 -48.54280090332
-25.817499160767 -48.54280090332
-25.817499160767 -48.54280090332
-25.817499160767 -48.54280090332
-25.817499160767 -48.54280090332
-25.817499160767 -48.54280090332
-25.817499160767 -48.54280090332
-25.817499160767 -48.54280090332
-25.817499160767 -48.54280090332
-25.817499160767 -48.54280090332
-25.817499160767 -48.54280090332
-25.817499160767 -48.54280090332
-25.817499160767 -48.54280090332
-25.817499160767 -48.54280090332
-25.817499160767 -48.54280090332
-25.817499160767 -48.54280090332
-25.817499160767 -48.54280090332
-25.817499160767 -48.54280090332
-25.817499160767 -48.54280090332
-25.817499160767 -48.54280090332
-25.817499160767 -48.54280090332
-25.817499160767 -48.54280090332
-25.817499160767 -48.54280090332
-25.817499160767 -48.54280090332
-25.817499160767 -48.54280090332
-25.817499160767 -48.54280090332
-25.817499160767 -48.54280090332
-25.817499160767 -48.54280090332
-25.817499160767 -48.54280090332
-25.817499160767 -48.54280090332
-25.817499160767 -48.54280090332
-25.817499160767 -48.54280090332
-25.817499160767 -48.54280090332
-25.817499160767 -48.54280090332
-25.817499160767 -48.54280090332
-25.817499160767 -48.54280090332
-25.817499160767 -48.54280090332
-25.520000457764 -48.509201049805
-25.520000457764 -48.509201049805
-25.520000457764 -48.509201049805
-25.520000457764 -48.509201049805
-25.520000457764 -48.509201049805
-25.520000457764 -48.509201049805
-25.441699981689 -49.063301086426
-25.466667 -48.583333
-25.62072 -49.25547
-25.233333 -48.533333
-25.233333 -48.516667
-25.609105 -49.111959
-25.583333 -48.666667
-23.3433888889 -50.9001111111
-25.8669722222 -48.7881666667
-24.2833333333 -50.5827222222
-23.6844722222 -51.5245
-23.2969444444 -51.2241666667
-23.2066667 -50.9305556
-23.2375 -51.1638889
-23.5261388889 -51.4901666667
-23.1830556 -50.9497222
-23.385 -51.0758333333
-25.7064722222 -48.7536666667
-23.9386111 -50.7283333
-23.0638888889 -51.0877777778
-24.3511944444 -51.2330555556
-23.3433888889 -50.9001111111
-23.9118888889 -50.9995666667
-23.46525 -51.5333888889
-23.2969444444 -51.2241666667
-23.9247222 -50.6241667
-23.9118888889 -50.9995666667
-23.385 -51.0758333
-23.0265194444 -51.1314027778
-23.2973333333 -51.2817777778
-24.5575 -50.0375
-23.385 -51.0758333
-23.3638333333 -51.1754444444
-23.2973333333 -51.2817777778
-25.3999996185 -48.9000015259
-25.3666667938 -48.9000015259
-25.6333333333 -48.5833333333
-24.25 -49.75
-25.5833339691 -48.6666679382
-25.5930555556 -53.6261111111
-25.5594444444 -53.1072222222
-25.4186111111 -51.7819444444
-25.995 -50.8666666667
-25.5638888889 -53.5752777778
-25.6111111111 -53.7052777778
-26.2813888889 -52.2511111111
-25.384721756 -48.7830543518
-25.4222221375 -48.8747215271
-25.4033336639 -48.8725013733
-25.6838888889 -53.7455555556
-24.8693055556 -50.2457777778
-24.8871388889 -50.2228611111
-25.4740833333 -51.2372222222
-25.73375 -51.6001111111
-24.78125 -51.8751388889
-25.0953888889 -51.82475
-25.3366666667 -49.8531944444
-25.4772777778 -51.6543055556
-25.4423888889 -51.429
-25.4455833333 -50.3179166667
-25.5802777778 -49.6466666667
-24.8871388889 -50.2228611111
-25.6201666667 -51.1225555556
-24.8652222222 -49.9789166667
-25.1163055556 -49.6696666667
-24.9633333333 -49.7608611111
-25.2717777778 -49.5601388889
-25.0722222 -49.9172222
-25.3244444 -49.7916667
-25.809722 -51.991667
-24.7922222 -50.0116667
-25.804167 -51.991944
-24.9599166667 -49.8511666667
-25.0116672516 -49.3388900757
-25.2774722222 -49.5607222222
-24.9447777778 -49.2993055556
-25.20875 -49.6014444444
-25.2623611111 -49.3992222222
-24.9447777778 -49.2993055556
-25.2623611111 -49.3992222222
-24.21 -51.37
-24.6 -51.26
-25.28 -50.65
-25.12 -51.09
-25.07 -51.11
-24.99 -51.15
-25.03 -51.12
-25.08 -51.18
-25.27 -50.87
-25.42 -50.71
-25.64 -50.64
-25.63 -51.47
-25.24 -52.28
-24.92 -52.17
-24.71 -51.72
-25.73 -51.6
-25.44 -51.43
-25.48 -51.65
-25.45 -50.32
-24.32 -51.2
-24.36 -51.15
-25.34 -49.85
-24.87 -50.25
-24.93 -50.12
-24.87 -49.98
-24.89 -50.22
-24.78 -51.88
-25.1 -51.82
-25.47 -51.24
-25.62 -51.12
-24.23 -49.9
-24.18 -49.87
-24.09 -49.79
-24.21 -49.69
-24.12 -49.39
-24.12 -49.41
-24.14 -49.5
-24.41 -49.62
-23.96 -50.23
-23.93 -50.24
-25.32 -49.79
-25.21 -49.6
-25.28 -49.56
-25.3 -49.47
-25.26 -49.4
-24.94 -49.3
-25.06 -49.88
-25.1 -49.85
-25.07 -49.92
-25.08 -49.91
-25.09 -49.93
-25.09 -49.83
-25.12 -49.92
-25.08 -49.86
-25.09 -49.86
-25.15 -49.9

sp 1 [Hypostomus ancistroides]
-24.21 -51.37
-25.15 -50.9
-25.07 -51.11
-25.03 -51.12
-25.27 -50.87
-25.42 -50.71
-24.38 -52.05
-24.42 -52.12
-24.39 -52.15
-24.34 -52.2
-24.21 -52.8
-24.32 -51.2
-24.36 -51.15
-24.77 -51.83
-24.78 -51.88
-24.81 -51.91
-23.81 -50.13
-23.94 -50.04
-24.13 -49.49
-23.96 -50.23
-23.93 -50.24
-23.0488889 -50.1975
-22.8525 -51.5855556
-22.765 -52.4219444
-23.1780556 -49.8813889
-23.0416667 -50.8905556
-24.066668 -54.266666
-23.5454583333 -50.7188388889
-23.3288333333 -51.3469166667
-23.9252527778 -50.9670333333
-23.0166666667 -51.1166666667
-23.0144444 -50.9
-24.0434222222 -50.4294111111
-23.2727778 -51.1125
-23.7255 -50.4428888889
-23.9564166667 -51.1139722222
-23.9237222222 -51.0874722222
-24.0126083333 -50.5090111111
-23.425300598144 -51.938598632812
-23.385 -51.0758333333
-23.4155027778 -51.4009694444
-23.9237222222 -51.0874722222
-24.2803333 -49.6949167
-23.33 -51.1669444444
-24.0578388889 -50.4060972222
-23.6459361111 -50.6984888889
-23.688997 -51.117114
-24.0126083333 -50.5090111111
-22.9968888889 -50.9788333333
-23.5141667 -50.955
-23.5422222 -51.0366667
-23.4683333 -51.4013889
-23.8960833333 -50.9831666667
-23.3834444444 -51.3099722222
-23.7442111111 -50.6388833333
-23.9247222 -50.6241667
-24.3319444444 -51.2814722222
-23.2253888889 -50.9645
-23.385 -51.0758333333
-23.3433888889 -50.9001111111
-23.2066667 -50.9305556
-23.4868972222 -50.78215
-23.385 -51.0758333333
-23.2066667 -50.9305556
-23.3025 -51.2161111111
-23.6677778 -51.32
-23.2727778 -51.1125
-23.2066667 -50.9305556
-23.2463889 -51.0652778
-24.0434222222 -50.4294111111
-23.4608333333 -51.2413888889
-23.5842527778 -50.8577
-23.3433888889 -50.9001111111
-23.7334722222 -50.74075
-23.385 -51.0758333333
-22.9667777778 -50.8127777778
-24.0578388889 -50.4060972222
-23.2969444444 -51.2241666667
-23.385 -51.0758333
-23.4819722222 -51.5460555556
-23.4754444444 -51.4702222222
-23.7333333 -50.9427778
-23.515 -51.4991667
-24.7811111 -52.8969444
-24.0113889 -52.5869444
-24.4666667 -50.9
-23.7855556 -53.7330556
-23.7855556 -53.7330556
-23.7855556 -53.7330556
-24.283056 -52.690556
-24.0105556 -52.5663889
-24.379167 -52.681667
-24.8333333 -54.3333333
-24.2125 -52.7972222
-24.2125 -52.7972222
-22.8333333 -52.1
-25.3669444 -51.1086111
-23.3311111 -52.0072222
-23.3311111 -52.0072222
-23.3311111 -52.0072222
-23.3311111 -52.0072222
-23.3036111 -52.0308333
-23.3036111 -52.0308333
-23.3036111 -52.0308333
-23.3036111 -52.0308333
-23.3116667 -52.0088889
-23.48 -51.8808333
-24.7886111 -50.3244444
-24.7886111 -50.3244444
-24.7886111 -50.3244444
-23.3072222 -51.7608333
-23.4225 -51.8027778
-23.671667 -52.159167
-24.8991667 -54.2172222
-24.9166667 -54.1666667
-23.0130556 -51.7619444
-23.0047222 -51.7463889
-23.2930556 -52.4172222
-24.9822222 -52.9822222
-23.2502778 -52.5269444
-24.8058333 -51.9105556
-24.8055556 -51.9094444
-24.2147222 -51.3730556
-24.2147222 -51.3730556
-24.2147222 -51.3730556
-23.3516667 -52.4661111
-24.3872222222 -50.4777777778
-24.8272222 -54.3641667
-23.6202778 -51.9655556
-23.8530556 -52.7008333
-23.8530556 -52.7008333
-24.8716667 -51.4491667
-24.7583333 -51.4136111
-24.8716667 -51.4491667
-24.8716667 -51.4491667
-24.0391667 -52.2727778
-23.3744444 -51.9691667
-23.4272222 -51.9297222
-25.214994 -50.981299
-25.0333333 -51.0666667
-25.4452778 -54.6041667
-25.4452778 -54.6041667
-25.0427778 -51.53
-25.4333333 -54.55
-25.4333333 -54.55
-25.4333333 -54.55
-23.4 -51.95
-25.4341667 -54.5808333
-25.4333333 -54.55
-25.5833333 -54.585
-25.2130556 -50.9777778
-25.2130556 -50.9777778
-25.2130556 -50.9777778
-25.4333333 -54.55
-23.759244 -53.312102
-23.3266667 -51.8447222
-23.3663888889 -51.9597222222
-25.4344444 -54.5794444
-24.0391667 -52.2727778
-24.6055556 -54.1616667
-24.6055556 -54.1616667
-24.6319444 -52.9525
-23.4997222 -52.0277778
-24.3730556 -54.1497222
-24.246245 -51.672954
-23.4997222 -52.0277778
-24.5788889 -54.1197222
-24.278342 -52.268605
-24.1488889 -53.7475
-24.7488889 -52.7094444
-23.3036111 -52.0308333
-24.9269444 -54.0608333
-23.8522222 -50.3883333
-23.1713889 -51.7736111
-23.3036111 -52.0308333
-24.6158333 -54.1616667
-23.8522222 -50.3883333
-23.3663889 -51.9586111
-23.3663888889 -51.9597222222
-23.3663888889 -51.9597222222
-23.3663888889 -51.9597222222
-24.7966667 -53.6047222
-24.7458333 -53.8466667
-22.7655556 -53.2577778
-22.7472222 -53.2530556
-23.5341667 -51.7738889
-23.5363889 -51.7830556
-23.5680556 -51.4747222
-23.5680556 -51.4747222
-23.5691667 -51.475
-23.3138889 -51.9686111
-23.3847222 -51.9469444
-23.3444444 -51.9311111
-23.3227778 -51.8913889
-23.3575 -52.0186111
-23.3744444 -51.9688889
-23.3611111 -51.9861111
-23.3505556 -51.9138889
-23.395 -51.8486111
-23.3744444 -51.9688889
-23.2658333 -52.5438889
-23.3027778 -51.8619444
-23.5513889 -51.4611111
-23.3122222 -52.5938889
-23.5305556 -52.1936111
-23.5236111 -52.1938889
-23.5355556 -52.2030556
-23.5311111 -52.2063889
-24.2838889 -53.8244444
-24.9386111 -53.4711111
-23.8686111 -52.8155556
-23.2736111 -49.945
-24.6936111 -51.5175
-23.5063889 -51.7977778
-23.641111 -51.858889
-23.3266667 -51.8447222
-23.3852778 -51.9663889
-23.3266667 -51.8447222
-25.2166667 -54.2
-24.4219444 -54.0194444
-25.0688889 -51.1136111
-25.2713889 -50.8686111
-24.3891667 -52.1508333
-25.4180556 -50.7122222
-24.4180556 -52.1233333
-24.4180556 -52.1233333
-24.3405556 -52.1952778
-23.6347222 -51.8472222
-24.3405556 -52.1952778
-25.4180556 -50.7122222
-25.2713889 -50.8686111
-25.1477778 -50.9019444
-25.0275 -51.1152778
-24.4180556 -52.1233333
-24.3405556 -52.1952778
-23.8522222 -50.3888889
-23.8522222 -50.3888889
-23.8522222 -50.3888889
-24.5408333 -51.3361111
-24.6091667 -51.2588889
-25.0238889 -49.9855556
-25.1872222 -50.9513889
-24.2936111 -53.8530556
-24.2936111 -53.8530556
-24.2936111 -53.8530556
-24.2111111 -53.8730556
-24.3005556 -53.8861111
-24.4602778 -53.8530556
-23.935 -54.0175
-24.1966667 -53.3222222
-23.6347222 -51.8472222
-25.4394444 -54.5569444
-22.75 -53.2666667
-24.3080556 -53.9066667
-22.8855556 -52.0933333
-23.36444 -51.926667
-24.346389 -53.85
-24.7663889 -51.8316667
-24.7813889 -51.8752778
-24.9063889 -54.2094444
-23.3027778 -51.8619444
-24.728056 -54.246389
-23.81222 -50.1319
-23.93583 -50.0378
-24.131944 -49.502139
-23.957778 -50.235
-23.934722 -50.244722
-22.7655 -53.2573
-23.81222 -50.1319
-23.93583 -50.0378
-24.090278 -49.7875
-24.118611 -49.411111
-24.131944 -49.502139
-23.957778 -50.235
-23.934722 -50.244722
-24.305833 -52.525556
-23.885833 -52.367778
-24.918611 -54.203333
-24.4091667 -52.0441667
-24.034167 -52.701667
-22.765556 -53.257248
-23.693889 -53.267222
-23.700833 -53.2975
-25.449722 -54.603333
-25.434444 -54.579444
-25.438889 -54.555833
-25.5558333333 -54.5916666667
-23.641111 -51.858889
-23.3266667 -51.8447222
-23.1536111 -50.5213889
-23.1536111 -50.5213889
-24.5347222 -53.2044444
-25.2130556 -50.9777778
-23.3744444 -51.9691667
-24.0391667 -52.2727778
-23.3744444 -51.9691667
-22.7833333 -53.2833333
-22.7658333 -53.2577778
-22.7658333 -53.2577778
-22.8897222 -52.9555556
-23.3663888889 -51.9597222222
-22.8333333 -52.1
-23.6663889 -53.205
-24.5205556 -51.67
-23.6347222 -51.8472222
-23.3663888889 -51.9597222222
-23.3266667 -51.8447222
-22.75 -53.25
-24.3024125 -53.289919
-23.9152778 -52.4119444
-22.7719444 -53.2669444
-25.2183333 -50.9591667
-25.214994 -50.981299
-25.214994 -50.981299
-23.6425 -53.3172222
-23.6425 -53.3172222
-24.4091667 -52.0441667
-23.2925 -51.1730556
-25.5880556 -54.5541667
-23.3744444 -51.9691667
-25.214994 -50.981299
-24.75 -54.0833333
-24.210147 -50.927634
-23.9841667 -52.3569444
-23.9841667 -52.3569444
-24.0391667 -52.2727778
-24.7333333 -53.8666667
-24.6158333 -54.1616667
-24.4858333 -50.7319444
-23.6416667 -51.8591667
-25.4352778 -54.58
-23.9841667 -52.3569444
-24.0391667 -52.2727778
-23.4105556 -51.8472222
-23.3852778 -51.9663889
-22.7833333 -53.2833333
-23.0188889 -51.8605556
-23.0661111 -51.9533333
-24.7069444 -53.7522222
-23.1713889 -51.7736111
-23.6425 -53.3172222
-23.9152778 -52.4119444
-24.092621 -54.254651
-23.3672222 -52.195
-25.2130556 -50.9777778
-24.6994444 -53.7697222
-24.7208333 -53.7727778
-23.5513889 -51.4611111
-23.5513889 -51.4611111
-24.7155556 -53.7725
-24.1241667 -52.3216667
-23.3744444 -51.9691667
-22.75 -53.2666667
-24.7966667 -53.6047222
-24.8057916667 -51.9104166667
-24.0126083333 -50.5090111111
-23.0220277778 -50.7362777778
-24.2509444444 -51.3350277778
-23.3535833333 -51.35625
-23.4623666667 -50.7757416667
-23.4608333 -51.2413889
-23.2375 -51.1638889
-24.0126083333 -50.5090111111
-23.1552778 -50.5730556
-23.6821388889 -50.7953916667
-23.3433888889 -50.9001111111
-23.2969444444 -51.2241666667
-24.0578388889 -50.4060972222
-22.9793611111 -50.8045277778
-23.5777778 -51.1658333
-22.6901944 -51.5806944
-23.5630556 -51.0716667
-23.12015 -51.1857111111
-23.2066667 -50.9305556
-23.3025 -51.2161111111
-23.2422222 -51.1025
-24.0578388889 -50.4060972222
-23.2463889 -51.0652778
-23.2858333 -50.9005556
-22.7691111111 -53.27275
-23.6375555556 -51.5065833333
-23.385 -51.0758333333
-23.4608333333 -51.2413888889
-23.578425 -50.7859722222
-23.385 -51.0758333
-23.4366666667 -51.5285833333
-23.9773611111 -50.4543333333
-23.9328 -51.5756361111
-22.6347222 -52.8219444
-24.0578388889 -50.4060972222
-23.2066667 -50.9305556
-23.3963889 -50.3813889
-23.2232222222 -50.6018055556
-24.9297333333 -49.4845833333
-23.385 -51.0758333333
-23.09422222 -50.99711111
-23.1791667 -52.9419444
-25.1941944444 -50.9673333333
-23.57875 -50.7858055556
-23.2992777778 -51.2783333333
-24.0126083333 -50.5090111111
-24.3369444 -50.5897222
-23.6380556 -51.3466667
-23.0536111111 -51.0927777778
-23.8960833333 -50.9831666667
-23.2416667 -51.2180556
-23.4608333333 -51.2413888889
-24.0434222222 -50.4294111111
-23.2358333 -51.145
-24.0434222222 -50.4294111111
-22.9513888889 -50.8214444444
-23.2066667 -50.9305556
-23.7378833333 -50.7767916667
-23.2416667 -51.2180556
-23.4166111111 -51.2481944444
-24.8129444444 -49.8593888889
-23.2992777778 -51.2783333333
-23.2066667 -50.9472222
-24.3019722 -49.6945833
-23.2774722222 -51.3663611111
-24.0126083333 -50.5090111111
-23.9386111 -50.7283333
-23.2066667 -50.9305556
-23.4035833333 -50.5492777778
-23.5777778 -51.1658333
-23.0036111111 -50.7727777778
-23.2355556 -51.145
-23.3030556 -51.1327778
-24.0434222222 -50.4294111111
-23.4608333333 -51.2413888889
-23.5422222 -51.0366667
-23.6844722222 -51.5245
-23.0638888889 -51.0877777778
-23.4608333333 -51.2413888889
-23.9386111 -50.7283333
-23.4025 -50.4544444
-24.3369444 -50.5897222
-23.9237222222 -51.0874722222
-23.5791667 -51.3702778
-24.0578388889 -50.4060972222
-24.3197222222 -50.8525
-23.5772222 -51.3713889
-23.2992777778 -51.2783333333
-23.7488472222 -50.9343555556
-23.4608333333 -51.2413888889
-24.0126083333 -50.5090111111
-23.5163611111 -51.5002222222
-23.09422222 -50.99711111
-23.6197222 -51.2322222
-23.2727778 -51.1125
-23.6705888889 -50.7284
-23.4555833333 -51.2746388889
-23.8950166667 -50.953425
-24.0578388889 -50.4060972222
-23.6716667 -51.1577778
-24.0126083333 -50.5090111111
-23.385 -51.0758333333
-23.3638055556 -50.9875
-23.385 -51.0758333333
-23.9237222222 -51.0874722222
-23.0277222222 -51.1424166667
-24.0434222222 -50.4294111111
-23.9405 -50.4463888889
-23.0942222222 -50.9971111111
-23.3025 -51.2161111111
-25.3665555556 -49.4098888889
-23.7358277778 -50.7188333333
-23.535 -51.2005556
-24.2803333 -49.6949167
-23.385 -51.0758333
-23.0988888889 -51.1268888889
-23.4751694444 -51.3607333333
-23.5538333333 -50.7668055556
-23.385 -51.0758333
-24.0496055556 -51.0346972222
-23.2858055556 -50.5703611111
-23.0265194444 -51.1314027778
-23.2969444444 -51.2241666667
-23.2066667 -50.9472222
-23.7306666667 -51.5328888889
-23.3141666667 -51.1908333333
-23.6080833333 -51.5242222222
-23.2066667 -50.9472222
-23.5261388889 -51.4901666667
-23.6318055556 -51.5153055556
-24.0434222222 -50.4294111111
-23.6197222 -51.2322222
-23.6067444444 -50.7371722222
-23.0211111 -50.9536111
-23.385 -51.0758333333
-24.0126083333 -50.5090111111
-23.09422222 -50.99711111
-23.385 -51.0758333333
-23.2066667 -50.9305556
-23.3638055556 -50.9875
-23.2969444444 -51.2241666667
-23.2707777778 -51.3465833333
-24.2803333 -49.6949167
-22.8787222222 -51.01325
-24.0126083333 -50.5090111111
-23.4853055556 -50.7556388889
-23.4800833333 -51.5053333333
-23.2422222 -51.1025
-23.443 -51.4770277778
-23.0171222222 -51.0774444444
-23.2733333 -51.2108333
-23.5769444444 -50.8405111111
-25.2358333 -50.0047222
-23.3852778 -51.0766667
-23.3451944444 -51.2995277778
-23.2973333333 -51.2817777778
-23.5772222 -51.3713889
-23.5374444444 -50.7937222222
-23.385 -51.0758333333
-24.1642222222 -51.3858055556
-23.9118888889 -50.9995666667
-23.5777778 -51.1658333
-23.2858333 -50.9005556
-23.385 -51.0758333
-24.0434222222 -50.4294111111
-23.46375 -51.5624722222
-23.6299805556 -50.8026361111
-22.8791111111 -51.0600277778
-23.385 -51.0758333333
-23.5013055556 -51.5016111111
-23.5916667 -51.2938889
-23.385 -51.0758333333
-23.4166111111 -51.2481944444
-23.9328 -51.5756361111
-23.4608333333 -51.2413888889
-23.7450444444 -50.9265027778
-23.3525 -51.0144444
-23.2253888889 -50.9645
-23.4025 -50.4544444
-24.3369444 -50.5897222
-23.0215833333 -51.1328333333
-23.4608333333 -51.2413888889
-24.3511944444 -51.2330555556
-23.385 -51.0758333
-23.4162333333 -51.2482166667
-23.385 -51.0758333333
-23.66525 -51.4973888889
-23.2707777778 -51.3465833333
-23.2066667 -50.9305556
-23.8330556 -50.5211111
-23.943325 -50.9549472222
-23.3833055556 -51.3104444444
-23.0266055556 -51.0577333333
-24.0434222222 -50.4294111111
-23.6380556 -51.3466667
-23.2858333 -50.9005556
-23.2973333333 -51.2817777778
-23.0948333333 -50.9970833333
-23.0265194444 -51.1314027778
-23.2391667 -51.18
-23.0144444 -50.9
-23.3638055556 -50.9875
-23.9114444444 -50.2704444444
-24.0578388889 -50.4060972222
-23.6716667 -51.1577778
-23.4591666667 -51.2405277778
-23.604396 -51.098528
-23.2266667 -50.98
-23.2266667 -50.98
-23.4608333 -51.2413889
-23.535 -51.2005556
-23.385 -51.0758333
-23.46525 -51.5333888889
-24.0126083333 -50.5090111111
-23.2066667 -50.9305556
-23.3433888889 -50.9001111111
-23.385 -51.0758333333
-23.3777777778 -50.3477777778
-23.9328 -51.5756361111
-24.2886388889 -51.3522222222
-22.7166667 -51.5630556
-24.1021111 -49.6190556
-23.5108055556 -50.7513722222
-23.9592666667 -50.9962861111
-23.181100845337 -50.646701812744
-23.181100845337 -50.646701812744
-23.181100845337 -50.646701812744
-23.310300827026 -51.162799835205
-23.310300827026 -51.162799835205
-23.723300933838 -51.097198486328
-24.208299636841 -50.949401855469
-23.058599472046 -51.036399841309
-23.64999961853 -51.354999542236
-23.64999961853 -51.354999542236
-23.64999961853 -51.354999542236
-23.310300827026 -51.162799835205
-23.310300827026 -51.162799835205
-23.310300827026 -51.162799835205
-23.310300827026 -51.162799835205
-23.310300827026 -51.162799835205
-23.310300827026 -51.162799835205
-23.310300827026 -51.162799835205
-23.310300827026 -51.162799835205
-23.310300827026 -51.162799835205
-23.310300827026 -51.162799835205
-23.310300827026 -51.162799835205
-23.310300827026 -51.162799835205
-23.310300827026 -51.162799835205
-23.310300827026 -51.162799835205
-23.310300827026 -51.162799835205
-23.058599472046 -51.036399841309
-23.058599472046 -51.036399841309
-23.058599472046 -51.036399841309
-23.058599472046 -51.036399841309
-23.058599472046 -51.036399841309
-23.058599472046 -51.036399841309
-23.058599472046 -51.036399841309
-23.310300827026 -51.162799835205
-23.310300827026 -51.162799835205
-23.310300827026 -51.162799835205
-23.310300827026 -51.162799835205
-23.309700012207 -51.369201660156
-23.309700012207 -51.369201660156
-23.309700012207 -51.369201660156
-23.309700012207 -51.369201660156
-23.309700012207 -51.369201660156
-23.309700012207 -51.369201660156
-23.309700012207 -51.369201660156
-23.309700012207 -51.369201660156
-23.310300827026 -51.162799835205
-23.310300827026 -51.162799835205
-23.310300827026 -51.162799835205
-23.310300827026 -51.162799835205
-23.310300827026 -51.162799835205
-23.310300827026 -51.162799835205
-23.310300827026 -51.162799835205
-23.310300827026 -51.162799835205
-23.310300827026 -51.162799835205
-23.310300827026 -51.162799835205
-23.310300827026 -51.162799835205
-23.310300827026 -51.162799835205
-23.310300827026 -51.162799835205
-23.310300827026 -51.162799835205
-23.310300827026 -51.162799835205
-23.310300827026 -51.162799835205
-23.310300827026 -51.162799835205
-23.310300827026 -51.162799835205
-23.310300827026 -51.162799835205
-23.310300827026 -51.162799835205
-23.254199981689 -50.979999542236
-23.309700012207 -51.369201660156
-23.309700012207 -51.369201660156
-23.309700012207 -51.369201660156
-23.309700012207 -51.369201660156
-23.309700012207 -51.369201660156
-23.309700012207 -51.369201660156
-23.309700012207 -51.369201660156
-23.309700012207 -51.369201660156
-23.309700012207 -51.369201660156
-23.309700012207 -51.369201660156
-23.309700012207 -51.369201660156
-23.309700012207 -51.369201660156
-23.309700012207 -51.369201660156
-23.309700012207 -51.369201660156
-23.910800933838 -50.580299377441
-23.910800933838 -50.580299377441
-23.910800933838 -50.580299377441
-23.910800933838 -50.580299377441
-23.910800933838 -50.580299377441
-23.310300827026 -51.162799835205
-23.310300827026 -51.162799835205
-23.310300827026 -51.162799835205
-23.310300827026 -51.162799835205
-23.310300827026 -51.162799835205
-23.310300827026 -51.162799835205
-23.310300827026 -51.162799835205
-23.910800933838 -50.580299377441
-22.821100234985 -51.59529876709
-23.64999961853 -51.354999542236
-23.64999961853 -51.354999542236
-23.310300827026 -51.162799835205
-23.723300933838 -51.097198486328
-23.723300933838 -51.097198486328
-23.723300933838 -51.097198486328
-23.723300933838 -51.097198486328
-23.723300933838 -51.097198486328
-23.723300933838 -51.097198486328
-23.254199981689 -50.979999542236
-24.208299636841 -50.949401855469
-24.208299636841 -50.949401855469
-23.723300933838 -51.097198486328
-23.017799377441 -50.406398773193
-22.755800247192 -51.37919998169
-23.017799377441 -50.406398773193
-23.05060005188 -50.228900909424
-22.755800247192 -51.37919998169
-22.656400680542 -52.859699249268
-24.208299636841 -50.949401855469
-24.208299636841 -50.949401855469
-24.208299636841 -50.949401855469
-23.64999961853 -51.354999542236
-23.058599472046 -51.036399841309
-24.3239 -50.6156
-24.3239 -50.6156
-24.3239 -50.6156
-24.3239 -50.6156
-23.4166660309 -51.1333351135
-25.4347222222 -54.5783333333
-24.3883333333 -50.7869444444
-24.76625 -51.8316666667
-24.76625 -51.8316666667

sp 2 [Astyanax lacustris]
-25.407800674439 -52.41609954834
-25.429399490356 -50.006401062012
-25.429399490356 -50.006401062012
-25.429399490356 -50.006401062012
-25.429399490356 -50.006401062012
-25.429399490356 -50.006401062012
-25.094999313354 -50.16189956665
-25.094999313354 -50.16189956665
-25.094999313354 -50.16189956665
-25.094999313354 -50.16189956665
-25.094999313354 -50.16189956665
-25.094999313354 -50.16189956665
-25.094999313354 -50.16189956665
-25.094999313354 -50.16189956665
-25.094999313354 -50.16189956665
-25.094999313354 -50.16189956665
-25.094999313354 -50.16189956665
-25.094999313354 -50.16189956665
-25.094999313354 -50.16189956665
-25.094999313354 -50.16189956665
-25.449699401856 -52.908100128174
-24.509399414062 -50.413600921631
-24.509399414062 -50.413600921631
-24.509399414062 -50.413600921631
-25.593099594116 -49.410301208496
-25.094999313354 -50.16189956665
-24.323900222778 -50.615600585938
-23.723300933838 -51.097198486328
-24.509399414062 -50.413600921631
-23.181100845337 -50.646701812744
-24.2886388889 -51.3522222222
-23.9592666667 -50.9962861111
-23.3473055556 -51.3302222222
-25.1202777778 -50.3888888889
-23.0144444 -50.9
-22.9858333 -51.5566667
-25.2475833333 -51.0514444444
-23.2955556 -50.9163889
-23.1830556 -50.9497222
-22.92 -51.5797222
-23.3834444444 -51.3099722222
-23.0036111111 -50.7727777778
-23.2066667 -50.9305556
-23.2519444 -50.9830556
-23.1911111 -50.9458333
-23.2066667 -50.9305556
-23.4570833333 -51.2378333333
-23.385 -51.0758333333
-23.1792222222 -50.9419166667
-25.407800674439 -52.41609954834
-25.407800674439 -52.41609954834
-25.441699981689 -49.063301086426
-25.441699981689 -49.063301086426
-25.441699981689 -49.063301086426
-23.918482 -51.953707
-23.89691 -51.958942
-23.898327 -51.966212
-23.923905 -51.994492
-23.899962 -51.967638
-24.79109954834 -50.011901855469
-25.855800628662 -52.523300170898
-23.385 -51.0758333
-23.0244444 -50.9519444
-23.385 -51.0758333333
-23.6716667 -51.1577778
-23.7321111111 -51.5416388889
-23.3638055556 -50.9875
-23.2066667 -50.9305556
-23.2463889 -51.0652778
-23.41475 -50.4527777778
-22.8787222222 -51.01325
-23.0244444 -50.9519444
-23.0997222 -50.8497222
-22.666311 -53.093984
-23.385 -51.0758333
-25.1941944444 -50.9673333333
-22.6347222 -52.8219444
-23.8542472222 -50.9896916667
-23.2463889 -51.0652778
-23.385 -51.0758333333
-23.0244444 -50.9519444
-23.2253888889 -50.9645
-23.09422222 -50.99711111
-23.2992777778 -51.2783333333
-23.0244444 -50.9519444
-23.5630556 -51.0716667
-23.6602778 -51.3075
-23.09422222 -50.99711111
-23.2391667 -50.9663889
-23.0244444 -50.9519444
-23.09422222 -50.99711111
-23.1911111 -50.9458333
-23.385 -51.0758333
-23.09422222 -50.99711111
-23.7252778 -51.0972222
-23.515 -51.4991667
-25.5380556 -53.4572222
-25.3341667 -54.0066667
-23.7855556 -53.7330556
-25.5741667 -53.0969444
-24.1833333 -53.3166667
-25.5466667 -54.5880556
-25.5466667 -54.5880556
-24.2125 -52.7972222
-24.2125 -52.7972222
-22.8333333 -52.1
-23.3311111 -52.0072222
-23.3311111 -52.0072222
-23.3311111 -52.0072222
-23.3036111 -52.0308333
-23.3036111 -52.0308333
-23.3036111 -52.0308333
-25.5 -53.4166667
-24.7886111 -50.3244444
-23.3072222 -51.7608333
-23.0047222 -51.7463889
-23.2930556 -52.4172222
-24.9483333 -52.5969444
-24.8458333 -50.2877778
-24.8458333 -50.2877778
-24.8463889 -50.2875
-24.8727778 -50.2522222
-25.640278 -50.6438889
-25.640278 -50.6438889
-22.6002778 -52.8722222
-23.3516667 -52.4661111
-25.4 -54.45
-25.1344444 -52.6008333
-25.2466667 -54.4247222
-24.4416667 -53.7263889
-24.7966667 -53.6047222
-24.6158333 -54.1616667
-24.0391667 -52.2727778
-24.7583333 -51.4136111
-25.5466667 -54.5880556
-22.7647222 -53.2575
-25.5558333333 -54.5916666667
-23.5733333 -51.4008333
-23.6347222 -51.8472222
-24.1986111 -53.0347222
-23.8686111 -52.8155556
-22.7608333 -53.2519444
-22.7472222 -53.2530556
-25.5558333333 -54.5916666667
-25.5366667 -53.4863889
-23.2658333 -52.5438889
-23.3847222 -51.9469444
-23.3227778 -51.8913889
-23.3744444 -51.9688889
-22.8119444 -53.3777778
-22.7608333 -53.2519444
-22.7472222 -53.2530556
-23.3027778 -51.8619444
-23.3797222 -52.5019444
-24.2275 -53.8141667
-23.4269444 -51.9297222
-23.5311111 -52.2063889
-24.2838889 -53.8244444
-25.1477778 -50.9019444
-24.9197222 -52.1688889
-23.9338889 -52.7644444
-24.2536111 -52.5566667
-24.9197222 -52.1688889
-24.5980556 -51.2572222
-25.1194444 -51.0869444
-25.4180556 -50.7122222
-25.2713889 -50.8686111
-25.1477778 -50.9019444
-24.2536111 -52.5566667
-26.2502778 -51.1030556
-24.300556 -53.886111
-25.5366667 -53.4863889
-24.5408333 -51.3361111
-24.2275 -53.8141667
-24.1944444 -53.9008333
-24.3005556 -53.8861111
-24.3005556 -53.8861111
-26.2047222 -51.0436111
-23.935 -54.0175
-23.6347222 -51.8472222
-22.7702778 -53.27
-25.3886111 -50.3563889
-25.2877778 -49.8427778
-26.2502778 -51.1027778
-26.1916667 -51.1152778
-24.7813889 -51.8752778
-25.0952778 -51.8247222
-25.1438889 -51.8247222
-24.0391667 -52.2727778
-22.75 -53.25
-25 -54.25
-23.8522222 -50.3883333
-25.5366667 -53.4863889
-23.1536111 -50.5213889
-25.8202778 -49.0677778
-25.5558333333 -54.5916666667
-25.4233333 -49.1127778
-22.7652778 -53.2577778
-22.8333333 -52.1
-24.5655556 -54.1502778
-24.5602778 -54.0597222
-25.5136111 -53.0011111
-25 -54.25
-24.7166667 -52.9333333
-23.9833333 -54.1333333
-24.4833333 -54.3
-25.2166667 -54.2
-24.1833333 -53.3166667
-23.9841667 -52.3569444
-24.421038 -52.843858
-23.9841667 -52.3569444
-24.558338 -54.059207
-24.0391667 -52.2727778
-24.5277778 -53.25
-25.7536111 -52.0858333
-24.78 -53.7241667
-23.3813889 -51.9694444
-24.246245 -51.672954
-25.438045 -54.40014
-24 -52.3261111
-23.0188889 -51.8605556
-22.6019444 -52.8844444
-24.9922222 -50.1566667
-24.092621 -54.254651
-24.0391667 -52.2727778
-25.4391667 -54.5569444
-23.6566667 -53.9063889
-23.6583333 -53.9194444
-23.6566667 -53.9063889
-23.6583333 -53.9194444
-24.7347222 -53.7152778
-24.7069444 -53.7522222
-22.75 -53.2666667
-25.2183333 -50.9591667
-22.7655556 -53.2577778
-24.08 -54.2558333333
-23.3611111 -51.9861111
-22.7988889 -53.3588889
-23.5361111 -52.1905556
-23.5236111 -52.1938889
-24.3005556 -53.9008333
-23.2277778 -49.9755556
-25.2713889 -50.8686111
-24.5980556 -51.2572222
-25.1194444 -51.0869444
-24.2275 -53.8141667
-23.6416667 -51.8588889
-23.5975 -51.8719444
-24.7813889 -51.8752778
-25.0952778 -51.8247222
-25.3886111 -50.3563889
-25.2877778 -49.8427778
-25.5366667 -53.4863889
-24.85 -54.35
-25.4233333 -49.1127778
-22.7833333 -53.2833333
-24.4672222 -53.0944444
-23.3744444 -51.9691667
-24.4672222 -53.0944444
-24.4672222 -53.0944444
-25.5558333333 -54.5916666667
-22.7658333 -53.2577778
-25.160452 -48.866024
-24.5911111 -54.0683333
-24.5911111 -54.0683333
-24.5911111 -54.0683333
-24.5911111 -54.0683333
-25.4333333 -54.55
-22.75 -53.25
-23.3266667 -51.8447222
-23.3744444 -51.9691667
-24.0391667 -52.2727778
-25.6397222 -52.6255556
-22.7719444 -53.2669444
-24.7452778 -53.7691667
-23.2925 -51.1730556
-24.4091667 -52.0441667
-22.75 -53.2666667
-23.25 -53.05
-23.3394444 -51.8516667
-23.3111111 -51.8916667
-25.4333333 -54.6
-25.0333333 -51.0666667
-23.6416667 -51.8591667
-25.0427778 -51.53
-23.9152778 -52.4119444
-23.0661111 -51.9533333
-24.092924 -54.254232
-24.092621 -54.254651
-25.8786111 -53.5858333
-24.1361111 -52.3294444
-24.1361111 -52.3294444
-25.2130556 -50.9777778
-23.6583333 -53.9194444
-23.6502778 -53.9433333
-22.75 -53.25
-24.7966667 -53.6047222
-24.7455556 -53.8466667
-24.4672222 -53.0944444
-25.5558333333 -54.5916666667
-23.12015 -51.1857111111
-23.3288333333 -51.3469166667
-23.2391667 -50.9663889
-23.0244444 -50.9519444
-23.5422222 -51.0366667
-23.385 -51.0758333
-25.4422278 -53.4424306
-23.2066667 -50.9305556
-23.4162333333 -51.2482166667
-23.3525 -51.0144444
-23.385 -51.0758333
-23.2391667 -51.18
-23.385 -51.0758333
-23.9773611111 -50.4543333333
-24.8129444444 -49.8593888889
-25.1723333333 -50.8456666667
-23.46525 -51.5333888889
-23.3963889 -50.3813889
-23.0244444 -50.9519444
-23.0244444 -50.9519444
-23.385 -51.0758333
-23.2416667 -51.2180556
-22.9793611111 -50.8045277778
-23.4147222222 -50.4523888889
-25.1721944444 -50.8458611111
-23.385 -51.0758333
-23.7438583333 -50.9520972222
-23.385 -51.0758333
-23.385 -51.0758333
-23.0244444 -50.9519444
-23.385 -51.0758333
-23.3525 -51.0144444
-23.84225 -51.0265833333
-23.2066667 -50.9305556
-24.2833333333 -50.5827222222
-24.1021111 -49.6190556
-23.8867416667 -50.9918
-23.2236111 -50.9797222
-23.0638888889 -51.0877777778
-22.7166667 -51.51
-23.0536111111 -51.0927777778
-23.0244444 -50.9519444
-23.385 -51.0758333
-23.2375 -51.1638889
-23.0244444 -50.9519444
-23.3525 -51.0144444
-23.7450888889 -50.9449416667
-23.0171222222 -51.0774444444
-23.7443583333 -50.9394305556
-23.385 -51.0758333
-23.385 -51.0758333333
-23.0244444 -50.9519444
-23.2111111 -50.9497222
-23.0244444 -50.9519444
-23.4149166667 -50.4523
-23.5013055556 -51.5016111111
-23.385 -51.0758333
-23.8330556 -50.5211111
-23.2266667 -50.98
-23.3525 -51.0144444
-23.0942222222 -50.9971111111
-23.0942222222 -50.9971111111
-23.385 -51.0758333
-23.385 -51.0758333
-23.385 -51.0758333333
-23.2066667 -50.9305556
-23.385 -51.0758333
-23.385 -51.0758333
-23.5141667 -50.955
-24.1642222222 -51.3858055556
-24.4681388889 -50.9730833333
-23.2066667 -50.9305556
-23.0266055556 -51.0577333333
-23.385 -51.0758333
-24.3511944444 -51.2330555556
-23.385 -51.0758333
-23.0244444 -50.9519444
-23.385 -51.0758333
-23.2253888889 -50.9645
-23.385 -51.0758333333
-23.385 -51.0758333
-23.6080833333 -51.5242222222
-23.385 -51.0758333333
-23.3193611111 -51.19675
-23.2727778 -51.1125
-24.29675 -50.5819722222
-23.3853416667 -51.0761416667
-23.2416666667 -51.2180555556
-23.2973333333 -51.2817777778
-23.5422222 -51.0366667
-23.1830556 -50.9497222
-23.2066667 -50.9472222
-23.0265194444 -51.1314027778
-23.3525 -51.0144444
-23.385 -51.0758333
-23.385 -51.0758333
-23.2416667 -51.2180556
-23.385 -51.0758333
-23.3525 -51.0144444
-23.7430222222 -50.970625
-23.46525 -51.5333888889
-23.2980833333 -51.2799444444
-23.2733333 -51.2108333
-23.385 -51.0758333333
-23.2066667 -50.9305556
-25.1809166667 -50.8435
-23.1830556 -50.9497222
-23.3777777778 -50.3477777778
-23.385 -51.0758333
-23.0220277778 -50.7362777778
-23.3433888889 -50.9001111111
-23.385 -51.0758333
-23.5827222222 -50.7183888889
-23.385 -51.0758333333
-25.8336111111 -50.3653055556
-22.8791111111 -51.0600277778
-23.1552778 -50.5730556
-23.385 -51.0758333
-23.2111111 -50.9497222
-23.3694166667 -51.2065833333
-23.1830556 -50.9497222
-23.385 -51.0758333333
-23.385 -51.0758333
-23.4897222 -50.9330556
-23.2355556 -51.145
-23.385 -51.0758333333
-23.2066667 -50.9305556
-23.8960833333 -50.9831666667
-23.0244444 -50.9519444
-23.2391667 -50.9663889
-23.0244444 -50.9519444
-23.5777778 -51.1658333
-23.385 -51.0758333333
-23.385 -51.0758333333
-23.6602778 -51.3075
-23.5141667 -50.955
-23.385 -51.0758333
-23.3525 -51.0144444
-23.9361111 -51.6572222
-23.0244444 -50.9519444
-23.385 -51.0758333333
-23.0244444 -50.9519444
-23.7488472222 -50.9343555556
-23.385 -51.0758333
-23.385 -51.0758333
-23.385 -51.0758333
-23.2066667 -50.9305556
-23.0244444 -50.9519444
-23.2375 -51.1638889
-23.6197222 -51.2322222
-23.0265194444 -51.1314027778
-23.0265194444 -51.1314027778
-23.9386111 -50.7283333
-23.0244444 -50.9519444
-23.5366333333 -51.3036638889
-23.2992777778 -51.2783333333
-22.9968888889 -50.9788333333
-23.6716667 -51.1577778
-23.4162333333 -51.2482166667
-23.0244444 -50.9519444
-23.3284722222 -51.2905833333
-23.385 -51.0758333333
-23.3525 -51.0144444
-23.3433888889 -50.9001111111
-23.8950166667 -50.953425
-22.792499542236 -51.7160987854
-23.181100845337 -50.646701812744
-24.251100540161 -49.705799102783
-24.251100540161 -49.705799102783
-23.723300933838 -51.097198486328
-25.094999313354 -50.16189956665
-25.094999313354 -50.16189956665
-24.323900222778 -50.615600585938
-23.254199981689 -50.979999542236
-23.310300827026 -51.162799835205
-23.310300827026 -51.162799835205
-23.310300827026 -51.162799835205
-23.310300827026 -51.162799835205
-23.310300827026 -51.162799835205
-23.310300827026 -51.162799835205
-23.310300827026 -51.162799835205
-23.058599472046 -51.036399841309
-23.058599472046 -51.036399841309
-23.058599472046 -51.036399841309
-23.058599472046 -51.036399841309
-23.254199981689 -50.979999542236
-23.254199981689 -50.979999542236
-23.310300827026 -51.162799835205
-23.910800933838 -50.580299377441
-23.310300827026 -51.162799835205
-23.310300827026 -51.162799835205
-23.310300827026 -51.162799835205
-23.310300827026 -51.162799835205
-24.323900222778 -50.615600585938
-23.254199981689 -50.979999542236
-23.309700012207 -51.369201660156
-23.310300827026 -51.162799835205
-22.821100234985 -51.59529876709
-23.310300827026 -51.162799835205
-23.310300827026 -51.162799835205
-23.254199981689 -50.979999542236
-23.64999961853 -51.354999542236
-23.64999961853 -51.354999542236
-22.996700286865 -51.190601348877
-22.996700286865 -51.190601348877
-23.723300933838 -51.097198486328
-23.723300933838 -51.097198486328
-23.723300933838 -51.097198486328
-23.723300933838 -51.097198486328
-23.723300933838 -51.097198486328
-23.723300933838 -51.097198486328
-23.110000610352 -50.367500305176
-23.310300827026 -51.162799835205
-23.03689956665 -50.838298797607
-23.03689956665 -50.838298797607
-23.03689956665 -50.838298797607
-23.03689956665 -50.838298797607
-23.017799377441 -50.406398773193
-24.509399414062 -50.413600921631
-23.979999542236 -51.818099975586
-22.772199630737 -53.266899108887
-23.017799377441 -50.406398773193
-25.094999313354 -50.16189956665
-23.310300827026 -51.162799835205
-25.023899078369 -50.584201812744
-25.023899078369 -50.584201812744
-25.023899078369 -50.584201812744
-25.023899078369 -50.584201812744
-22.85059928894 -51.028301239014
-23.910800933838 -50.580299377441
-23.910800933838 -50.580299377441
-23.910800933838 -50.580299377441
-23.910800933838 -50.580299377441
-23.058599472046 -51.036399841309
-24.323900222778 -50.615600585938
-23.0488889 -50.1975
-22.765 -52.4219444
-23.1780556 -49.8813889
-23.0416667 -50.8905556
-25.0572222 -53.5413889
-23.559167 -52.208056
-23.5355556 -52.2180556
-23.3380556 -52.4669444
-23.2998 -53.6991
-23.6531 -53.9456
-24.131944 -49.502139
-22.767 -53.2585
-22.7655 -53.2573
-23.925278 -52.711667
-24.929722 -53.409444
-24.808611 -54.351472
-24.946389 -54.316667
-24.865 -54.33
-24.913333 -54.293333
-24.783889 -54.3125
-24.878333 -54.331667
-24.783889 -54.293333
-22.761111 -53.251944
-22.765556 -53.257248
-23.9841667 -52.3569444
-24.611111 -49.420278
-23.3007778 -51.8619444
-25.0594444 -49.8830556
-25.4388889 -54.5558333
-26.1597222 -51.1391667
-26.0877778 -51.2444444
-25.446944 -54.549444
-23.678333 -53.263333
-25.452222 -54.590278
-22.761111 -53.251944
-23.5261388889 -51.4901666667
-23.3638333333 -51.1754444444
-23.5827083333 -50.7184333333
-23.896389 -51.295556
-23.852778 -51.3625
-23.894444 -51.29056
-23.748111 -51.029861
-23.2973333333 -51.2817777778
-23.7267444444 -50.7053138889
-23.2973333333 -51.2817777778
-22.6993611111 -51.7915277778
-23.7334722222 -50.74075
-23.2992777778 -51.2783333333
-23.2973333333 -51.2817777778
-23.5382055556 -50.7777111111
-22.6602778 -51.6316111
-23.6821388889 -50.7953916667
-23.7442111111 -50.6388833333
-23.6067444444 -50.7371722222
-24.0333333333 -50.6916666667
-23.2992777778 -51.2783333333
-23.05060005188 -50.228900909424
-23.850833 -51.364167
-25.5594444444 -53.1072222222
-25.5638888889 -53.5752777778
-25.5930555556 -53.6261111111
-25.6111111111 -53.7052777778
-24.78125 -51.8751388889
-23.310300827026 -51.162799835205
-23.310300827026 -51.162799835205
-23.310300827026 -51.162799835205
-23.310300827026 -51.162799835205
-23.310300827026 -51.162799835205
-25.1425 -48.8688889
-22.656400680542 -52.859699249268
-23.91609954834 -51.97919845581
-23.310300827026 -51.162799835205
-24.157800674439 -49.826698303223
-24.079999923706 -54.255798339844
-25.395299911499 -51.458099365234
-24.066668 -54.266666
-23.666666 -53.783333
-23.385 -51.0758333
-23.310300827026 -51.162799835205
-23.310300827026 -51.162799835205
-23.310300827026 -51.162799835205
-23.723300933838 -51.097198486328
-24.166666 -54.316666
-24.049999 -54.233334
-25.5638888889 -53.5752777778
-25.5680555556 -53.1227777778
-25.5141666667 -53.6533333333
-22.772222 -53.266944
-22.772222 -53.266944
-24.6 -51.26
-25.15 -50.9
-25.12 -51.09
-25.27 -50.87
-25.42 -50.71
-25.64 -50.64
-24.92 -52.17
-24.25 -52.56
-24.21 -52.8
-23.93 -52.76
-24.32 -51.2
-25.39 -50.36
-25.29 -49.84
-24.78 -51.88
-25.1 -51.82
-25.14 -51.86
-24.13 -49.49
-24.61 -49.42
-25.06 -49.88
-25.09 -49.83
-25.09 -49.86

sp 3 [Rhamdia quelen]
-24.21 -51.37
-24.6 -51.26
-25.12 -51.09
-25.07 -51.11
-25.03 -51.12
-25.08 -51.18
-25.42 -50.71
-25.24 -52.28
-25.07 -52.07
-25.05 -52.02
-24.71 -51.72
-24.38 -52.05
-24.42 -52.12
-24.39 -52.15
-24.34 -52.2
-24.25 -52.56
-24.21 -52.8
-23.93 -52.76
-25.32 -49.79
-25.25 -49.79
-25.29 -50.11
-24.87 -49.98
-24.77 -51.83
-24.78 -51.88
-24.81 -51.91
-24.9 -52
-25.14 -51.86
-25.21 -49.6
-25.28 -49.56
-25.44 -49.67
-25.34 -49.61
-25.3 -49.57
-25.3 -49.47
-25.3 -49.41
-25.26 -49.4
-24.17 -49.9
-24.18 -49.87
-24.46 -49.52
-23.81 -50.13
-23.94 -50.04
-24.09 -49.79
-24.07 -49.65
-24.43 -49.68
-24.41 -49.65
-24.41 -49.62
-23.93 -50.24
-25.1 -49.85
-25.07 -49.92
-25.09 -49.93
-25.09 -49.83
-25.08 -49.86
-23.0488889 -50.1975
-22.6422222 -52.8163889
-25.59 -48.6113888889
-22.765 -52.4219444
-25.4413889 -48.5411111
-25.4413889 -48.5411111
-23.0416667 -50.8905556
-25.094999313354 -50.16189956665
-24.323900222778 -50.615600585938
-25.023899078369 -50.584201812744
-25.023899078369 -50.584201812744
-24.7 -50.9
-25.4338333333 -50.6109166667
-23.1433333 -50.9869444
-23.1433333 -50.9869444
-22.7166667 -51.5630556
-23.2463889 -51.0652778
-23.2552778 -51.0663889
-25.8297222222 -48.7910833333
-25.2717777778 -49.5601388889
-24.6666666667 -50.3333333333
-24.85 -50.0166666667
-25.621688889 -54.479402778
-23.12015 -51.1338416667
-23.1552778 -50.5730556
-23.385 -51.0758333
-23.2774722222 -51.3663611111
-23.5630556 -51.0716667
-23.3433888889 -50.9001111111
-23.2727778 -51.1125
-23.46375 -51.5624722222
-23.385 -51.0758333333
-25.427799224854 -49.273101806641
-25.88279914856 -48.574699401855
-25.88279914856 -48.574699401855
-25.88279914856 -48.574699401855
-25.4 -48.666667
-24.998852 -48.628022
-25.992500305176 -49.335300445557
-25.428600311279 -48.711898803711
-25.428600311279 -48.711898803711
-25.428600311279 -48.711898803711
-25.428600311279 -48.711898803711
-25.428600311279 -48.711898803711
-25.428600311279 -48.711898803711
-25.428600311279 -48.711898803711
-25.305599212646 -49.05530166626
-23.4608333333 -51.2413888889
-23.4754444444 -51.4702222222
-23.5772222 -51.3713889
-23.3777777778 -50.3477777778
-23.3125 -51.2047222222
-23.385 -51.0758333
-22.9968888889 -50.9788333333
-25.7629722222 -48.7663055556
-23.6375555556 -51.5065833333
-23.4035833333 -50.5492777778
-24.2819444 -50.6619444
-23.09422222 -50.99711111
-23.9237222222 -51.0874722222
-23.2416667 -51.2180556
-23.4608333333 -51.2413888889
-23.3030556 -51.1327778
-25.621688889 -54.479402778
-23.8950166667 -50.953425
-23.9360138889 -51.6572444444
-23.443 -51.4770277778
-23.4366666667 -51.5285833333
-23.385 -51.0758333333
-22.9667777778 -50.8127777778
-23.385 -51.0758333333
-25.8667 -48.65
-24.7583333 -51.4136111
-23.8477778 -52.5630556
-22.7647222 -53.2575
-22.7655556 -53.2577778
-24.278342 -52.268605
-23.1536111 -50.5213889
-23.4 -51.95
-23.6347222 -51.8472222
-23.8530556 -52.7008333
-23.5305556 -51.7741667
-23.3847222 -51.9469444
-23.3444444 -51.9311111
-23.3227778 -51.8913889
-23.3575 -52.0186111
-23.3611111 -51.9861111
-23.3505556 -51.9138889
-23.395 -51.8486111
-25.2383333 -52.28
-23.2658333 -52.5438889
-23.3516667 -52.4661111
-23.5513889 -51.4611111
-23.5355556 -52.2030556
-23.5311111 -52.2063889
-24.2838889 -53.8244444
-24.9386111 -53.4711111
-23.2736111 -49.945
-24.6936111 -51.5175
-23.5733333 -51.4008333
-24.2 -52.4
-25.2533333 -54.0322222
-24.5980556 -51.2572222
-25.0275 -51.1152778
-24.3891667 -52.1508333
-25.0688889 -51.1136111
-25.0502778 -52.0186111
-24.7061111 -51.7208333
-24.4180556 -52.1233333
-24.3405556 -52.1952778
-25.0819444 -51.1763889
-25.0741667 -52.0675
-23.9338889 -52.7644444
-24.3405556 -52.1952778
-24.2536111 -52.5566667
-25.0502778 -52.0186111
-25.0741667 -52.0675
-25.0861111 -51.0033333
-25.0819444 -51.1763889
-25.1194444 -51.0869444
-25.4180556 -50.7122222
-24.0397222 -52.2727778
-25.2383333 -52.28
-24.2536111 -52.5566667
-25.0275 -51.1152778
-24.4180556 -52.1233333
-24.3405556 -52.1952778
-24.3405556 -52.1952778
-24.3891667 -52.1508333
-23.9338889 -52.7644444
-25.0688889 -51.1136111
-24.3463889 -53.85
-24.2111111 -53.8730556
-24.3463889 -53.85
-24.3463889 -53.85
-24.2936111 -53.8530556
-24.37 -53.8263889
-24.2275 -53.8141667
-24.3505556 -53.9008333
-24.3005556 -53.8861111
-24.1944444 -53.9008333
-24.3505556 -53.9008333
-23.4988889 -51.8936111
-23.4983333 -51.8930556
-23.4997222 -51.8944444
-24.1966667 -53.3222222
-23.935 -54.0175
-22.75 -53.2666667
-25.3244444 -49.7916667
-22.75 -53.2666667
-25.2775 -49.5608333
-25.3436111 -49.6633333
-25.3036111 -49.5711111
-25.3011111 -49.4675
-25.2991667 -49.4108333
-24.7663889 -51.8316667
-24.7813889 -51.8752778
-24.9030556 -52.0044444
-25.2088889 -49.6013889
-25.4375 -49.6652778
-25.3011111 -49.4675
-23.3422222 -52.4283333
-24.350556 -53.900833
-25.3897222 -50.3494444
-24.7663889 -51.8316667
-24.7813889 -51.8752778
-25.5466667 -54.5880556
-25.1438889 -51.8247222
-24.9030556 -52.0044444
-25.2775 -49.5608333
-25.4375 -49.6652778
-25.3436111 -49.6633333
-25.3011111 -49.4675
-25.2991667 -49.4108333
-23.3027778 -51.8619444
-24.173333 -49.898611
-24.184722 -49.870556
-24.462222 -49.524444
-24.173333 -49.898611
-24.462222 -49.524444
-23.81222 -50.1319
-23.93583 -50.0378
-24.090278 -49.7875
-24.073889 -49.6483
-24.426111 -49.678333
-24.405278 -49.648333
-24.411389 -49.623611
-23.934722 -50.244722
-22.75 -53.25
-23.81222 -50.1319
-23.93583 -50.0378
-24.118611 -49.411111
-24.405278 -49.648333
-24.411389 -49.623611
-23.934722 -50.244722
-23.765278 -53.069167
-24.929722 -53.409444
-22.761111 -53.251944
-24.034167 -52.701667
-22.765556 -53.257248
-23.700278 -53.322778
-25.434444 -54.579444
-25.459167 -54.5275
-23.8522222 -50.3883333
-23.551618 -51.45938
-24.1980556 -53.3205556
-22.7658333 -53.2577778
-24.5602778 -54.0597222
-23.3266667 -51.8447222
-23.3266667 -51.8447222
-22.75 -53.25
-23.2925 -51.1730556
-24.7922222 -50.0116667
-23.3394444 -51.8516667
-25.214994 -50.981299
-25.0819444 -51.1763889
-25.0333333 -51.0666667
-23.3311111 -52.0072222
-24.4091667 -52.0441667
-25.0427778 -51.53
-23.4 -51.95
-23.3744444 -51.9691667
-24 -52.3261111
-23.0188889 -51.8605556
-23.0661111 -51.9533333
-23.1713889 -51.7736111
-23.6425 -53.3172222
-24.092924 -54.254232
-24.7186111 -53.7533333
-24.1361111 -52.3294444
-24.1361111 -52.3294444
-25.7080556 -48.9736111
-25.0180556 -50.0616667
-25.2130556 -50.9777778
-25.1425 -48.8688889
-25.1425 -48.8688889
-25.1425 -48.8688889
-23.6566667 -53.9063889
-23.6502778 -53.9433333
-23.6502778 -53.9433333
-24.6986111 -53.7569444
-23.3744444 -51.9691667
-24.7966667 -53.6047222
-24.7455556 -53.8466667
-24.780374 -53.723896
-25.936938 -52.175997
-25.3625 -48.8327778
-23.4255556 -52.1672222
-23.4969444 -51.7963889
-25.160452 -48.866024
-23.7252778 -51.0972222
-23.7252778 -51.0972222
-24.8652778 -49.9788889
-23.7855556 -53.7330556
-24.379167 -52.681389
-24.381389 -52.599722
-24.1833333 -53.3166667
-25.2625 -49.3991667
-25.2625 -49.3991667
-24.2125 -52.7972222
-24.2125 -52.7972222
-23.3311111 -52.0072222
-23.3311111 -52.0072222
-23.3036111 -52.0308333
-23.3036111 -52.0308333
-23.3036111 -52.0308333
-23.3036111 -52.0308333
-23.3036111 -52.0308333
-24.1219444 -50.3188889
-23.3072222 -51.7608333
-23.3072222 -51.7608333
-23.0130556 -51.7619444
-23.2930556 -52.4172222
-24.9483333 -52.5969444
-25.2944444 -50.1138889
-23.2502778 -52.5269444
-24.8058333 -51.9105556
-24.8058333 -51.9105556
-24.8055556 -51.9094444
-24.8055556 -51.9094444
-25.255 -49.7858333
-25.255 -49.7858333
-24.2147222 -51.3730556
-22.9666667 -53.1666667
-23.3797222 -52.5019444
-23.3516667 -52.4661111
-23.3663889 -51.9586111
-23.3663888889 -51.9597222222
-24.0180556 -54.1702778
-22.75 -53.2833333
-24.1361111 -52.3294444
-25.8202778 -49.0677778
-24.0391667 -52.2727778
-23.3663888889 -51.9597222222
-24.8056111111 -51.9095277778
-24.8056111111 -51.9095277778
-25.4983333333 -49.0447222222
-23.535 -51.2005556
-22.8787222222 -51.01325
-23.09422222 -50.99711111
-25.7629722222 -48.7663055556
-23.6716667 -51.1577778
-23.6677778 -51.32
-23.5108055556 -50.7513722222
-23.6380556 -51.3466667
-23.4608333333 -51.2413888889
-23.385 -51.0758333
-24.3019722 -49.6945833
-23.3975 -50.4197222
-25.1809166667 -50.8435
-24.3019722 -49.6945833
-23.2391667 -50.9663889
-23.9118888889 -50.9995666667
-23.3525 -51.0144444
-23.578425 -50.7859722222
-23.8330556 -50.5211111
-23.0942222222 -50.9971111111
-24.2803333 -49.6949167
-25.3628611111 -49.5103611111
-23.385 -51.0758333333
-23.09422222 -50.99711111
-25.7064722222 -48.7536666667
-23.9386111 -50.7283333
-23.2858333 -50.9005556
-23.3284722222 -51.2905833333
-23.1830556 -50.9497222
-23.2707777778 -51.3465833333
-23.2969444444 -51.2241666667
-23.2727778 -51.1125
-25.3986111111 -49.8223333333
-23.2463889 -51.0652778
-23.3834444444 -51.3099722222
-23.2253888889 -50.9645
-23.2858333 -50.9005556
-23.3694166667 -51.2065833333
-23.0942222222 -50.9971111111
-23.385 -51.0758333
-23.9114444444 -50.2704444444
-23.4155027778 -51.4009694444
-23.4608333333 -51.2413888889
-23.0266055556 -51.0577333333
-23.3125 -51.2047222222
-23.09422222 -50.99711111
-24.1021111 -49.6190556
-23.4897222 -50.9330556
-23.2969444444 -51.2241666667
-23.1433333 -50.9869444
-24.5575 -50.0375
-23.4053055556 -51.2225277778
-23.2375 -51.1638889
-23.0265194444 -51.1314027778
-23.385 -51.0758333
-23.5261388889 -51.4901666667
-23.9247222 -50.6241667
-23.385 -51.0758333333
-23.4282222222 -51.3833888889
-23.2969444444 -51.2241666667
-23.385 -51.0758333333
-24.9297333333 -49.4845833333
-23.3473055556 -51.3302222222
-23.385 -51.0758333
-24.3369444 -50.5897222
-23.2391667 -50.9666667
-23.1830556 -50.9497222
-23.2066667 -50.9305556
-23.5163611111 -51.5002222222
-23.385 -51.0758333333
-23.3433888889 -50.9001111111
-24.1021111 -49.6190556
-23.5777778 -51.1658333
-23.3535833333 -51.35625
-23.9252527778 -50.9670333333
-23.385 -51.0758333
-23.46525 -51.5333888889
-23.3433888889 -50.9001111111
-23.5827222222 -50.7183888889
-23.6318055556 -51.5153055556
-23.2416667 -51.2180556
-23.6602778 -51.3075
-24.3319444444 -51.2814722222
-23.4868972222 -50.78215
-23.7450444444 -50.9265027778
-23.2066667 -50.9305556
-23.385 -51.0758333333
-23.0316388889 -50.44775
-23.4751694444 -51.3607333333
-23.09422222 -50.99711111
-23.6677778 -51.32
-23.2253888889 -50.9645
-23.1911111 -50.9458333
-25.1163055556 -49.6696666667
-23.9247222 -50.6241667
-23.1911111 -50.9458333
-23.1433333 -50.9869444
-23.3638055556 -50.9875
-23.0171222222 -51.0774444444
-23.0277222222 -51.1424166667
-24.9599166667 -49.8511666667
-24.4546666667 -49.8058611111
-23.9237222222 -51.0874722222
-25.1721944444 -50.8458611111
-23.385 -51.0758333333
-23.0265194444 -51.1314027778
-24.713600158691 -53.743099212646
-23.310300827026 -51.162799835205
-23.910800933838 -50.580299377441
-23.64999961853 -51.354999542236
-23.310300827026 -51.162799835205
-23.310300827026 -51.162799835205
-23.310300827026 -51.162799835205
-23.310300827026 -51.162799835205
-23.310300827026 -51.162799835205
-23.310300827026 -51.162799835205
-23.310300827026 -51.162799835205
-23.310300827026 -51.162799835205
-23.310300827026 -51.162799835205
-23.310300827026 -51.162799835205
-23.310300827026 -51.162799835205
-23.310300827026 -51.162799835205
-23.058599472046 -51.036399841309
-23.058599472046 -51.036399841309
-23.058599472046 -51.036399841309
-23.058599472046 -51.036399841309
-23.254199981689 -50.979999542236
-23.310300827026 -51.162799835205
-23.309700012207 -51.369201660156
-23.309700012207 -51.369201660156
-23.310300827026 -51.162799835205
-23.310300827026 -51.162799835205
-23.310300827026 -51.162799835205
-23.310300827026 -51.162799835205
-23.310300827026 -51.162799835205
-23.310300827026 -51.162799835205
-23.310300827026 -51.162799835205
-23.310300827026 -51.162799835205
-23.310300827026 -51.162799835205
-23.310300827026 -51.162799835205
-23.310300827026 -51.162799835205
-23.310300827026 -51.162799835205
-23.310300827026 -51.162799835205
-23.310300827026 -51.162799835205
-23.309700012207 -51.369201660156
-23.309700012207 -51.369201660156
-23.309700012207 -51.369201660156
-23.309700012207 -51.369201660156
-23.309700012207 -51.369201660156
-23.309700012207 -51.369201660156
-23.310300827026 -51.162799835205
-23.310300827026 -51.162799835205
-23.310300827026 -51.162799835205
-24.208299636841 -50.949401855469
-23.310300827026 -51.162799835205
-23.310300827026 -51.162799835205
-23.723300933838 -51.097198486328
-23.723300933838 -51.097198486328
-23.723300933838 -51.097198486328
-25.023899078369 -50.584201812744
-25.023899078369 -50.584201812744
-25.023899078369 -50.584201812744
-23.310300827026 -51.162799835205
-23.64999961853 -51.354999542236
-25.023899078369 -50.584201812744
-25.023899078369 -50.584201812744
-24.509399414062 -50.413600921631
-24.667778 -48.984444
-24.798611 -48.551388
-25.4586 -49.5283
-25.4586 -49.5283
-25.3686 -49.4514
-24.8236 -49.2611
-24.3239 -50.6156
-23.852778 -51.3625
-23.863889 -51.346389
-23.863889 -51.34639
-23.272778 -51.438611
-25.2166671753 -48.7999992371
-24.9030972222 -52.0043333333

sp 4 [Psalidodon paranae]
-24.050169 -52.695556
-24.3405556 -52.1952778
-25.459167 -54.5275
-24.82 -50.24
-25.15 -50.93
-25.24 -52.28
-25.07 -52.07
-24.71 -51.72
-24.34 -52.2
-24.25 -52.56
-24.21 -52.8
-25.45 -50.32
-25.39 -50.36
-25.39 -50.35
-25.36 -50.34
-25.34 -49.85
-24.92 -50.01
-24.87 -50.25
-24.89 -50.22
-24.78 -51.88
-24.9 -52
-25.1 -51.82
-25.14 -51.86
-24.18 -49.87
-25.429399490356 -50.006401062012
-25.429399490356 -50.006401062012
-25.429399490356 -50.006401062012
-25.429399490356 -50.006401062012
-25.429399490356 -50.006401062012
-25.429399490356 -50.006401062012
-25.429399490356 -50.006401062012
-25.429399490356 -50.006401062012
-25.429399490356 -50.006401062012
-25.429399490356 -50.006401062012
-25.429399490356 -50.006401062012
-25.429399490356 -50.006401062012
-25.429399490356 -50.006401062012
-25.429399490356 -50.006401062012
-25.429399490356 -50.006401062012
-25.429399490356 -50.006401062012
-25.429399490356 -50.006401062012
-25.429399490356 -50.006401062012
-25.429399490356 -50.006401062012
-25.429399490356 -50.006401062012
-25.429399490356 -50.006401062012
-25.429399490356 -50.006401062012
-25.429399490356 -50.006401062012
-25.429399490356 -50.006401062012
-25.429399490356 -50.006401062012
-25.429399490356 -50.006401062012
-25.429399490356 -50.006401062012
-25.429399490356 -50.006401062012
-25.429399490356 -50.006401062012
-25.429399490356 -50.006401062012
-25.429399490356 -50.006401062012
-25.429399490356 -50.006401062012
-25.429399490356 -50.006401062012
-25.429399490356 -50.006401062012
-25.429399490356 -50.006401062012
-25.429399490356 -50.006401062012
-25.429399490356 -50.006401062012
-25.429399490356 -50.006401062012
-25.429399490356 -50.006401062012
-25.429399490356 -50.006401062012
-25.429399490356 -50.006401062012
-25.429399490356 -50.006401062012
-25.429399490356 -50.006401062012
-25.429399490356 -50.006401062012
-25.429399490356 -50.006401062012
-25.429399490356 -50.006401062012
-25.429399490356 -50.006401062012
-25.429399490356 -50.006401062012
-25.429399490356 -50.006401062012
-25.429399490356 -50.006401062012
-25.429399490356 -50.006401062012
-25.429399490356 -50.006401062012
-25.429399490356 -50.006401062012
-25.429399490356 -50.006401062012
-25.429399490356 -50.006401062012
-25.429399490356 -50.006401062012
-25.429399490356 -50.006401062012
-25.429399490356 -50.006401062012
-25.429399490356 -50.006401062012
-25.429399490356 -50.006401062012
-25.429399490356 -50.006401062012
-25.429399490356 -50.006401062012
-25.429399490356 -50.006401062012
-25.429399490356 -50.006401062012
-25.094999313354 -50.16189956665
-25.094999313354 -50.16189956665
-25.094999313354 -50.16189956665
-25.094999313354 -50.16189956665
-25.094999313354 -50.16189956665
-25.05111 -50.10306
-24.0113889 -52.5869444
-25.9208333 -50.0094444
-25.3341667 -54.0066667
-23.7855556 -53.7330556
-24.379167 -52.681389
-24.381389 -52.599722
-24.2125 -52.7972222
-24.2125 -52.7972222
-23.3311111 -52.0072222
-23.3311111 -52.0072222
-23.3036111 -52.0308333
-24.7886111 -50.3244444
-24.1219444 -50.3188889
-23.3072222 -51.7608333
-23.3072222 -51.7608333
-23.2930556 -52.4172222
-24.8727778 -50.2522222
-25.7930556 -50.2030556
-24.6158333 -54.1616667
-24.0391667 -52.2727778
-23.4969444 -51.7963889
-25.214994 -50.981299
-25.214994 -50.981299
-23.3138889 -51.9686111
-23.3227778 -51.8913889
-23.3611111 -51.9861111
-23.3505556 -51.9138889
-23.9955556 -52.3397222
-23.8880556 -52.8166667
-24.7461111 -53.7133333
-24.9386111 -53.4711111
-23.2166667 -50.0358333
-23.6783333 -53.2630556
-24.7211111 -53.9497222
-24.7211111 -53.9497222
-25.0741667 -52.0675
-24.3405556 -52.1952778
-25.0741667 -52.0675
-24.3463889 -53.85
-24.9030556 -52.0044444
-25.0952778 -51.8247222
-25.1438889 -51.8247222
-23.3422222 -52.4283333
-23.1694444 -52.5305556
-24.7813889 -51.8752778
-24.9030556 -52.0044444
-25.0952778 -51.8247222
-25.3897222 -50.3494444
-25.3638889 -50.3436111
-24.184722 -49.870556
-25.070278 -53.189722
-23.780556 -53.293056
-23.885833 -52.367778
-23.5513889 -51.4611111
-24.5602778 -54.0597222
-24.5911111 -54.0683333
-23.6425 -53.3172222
-24.3833333 -54.2405556
-23.9841667 -52.3569444
-24.0391667 -52.2727778
-23.3394444 -51.8519444
-24.4858333 -50.7319444
-24.5277778 -53.25
-24.9922222 -50.1566667
-23.0816667 -52.7944444
-24 -52.3261111
-23.0188889 -51.8605556
-24.0108333 -52.4380556
-25.0263889 -50.0663889
-25.0263889 -50.0663889
-25.0263889 -50.0663889
-25.0263889 -50.0663889
-24.7186111 -53.7533333
-25.0180556 -50.0616667
-24.7347222 -53.7152778
-24.7966667 -53.6047222
-23.7252778 -51.0972222
-24.7966667 -53.6047222
-24.7455556 -53.8469444
-24.7455556 -53.8469444
-24.7455556 -53.8466667
-24.7455556 -53.8466667
-23.8808333 -52.8322222
-23.8686111 -52.8155556
-23.6 -52.4666667
-23.2166667 -50.0358333
-24.9197222 -52.1688889
-25.2383333 -52.28
-24.2536111 -52.5566667
-24.3405556 -52.1952778
-24.37 -53.8263889
-24.7166667 -52.9333333
-25.0666667 -54.2666667
-23.9152778 -52.4119444
-24.9166667 -54.2666667
-23.3311111 -52.0072222
-24.6666667 -54.2166667
-24.7452778 -53.7691667
-23.2925 -51.1730556
-23.9841667 -52.3569444
-24.0391667 -52.2727778
-23.3227778 -51.8913889
-25.0180556 -50.0616667
-23.9841667 -52.3569444
-25.0347222 -50.1275
-24.283056 -52.690556
-24.0105556 -52.5663889
-25.4 -54.45
-23.3036111 -52.0308333
-23.0130556 -51.7619444
-24.397778 -52.373611
-22.9666667 -53.1666667
-25.2466667 -54.4247222
-23.4427778 -51.7697222
-24.4672222 -53.0944444
-23.5305556 -51.7741667
-23.5658333 -51.4375
-23.3744444 -51.9688889
-23.3744444 -51.9688889
-23.3227778 -51.8913889
-23.3575 -52.0186111
-24.2838889 -53.8244444
-24.8238889 -50.2441667
-25.1502778 -50.9333333
-24.5333333 -54.0166667
-24.2936111 -53.8530556
-25.4455556 -50.3180556
-25.3886111 -50.3563889
-25.3638889 -50.3436111
-25.3366667 -49.8533333
-24.8694444 -50.1958333
-24.8872222 -50.2227778
-24.7813889 -51.8752778
-25.1438889 -51.8247222
-24.184722 -49.870556
-25.4455556 -50.3180556
-25.3886111 -50.3563889
-25.3366667 -49.8533333
-24.8694444 -50.1958333
-24.8872222 -50.2227778
-22.75 -53.25
-24.5911111 -54.0683333
-23.9841667 -52.3569444
-23.0816667 -52.7944444
-23.0816667 -52.7944444
-25.0347222 -50.1275
-23.0816667 -52.7944444
-25.0388889 -50.1277778
-23.9152778 -52.4119444
-25.0263889 -50.0663889
-25.0388889 -50.1277778
-25.0388889 -50.1277778
-24.0391667 -52.2727778
-24.7347222 -53.7152778
-24.7177778 -53.7480556
-23.5236111 -52.1938889
-23.8522222 -50.3883333
-24.1361111 -52.3294444
-24.0108333 -52.4380556
-23.4969444 -51.7963889
-24.7966667 -53.6047222
-24.3077778 -50.5969444
-25.2666667 -54.25
-23.3266667 -51.8447222
-23.551618 -51.45938
-25.0333333 -51.0666667
-25.0427778 -51.53
-25.0347222 -50.1275
-23.3744444 -51.9691667
-24.1361111 -52.3294444
-25.0180556 -50.0616667
-24.5586111 -53.1283333
-23.7252778 -51.0972222
-25.094999313354 -50.16189956665
-25.094999313354 -50.16189956665
-24.4344444444 -49.7725
-23.9421944444 -51.1051666667
-23.3473055556 -51.3302222222
-23.6459361111 -50.6984888889
-24.3330556 -50.5602778
-24.3330556 -50.5602778
-23.9338888889 -51.069
-23.5013055556 -51.5016111111
-24.77206 -50.06467
-24.0126083333 -50.5090111111
-23.9577778 -51.1166667
-24.2523611111 -50.2003611111
-23.2875 -51.2327777778
-24.2217611111 -50.62845
-24.2066055556 -50.6099027778
-23.97825 -51.3942222222
-23.2422222 -51.1241667
-23.2727778 -51.1125
-24.2217611111 -50.62845
-23.9773611111 -50.4543333333
-23.7358277778 -50.7188333333
-25.4846666667 -50.3215277778
-25.1721944444 -50.8458611111
-24.79109954834 -50.011901855469
-23.7334722222 -50.74075
-23.2875 -51.2327777778
-23.2875 -51.2327777778
-24.0434222222 -50.4294111111
-24.0434222222 -50.4294111111
-24.2066055556 -50.6099027778
-23.1669444 -50.8363889
-23.2875 -51.2327777778
-24.1751361111 -50.6241194444
-23.6375555556 -51.5065833333
-24.3369444 -50.5897222
-23.6318055556 -51.5153055556
-24.6691666667 -50.8891111111
-23.7939666667 -50.7270972222
-23.0244444 -50.9519444
-23.3638055556 -50.9875
-23.6380556 -51.3466667
-23.9118888889 -50.9995666667
-24.0126083333 -50.5090111111
-23.535 -51.2005556
-23.723300933838 -51.097198486328
-23.2969444444 -51.2241666667
-24.4998611111 -49.8958611111
-24.1694833333 -50.5274388889
-22.9793611111 -50.8045277778
-23.9781666667 -51.3023888889
-23.2232222222 -50.6018055556
-23.9421944444 -51.1051666667
-24.0126083333 -50.5090111111
-23.385 -51.0758333
-23.850833 -51.364167
-23.5422222 -51.0366667
-25.3893888889 -49.8261111111
-23.2858055556 -50.5703611111
-23.385 -51.0758333
-24.2066055556 -50.6099027778
-23.385 -51.0758333
-23.4800833333 -51.5053333333
-23.9833333333 -51.3481388889
-23.9543333333 -51.1149444444
-24.0578388889 -50.4060972222
-24.0126083333 -50.5090111111
-24.8140833333 -50.0153611111
-23.9237222222 -51.0874722222
-23.4819722222 -51.5460555556
-23.0277222222 -51.1424166667
-24.0126083333 -50.5090111111
-23.3777777778 -50.3477777778
-23.3525 -51.0144444
-23.443 -51.4770277778
-24.3369444 -50.5897222
-23.9564166667 -51.1139722222
-23.9541667 -51.1166667
-23.2416666667 -51.2180555556
-22.7166667 -51.5630556
-24.2803333 -49.6949167
-23.3197222222 -51.1963888889
-24.0126083333 -50.5090111111
-24.3319444444 -51.2814722222
-23.7378833333 -50.7767916667
-23.9592666667 -50.9962861111
-24.2518611111 -50.5296055556
-23.9118888889 -50.9995666667
-24.1751361111 -50.6241194444
-24.8146111111 -49.9413611111
-24.2217611111 -50.62845
-23.7075 -51.2297222
-24.0434222222 -50.4294111111
-23.6067444444 -50.7371722222
-23.2715833333 -51.3656111111
-24.2217611111 -50.62845
-24.2833333333 -50.5827222222
-24.2066055556 -50.6099027778
-23.9214166667 -51.1193888889
-24.0126083333 -50.5090111111
-24.2217611111 -50.62845
-24.8370555556 -50.0321666667
-23.9405 -50.4463888889
-23.3769444444 -50.5232222222
-24.8083611111 -49.9491111111
-25.2972222222 -49.9306666667
-23.1552778 -50.5730556
-23.3638055556 -50.9875
-24.3330556 -50.5602778
-23.7586805556 -50.7388055556
-23.2969444444 -51.2241666667
-23.9252527778 -50.9670333333
-24.4546666667 -49.8058611111
-23.9278888889 -51.1327805556
-23.4035833333 -50.5492777778
-22.8791111111 -51.0600277778
-23.6299805556 -50.8026361111
-24.0434222222 -50.4294111111
-23.3535833333 -51.35625
-24.1751361111 -50.6241194444
-23.46375 -51.5624722222
-24.4411111111 -49.7708333333
-23.8867416667 -50.9918
-24.3330556 -50.5602778
-25.1809166667 -50.8435
-23.2969444444 -51.2241666667
-24.2217611111 -50.62845
-23.33 -51.1669444444
-23.0244444 -50.9519444
-23.3525 -51.0144444
-23.9543333333 -51.1149444444
-24.5079722222 -49.9119166667
-23.2028888889 -51.3619722222
-23.3963889 -50.3813889
-24.6666666667 -50.3333333333
-23.3125 -51.2047222222
-23.7442111111 -50.6388833333
-24.1694833333 -50.5274388889
-24.0434222222 -50.4294111111
-24.1751361111 -50.6241194444
-23.5261388889 -51.4901666667
-23.3125 -51.2047222222
-23.385 -51.0758333
-24.3369444 -50.5897222
-24.2509444444 -51.3350277778
-23.4282222222 -51.3833888889
-24.8350555556 -49.9241666667
-23.4570833333 -51.2378333333
-23.578425 -50.7859722222
-23.4683333 -51.4013889
-23.9558888889 -51.28625
-23.84225 -51.0265833333
-23.9675 -51.1142777778
-23.8542472222 -50.9896916667
-24.0126083333 -50.5090111111
-23.3433888889 -50.9001111111
-24.0578388889 -50.4060972222
-23.2774722222 -51.3663611111
-23.9118888889 -50.9995666667
-24.1304444444 -50.2388888889
-23.9237222222 -51.0874722222
-24.4849166667 -49.7605277778
-23.7939666667 -50.7270972222
-23.7450138889 -50.9442416667
-23.9114444444 -50.2704444444
-24.4694444444 -49.7545555556
-24.4780277778 -49.7728333333
-24.6822222222 -50.9419444444
-23.5827083333 -50.7184333333
-24.2518611111 -50.5296055556
-24.0502222222 -51.4483055556
-24.0434222222 -50.4294111111
-24.0434222222 -50.4294111111
-23.7267444444 -50.7053138889
-23.6376416 -51.0999944
-24.3330556 -50.5602778
-24.1751361111 -50.6241194444
-24.2066055556 -50.6099027778
-25.4701666667 -50.329
-24.2217611111 -50.62845
-24.3369444 -50.5897222
-23.9421944444 -51.1051666667
-23.3141666667 -51.1908333333
-23.353956 -51.008312
-24.2066055556 -50.6099027778
-25.3216111111 -49.8445833333
-23.7939666667 -50.7270972222
-23.9278888889 -51.1327805556
-23.2707777778 -51.3465833333
-23.4366666667 -51.5285833333
-23.3141666667 -51.1908333333
-23.5916667 -51.2938889
-24.1751361111 -50.6241194444
-24.2217611111 -50.62845
-23.6602778 -51.3075
-23.6716667 -51.1577778
-23.6716667 -51.1577778
-23.9237222222 -51.0874722222
-24.2217611111 -50.62845
-24.2217611111 -50.57845
-24.112800598144 -49.463600158691
-24.251100540161 -49.705799102783
-23.723300933838 -51.097198486328
-23.723300933838 -51.097198486328
-23.723300933838 -51.097198486328
-23.723300933838 -51.097198486328
-23.310300827026 -51.162799835205
-24.323900222778 -50.615600585938
-24.323900222778 -50.615600585938
-24.323900222778 -50.615600585938
-23.269199371338 -51.048099517822
-23.254199981689 -50.979999542236
-24.79109954834 -50.011901855469
-23.310300827026 -51.162799835205
-23.310300827026 -51.162799835205
-23.310300827026 -51.162799835205
-23.310300827026 -51.162799835205
-23.309700012207 -51.369201660156
-23.309700012207 -51.369201660156
-23.309700012207 -51.369201660156
-23.309700012207 -51.369201660156
-23.310300827026 -51.162799835205
-23.309700012207 -51.369201660156
-23.309700012207 -51.369201660156
-23.309700012207 -51.369201660156
-23.309700012207 -51.369201660156
-23.309700012207 -51.369201660156
-23.309700012207 -51.369201660156
-23.309700012207 -51.369201660156
-23.309700012207 -51.369201660156
-23.309700012207 -51.369201660156
-23.310300827026 -51.162799835205
-23.310300827026 -51.162799835205
-23.310300827026 -51.162799835205
-23.310300827026 -51.162799835205
-23.310300827026 -51.162799835205
-23.310300827026 -51.162799835205
-23.310300827026 -51.162799835205
-23.310300827026 -51.162799835205
-23.310300827026 -51.162799835205
-23.310300827026 -51.162799835205
-23.310300827026 -51.162799835205
-23.310300827026 -51.162799835205
-23.310300827026 -51.162799835205
-24.208299636841 -50.949401855469
-24.251100540161 -49.705799102783
-23.94109916687 -51.587501525879
-23.723300933838 -51.097198486328
-23.723300933838 -51.097198486328
-23.723300933838 -51.097198486328
-23.64999961853 -51.354999542236
-24.9030972222 -52.0043333333
-25.0953888889 -51.82475
-25.14375 -51.8551388889

sp 5 [Cambeva davisi]
-25.695600509644 -51.659698486328
-25.928100585938 -49.19889831543
-25.58390045166 -49.635601043701
-25.58390045166 -49.635601043701
-25.58390045166 -49.635601043701
-25.08278 -49.46889
-22.8525 -51.5855556
-25.3247 -49.31
-24.5811111 -50.8497222
-25.6686111 -51.9544444
-24.8652778 -49.9788889
-25.9208333 -50.0094444
-25.8502778 -50.8416667
-25.8502778 -50.8416667
-24.628889 -49.465556
-24.611111 -49.420278
-24.617222 -49.419722
-24.283056 -52.690556
-24.379167 -52.681667
-25.0644444 -51.2944444
-25.2625 -49.3991667
-25.94 -51.0086111
-25.2944444 -50.1138889
-25.2944444 -50.1138889
-23.2502778 -52.5269444
-25.3305556 -49.7838889
-25.255 -49.7858333
-25.255 -49.7858333
-25.640278 -50.6438889
-26.001111 -53.625556
-24.5811111 -50.8497222
-24.8652778 -49.9788889
-25.5741667 -53.0969444
-25.0644444 -51.2944444
-24.2125 -52.7972222
-23.2502778 -52.5269444
-25.3305556 -49.7838889
-25.3305556 -49.7838889
-25.255 -49.7858333
-25.640278 -50.6438889
-24.2147222 -51.3730556
-25.2208333 -53.4397222
-23.93583 -50.0378
-24.073889 -49.6483
-24.178889 -49.615556
-24.426111 -49.678333
-24.405278 -49.648333
-24.471944 -49.491111
-24.492778 -49.498333
-23.934722 -50.244722
-25.9719444 -51.8102778
-24.462222 -49.524444
-23.5658333 -51.4375
-25.3641667 -53.1113889
-24.8238889 -50.2441667
-25.6275 -51.4733333333
-25.2791667 -50.6533333
-25.2383333 -52.28
-25.9741667 -51.3705556
-25.3861111 -52.3788889
-25.0502778 -52.0186111
-24.9197222 -52.1688889
-24.7594444 -50.2002778
-24.7061111 -51.7208333
-25.4219444 -52.3041667
-25.8494444 -51.4575
-24.37 -53.8263889
-25.9466667 -51.0461111
-25.8527778 -50.8727778
-25.0741667 -52.0675
-23.9338889 -52.7644444
-24.2536111 -52.5566667
-25.0502778 -52.0186111
-25.9741667 -51.3705556
-24.9197222 -52.1688889
-25.8527778 -50.8727778
-25.0861111 -51.0033333
-25.0819444 -51.1763889
-25.2791667 -50.6533333
-24.8238889 -50.2441667
-25.9466667 -51.3958333
-25.9369444 -51.2297222
-25.2383333 -52.28
-25.9466667 -51.0461111
-25.8494444 -51.4575
-25.1477778 -50.9019444
-25.2708333 -50.85
-24.2536111 -52.5566667
-25.3861111 -52.3788889
-24.7594444 -50.2002778
-24.3405556 -52.1952778
-25.4219444 -52.3041667
-25.6275 -51.4733333333
-24.3463889 -53.85
-24.37 -53.8263889
-24.1841667 -53.9008333
-26.3422222 -51.3422222
-25.8402778 -51.5336111
-25.7433333 -51.5875
-25.7338889 -51.6
-25.6894444 -51.7425
-25.8113889 -52.0027778
-25.8705556 -51.9086111
-25.785 -51.9083333
-25.4425 -51.4288889
-25.3594444 -51.3577778
-25.4480556 -50.2988889
-25.4455556 -50.3180556
-25.4180556 -50.3311111
-25.3886111 -50.3563889
-25.3897222 -50.3494444
-25.3638889 -50.3436111
-25.4627778 -49.9186111
-25.3244444 -49.7916667
-25.3366667 -49.8533333
-24.8694444 -50.1958333
-24.3080556 -53.9066667
-25.426944 -53.181667
-25.204167 -53.149167
-25.520833 -53.600833
-25.520833 -53.600833
-25.363611 -53.171944
-25.011667 -53.331667
-25.080556 -53.225278
-24.7663889 -51.8316667
-24.7858333 -51.8886111
-25.1438889 -51.8247222
-25.4680556 -51.2433333
-25.5263889 -51.1794444
-25.5436111 -51.2119444
-25.5888889 -51.1166667
-25.5877778 -51.1055556
-25.2088889 -49.6013889
-25.3036111 -49.5711111
-24.9447222 -49.2994444
-23.0763889 -52.9225
-25.9352778 -51.5513889
-25.7433333 -51.5875
-25.7338889 -51.6
-25.785 -51.9083333
-25.4425 -51.4288889
-25.3594444 -51.3577778
-25.4480556 -50.2988889
-25.4455556 -50.3180556
-25.4180556 -50.3311111
-25.3897222 -50.3494444
-25.3638889 -50.3436111
-25.4627778 -49.9186111
-25.3366667 -49.8533333
-24.8694444 -50.1958333
-24.8872222 -50.2227778
-24.7858333 -51.8886111
-24.9030556 -52.0044444
-25.4680556 -51.2433333
-25.5263889 -51.1794444
-25.5888889 -51.1166667
-25.1344444 -49.7566667
-25.2088889 -49.6013889
-25.2775 -49.5608333
-25.4375 -49.6652778
-25.3036111 -49.5711111
-25.2991667 -49.4108333
-24.9447222 -49.2994444
-25.1016667 -53.3113889
-25.1619444 -53.8294444
-24.205556 -49.635833
-25.0722222 -49.9172222
-24.205556 -49.635833
-24.462222 -49.524444
-25.6411111 -52.1227778
-25.7536111 -52.0858333
-25.0763889 -50.0675
-25.75 -52.0833333
-25.75 -52.0833333
-25.75 -52.0833333
-26.0333333 -53.7
-25.094999313354 -50.16189956665
-25.1332777778 -49.7562777778
-23.9592666667 -50.9962861111
-24.3369444 -50.5341667
-25.13327778 -49.75627778
-23.3966667 -50.3813889
-24.2518611111 -50.5296055556
-24.0126083333 -50.5090111111
-23.9564166667 -51.1139722222
-25.18775 -50.9683888889
-24.4694444444 -49.7545555556
-25.4645833333 -50.3901944444
-24.1751361111 -50.6241194444
-23.7939666667 -50.7270972222
-23.4282222222 -51.3833888889
-24.2509444444 -51.3350277778
-24.2518611111 -50.5296055556
-25.6430416667 -49.5901388889
-25.58390045166 -49.635601043701
-25.928100585938 -49.19889831543
-25.653897 -49.572059
-25.977283 -49.236558
-25.631575 -48.985731
-25.489694 -49.090476
-26.264188 -52.529776
-25.464323 -49.453558
-25.324699401856 -49.310001373291
-24.2217611111 -50.57845
-23.9773611111 -50.4543333333
-24.2518611111 -50.5296055556
-24.2217611111 -50.62845
-24.0578388889 -50.4060972222
-24.2066055556 -50.6099027778
-23.9675 -51.1142777778
-24.1694833333 -50.5274388889
-23.7358277778 -50.7188333333
-25.4701666667 -50.329
-24.1694833333 -50.5274388889
-24.2217611111 -50.62845
-24.1694833333 -50.5274388889
-24.2066055556 -50.6099027778
-24.1751361111 -50.6241194444
-24.0434222222 -50.4294111111
-24.29675 -50.5819722222
-23.9781666667 -51.3023888889
-24.2066055556 -50.6099027778
-24.2217611111 -50.62845
-24.2217611111 -50.62845
-24.4849166667 -49.7605277778
-24.2518611111 -50.5296055556
-23.8960833333 -50.9831666667
-25.6517777778 -49.8561111111
-23.6375555556 -51.5065833333
-24.0578388889 -50.4060972222
-24.0126083333 -50.5090111111
-25.6843333333 -50.2783055556
-24.9633333333 -49.7608611111
-23.5374444444 -50.7937222222
-24.2066055556 -50.6099027778
-24.8610833333 -49.8533055556
-24.0578388889 -50.4060972222
-23.7586805556 -50.7388055556
-24.2452222222 -50.9369166667
-23.9833333333 -51.3481388889
-24.2518611111 -50.5296055556
-23.97825 -51.3942222222
-24.0434222222 -50.4294111111
-25.2972222222 -49.9306666667
-23.9421944444 -51.1051666667
-23.9612305556 -51.0215166667
-24.5079722222 -49.9119166667
-24.1694833333 -50.5274388889
-24.1694833333 -50.5274388889
-24.1751361111 -50.6241194444
-23.84225 -51.0265833333
-24.0126083333 -50.5090111111
-24.9599166667 -49.8511666667
-23.9761111111 -51.0768611111
-23.9214166667 -51.1193888889
-24.0496055556 -51.0346972222
-24.29675 -50.5819722222
-23.9421944444 -51.1051666667
-24.2518611111 -50.5296055556
-23.0277222222 -51.1424166667
-23.4053055556 -51.2225277778
-25.1809166667 -50.8435
-24.4344444444 -49.7725
-25.8175833333 -50.3206388889
-24.2859805556 -50.3588222222
-23.3777777778 -50.3477777778
-24.1694833333 -50.5274388889
-23.9421944444 -51.1051666667
-23.4555833333 -51.2746388889
-24.2518611111 -50.5296055556
-23.7267444444 -50.7053138889
-24.4681388889 -50.9730833333
-24.0126083333 -50.5090111111
-23.4751694444 -51.3607333333
-24.0434222222 -50.4294111111
-24.0126083333 -50.5090111111
-24.3319444444 -51.2814722222
-24.0502222222 -51.4483055556
-24.2066055556 -50.6099027778
-24.1751361111 -50.6241194444
-24.1751361111 -50.6241194444
-23.9237222222 -51.0874722222
-25.4846666667 -50.3215277778
-24.1751361111 -50.6241194444
-23.9558888889 -51.28625
-24.2066055556 -50.6099027778
-24.1642222222 -51.3858055556
-25.6843333333 -50.2783055556
-24.1694833333 -50.5274388889
-24.2833333333 -50.5827222222
-23.4565277778 -51.2515277778
-23.7630305556 -50.6842027778
-24.1694833333 -50.5274388889
-24.2217611111 -50.62845
-24.9365833333 -49.8273333333
-24.0434222222 -50.4294111111
-25.8336111111 -50.3653055556
-24.2518611111 -50.5296055556
-24.0434222222 -50.4294111111
-23.66525 -51.4973888889
-25.6819444444 -50.3095555556
-24.2217611111 -50.62845
-24.0126083333 -50.5090111111
-25.6103611111 -50.3899166667
-25.6738888889 -49.5800555556
-23.7630305556 -50.6842027778
-23.9675 -51.1142777778
-24.1694833333 -50.5274388889
-24.4998611111 -49.8958611111
-25.1941944444 -50.9673333333
-25.4689444444 -50.3886388889
-24.0126083333 -50.5090111111
-23.9252527778 -50.9670333333
-24.4411111111 -49.7708333333
-25.7325555556 -50.36525
-23.9421944444 -51.1051666667
-24.0126083333 -50.5090111111
-24.2217611111 -50.62845
-24.1694833333 -50.5274388889
-24.3511944444 -51.2330555556
-24.2518611111 -50.5296055556
-24.5210833333 -49.9189444444
-24.0578388889 -50.4060972222
-24.0126083333 -50.5090111111
-24.0578388889 -50.4060972222
-24.1694833333 -50.5274388889
-24.0434222222 -50.4294111111
-24.0434222222 -50.4294111111
-23.9328 -51.5756361111
-25.6103611111 -50.3899166667
-25.3216111111 -49.8445833333
-24.0907833333 -51.0151833333
-25.3628611111 -49.5103611111
-23.0215833333 -51.1328333333
-23.9675 -51.1142777778
-24.8129444444 -49.8593888889
-25.1721944444 -50.8458611111
-23.9118888889 -50.9995666667
-24.0496055556 -51.0346972222
-23.9237222222 -51.0874722222
-24.2217611111 -50.62845
-24.2066055556 -50.6099027778
-23.8542472222 -50.9896916667
-25.6430416667 -49.5901388889
-24.2518611111 -50.5296055556
-25.2083055556 -49.6046944444
-24.2727777778 -50.9013888889
-24.1751361111 -50.6241194444
-24.2217611111 -50.62845
-23.4565277778 -51.2515277778
-24.0578388889 -50.4060972222
-23.9214166667 -51.1193888889
-24.0578388889 -50.4060972222
-25.4338333333 -50.6109166667
-24.0126083333 -50.5090111111
-23.7334722222 -50.74075
-24.4546666667 -49.8058611111
-24.4681388889 -50.9730833333
-24.0126083333 -50.5090111111
-23.6318055556 -51.5153055556
-23.783675 -50.7451416667
-24.1021111 -49.6190556
-24.2066055556 -50.6099027778
-23.9675 -51.1142777778
-24.459 -49.8065277778
-24.1751361111 -50.6241194444
-25.429399490356 -50.006401062012
-23.64999961853 -51.354999542236
-23.310300827026 -51.162799835205
-23.310300827026 -51.162799835205
-24.323900222778 -50.615600585938
-23.310300827026 -51.162799835205
-23.310300827026 -51.162799835205
-23.310300827026 -51.162799835205
-23.310300827026 -51.162799835205
-24.323900222778 -50.615600585938
-23.901399612427 -51.229400634766
-24.251100540161 -49.705799102783
-25.331667 -48.926666
-25.878611 -49.727779
-24.851667 -49.722221
-25.85111 -49.735001
-25.331667 -48.926666
-25.4586 -49.5283
-25.4586 -49.5283
-25.4586 -49.5283
-25.4586 -49.5283
-25.4586 -49.5283
-25.4586 -49.5283
-24.21 -51.37
-24.58 -50.85
-24.76 -50.2
-24.82 -50.24
-25.28 -50.65
-25.15 -50.9
-25.07 -51.11
-25.08 -51.18
-25.06 -51.29
-25.27 -50.85
-25.64 -50.64
-25.85 -50.87
-25.85 -50.84
-25.95 -51.05
-25.94 -51.23
-25.97 -51.37
-25.95 -51.4
-25.85 -51.46
-25.63 -51.47
-25.24 -52.28
-24.92 -52.17
-25.07 -52.07
-25.05 -52.02
-24.71 -51.72
-24.38 -52.05
-24.42 -52.12
-24.39 -52.15
-24.34 -52.2
-24.25 -52.56
-24.21 -52.8
-23.93 -52.76
-25.94 -51.55
-25.84 -51.53
-25.74 -51.59
-25.73 -51.6
-25.69 -51.74
-25.81 -52
-25.87 -51.91
-25.79 -51.91
-25.44 -51.43
-25.36 -51.36
-25.45 -50.3
-25.45 -50.32
-25.42 -50.33
-25.39 -50.36
-25.39 -50.35
-25.36 -50.34
-25.46 -49.92
-25.33 -49.78
-25.32 -49.79
-25.34 -49.85
-25.25 -49.79
-25.29 -50.11
-24.92 -50.01
-24.87 -50.25
-24.87 -49.98
-24.89 -50.22
-24.77 -51.83
-24.79 -51.89
-24.81 -51.91
-24.9 -52
-25.1 -51.82
-25.14 -51.86
-25.47 -51.24
-25.5 -51.17
-25.53 -51.18
-25.54 -51.21
-25.59 -51.12
-25.59 -51.11
-25.62 -51.12
-25.13 -49.76
-25.21 -49.6
-25.28 -49.56
-25.44 -49.67
-25.3 -49.57
-25.3 -49.41
-25.26 -49.4
-24.94 -49.3
-24.21 -49.64
-24.12 -49.55
-24.46 -49.52
-23.94 -50.04
-24.07 -49.65
-24.18 -49.62
-24.14 -49.5
-24.43 -49.68
-24.41 -49.65
-24.47 -49.49
-24.49 -49.5
-24.61 -49.42
-24.62 -49.42
-24.63 -49.47
-23.93 -50.24
-25.06 -49.88
-25.07 -49.92
-25.08 -49.91
-25.09 -49.93
-25.09 -49.83
-25.13 -49.95
-25.12 -49.92
-25.08 -49.86
-25.09 -49.87
-25.666303 -52.098981
-25.841117 -51.841656
-25.902928 -51.862386
-25.817206 -51.680017
-25.805675 -51.668775
-26.113736 -51.6452
-26.132117 -51.684147
-26.123019 -51.840978
-26.134892 -51.862831
-26.158258 -51.852511
-26.464286 -51.379797
-26.465081 -51.393661
-26.399864 -51.578861
-26.460128 -51.955269

sp 6 [Psalidodon fasciatus]
-24.21 -51.37
-25.28 -50.65
-25.12 -51.09
-25.03 -51.12
-25.27 -50.87
-25.42 -50.71
-25.24 -52.28
-24.92 -52.17
-24.38 -52.05
-24.39 -52.15
-25.45 -50.32
-24.32 -51.2
-25.39 -50.36
-25.39 -50.35
-25.36 -50.34
-25.29 -50.11
-24.87 -49.98
-25.1 -51.82
-25.14 -51.86
-22.765 -52.4219444
-24.5618 -54.1951
-24.5615 -54.1951
-24.5536 -54.1703
-23.36 -52.017222
-24.808611 -54.351472
-24.063333 -50.701389
-23.700278 -53.322778
-24.913333 -54.293333
-23.310300827026 -51.162799835205
-25.429399490356 -50.006401062012
-25.429399490356 -50.006401062012
-25.429399490356 -50.006401062012
-25.429399490356 -50.006401062012
-25.429399490356 -50.006401062012
-25.429399490356 -50.006401062012
-25.429399490356 -50.006401062012
-25.429399490356 -50.006401062012
-25.429399490356 -50.006401062012
-25.429399490356 -50.006401062012
-25.429399490356 -50.006401062012
-25.429399490356 -50.006401062012
-25.429399490356 -50.006401062012
-25.429399490356 -50.006401062012
-25.429399490356 -50.006401062012
-25.429399490356 -50.006401062012
-25.429399490356 -50.006401062012
-25.429399490356 -50.006401062012
-25.429399490356 -50.006401062012
-25.094999313354 -50.16189956665
-25.094999313354 -50.16189956665
-25.094999313354 -50.16189956665
-25.094999313354 -50.16189956665
-25.094999313354 -50.16189956665
-25.094999313354 -50.16189956665
-25.094999313354 -50.16189956665
-25.094999313354 -50.16189956665
-25.094999313354 -50.16189956665
-25.094999313354 -50.16189956665
-25.094999313354 -50.16189956665
-25.094999313354 -50.16189956665
-25.094999313354 -50.16189956665
-25.094999313354 -50.16189956665
-25.094999313354 -50.16189956665
-25.094999313354 -50.16189956665
-25.094999313354 -50.16189956665
-25.094999313354 -50.16189956665
-25.094999313354 -50.16189956665
-25.094999313354 -50.16189956665
-25.094999313354 -50.16189956665
-25.094999313354 -50.16189956665
-25.094999313354 -50.16189956665
-25.094999313354 -50.16189956665
-25.094999313354 -50.16189956665
-25.094999313354 -50.16189956665
-25.094999313354 -50.16189956665
-25.094999313354 -50.16189956665
-25.094999313354 -50.16189956665
-25.094999313354 -50.16189956665
-25.094999313354 -50.16189956665
-23.766399383545 -53.32500076294
-23.766399383545 -53.32500076294
-23.766399383545 -53.32500076294
-23.766399383545 -53.32500076294
-23.766399383545 -53.32500076294
-23.766399383545 -53.32500076294
-23.766399383545 -53.32500076294
-23.766399383545 -53.32500076294
-23.766399383545 -53.32500076294
-23.766399383545 -53.32500076294
-23.766399383545 -53.32500076294
-23.766399383545 -53.32500076294
-23.766399383545 -53.32500076294
-23.766399383545 -53.32500076294
-23.766399383545 -53.32500076294
-23.766399383545 -53.32500076294
-23.766399383545 -53.32500076294
-23.766399383545 -53.32500076294
-23.766399383545 -53.32500076294
-23.766399383545 -53.32500076294
-23.766399383545 -53.32500076294
-23.766399383545 -53.32500076294
-23.766399383545 -53.32500076294
-23.766399383545 -53.32500076294
-23.766399383545 -53.32500076294
-23.766399383545 -53.32500076294
-23.766399383545 -53.32500076294
-23.766399383545 -53.32500076294
-23.766399383545 -53.32500076294
-23.766399383545 -53.32500076294
-23.766399383545 -53.32500076294
-23.766399383545 -53.32500076294
-23.766399383545 -53.32500076294
-23.766399383545 -53.32500076294
-24.8652778 -49.9788889
-24.8652778 -49.9788889
-24.2041667 -53.2358333
-24.1833333 -53.3166667
-24.9483333 -52.5969444
-24.948333 -52.596944
-25.2944444 -50.1138889
-24.9269444 -54.0608333
-24.8458333 -50.2877778
-24.8458333 -50.2877778
-24.8458333 -50.2877778
-24.8458333 -50.2877778
-24.8458333 -50.2877778
-24.8458333 -50.2877778
-24.8458333 -50.2877778
-24.8458333 -50.2877778
-24.8458333 -50.2877778
-24.8458333 -50.2877778
-24.8458333 -50.2877778
-24.8458333 -50.2877778
-24.8463889 -50.2875
-24.8463889 -50.2875
-24.8727778 -50.2522222
-24.872778 -50.252222
-24.872778 -50.252222
-24.8727778 -50.2522222
-24.8727778 -50.2522222
-24.8727778 -50.2522222
-24.8727778 -50.2522222
-24.8727778 -50.2522222
-24.8727778 -50.2522222
-24.8727778 -50.2522222
-24.8727778 -50.2522222
-24.8727778 -50.2522222
-24.8727778 -50.2522222
-24.4416667 -53.7263889
-24.4416667 -53.7263889
-24.7805556 -53.7611111
-25.1194444 -51.0869444
-25.0275 -51.1152778
-25.2383333 -52.28
-24.3463889 -53.85
-24.2111111 -53.8730556
-24.3463889 -53.85
-24.37 -53.8263889
-24.1841667 -53.9008333
-23.6347222 -51.8472222
-24.6091667 -51.2588889
-22.75 -53.2666667
-23.5355556 -52.2180556
-23.3001 -53.6923
-24.300556 -53.886111
-25.1438889 -51.8247222
-25.4388889 -54.5558333
-25.4497222 -54.6033333
-25.4455556 -50.3180556
-25.3886111 -50.3563889
-25.3897222 -50.3494444
-25.3638889 -50.3436111
-24.929722 -53.409444
-24.929722 -53.409444
-23.925278 -52.711667
-24.981111 -53.271111
-25.070278 -53.189722
-23.821111 -52.776944
-25.449722 -54.603333
-25.0333333 -51.0666667
-23.3477778 -52.0055556
-24.7488889 -53.7994444
-24.7488889 -53.7994444
-24.7333333 -53.8666667
-24.78 -53.7241667
-25.4333333 -54.55
-24.092924 -54.254232
-25.4430556 -54.57
-23.6502778 -53.9433333
-25.0255556 -50.065
-24.6994444 -53.7697222
-24.7208333 -53.7727778
-23.5733333 -51.4008333
-25.2713889 -50.8686111
-25.2713889 -50.8686111
-24.3891667 -52.1508333
-24.5408333 -51.3361111
-23.935 -54.0175
-24.75 -52.8666667
-25.2166667 -54.2
-24.1966667 -53.3222222
-24.9166667 -54.2
-24.5911111 -54.0683333
-24.5911111 -54.0683333
-25.4333333 -54.55
-23.3266667 -51.8447222
-23.3266667 -51.8447222
-25.0666667 -54.2666667
-24.1963889 -53.3188889
-24.9333333 -54.3333333
-25.2166667 -54.2
-24.1833333 -53.3166667
-24.6666667 -54.2166667
-24.9333333 -54.3333333
-25.0666667 -54.2666667
-24.9333333 -54.3333333
-24.7166667 -52.9333333
-25.0347222 -50.1275
-25.0344444 -50.1275
-25.0263889 -50.0663889
-24.9922222 -50.1566667
-24.9922222 -50.1566667
-25.0388889 -50.1277778
-25.0347222 -50.1275
-25.0388889 -50.1277778
-25.0388889 -50.1277778
-25.4333333 -54.5819444
-24.9166667 -54.2666667
-23.6566667 -53.9063889
-23.6502778 -53.9433333
-23.6502778 -53.9433333
-25.0263889 -50.0663889
-24.9922222 -50.1566667
-24.9922222 -50.1566667
-24.7455556 -53.8466667
-22.7647222 -53.2575
-23.3036111 -52.0308333
-23.3036111 -52.0308333
-23.3036111 -52.0308333
-23.0047222 -51.7463889
-25.2944444 -50.1138889
-23.2502778 -52.5269444
-24.9269444 -54.0608333
-24.8458333 -50.2877778
-24.8458333 -50.2877778
-24.8458333 -50.2877778
-24.8458333 -50.2877778
-24.872778 -50.252222
-24.8727778 -50.2522222
-24.8727778 -50.2522222
-24.8727778 -50.2522222
-24.8727778 -50.2522222
-24.8727778 -50.2522222
-24.2147222 -51.3730556
-25.2466667 -54.4247222
-24.7088889 -50.0436111
-23.2658333 -52.5438889
-23.5361111 -52.1905556
-23.5305556 -52.1936111
-23.5236111 -52.1938889
-24.7211111 -53.9497222
-25.2791667 -50.6533333
-25.4180556 -50.7122222
-25.0275 -51.1152778
-24.3463889 -53.85
-25.0952778 -51.8247222
-25.0952778 -51.8247222
-25.4388889 -54.5558333
-25.5466667 -54.5880556
-23.3547222 -52.0169444
-23.0188889 -51.8605556
-23.0661111 -51.9533333
-25.5558333333 -54.5916666667
-23.1713889 -51.7736111
-24.7461111 -53.7133333
-24.7563889 -53.7091667
-24.6986111 -53.7569444
-22.75 -53.25
-24.1333333 -54.3333333
-24.7966667 -53.6047222
-23.6416667 -51.8591667
-23.5305556 -51.7741667
-25.2791667 -50.6533333
-24.9197222 -52.1688889
-24.9197222 -52.1688889
-25.1194444 -51.0869444
-25.4388889 -54.5558333
-24.948333 -52.596944
-24.9333333 -54.3333333
-23.0444444 -50.2280556
-25.0347222 -50.1275
-25.0263889 -50.0663889
-25.0263889 -50.0663889
-25.0263889 -50.0663889
-25.0388889 -50.1277778
-25.0388889 -50.1277778
-24.9922222 -50.1566667
-24.9922222 -50.1566667
-24.9922222 -50.1566667
-24.9922222 -50.1566667
-24.9922222 -50.1566667
-24.9922222 -50.1566667
-24.9922222 -50.1566667
-23.6583333 -53.9194444
-23.6566667 -53.9063889
-24.509399414062 -50.413600921631
-23.723300933838 -51.097198486328
-24.509399414062 -50.413600921631
-24.208299636841 -50.949401855469
-23.5454583333 -50.7188388889
-25.1202777778 -50.3888888889
-23.385 -51.0758333
-23.385 -51.0758333333
-23.7675 -50.6409361111
-23.310300827026 -51.162799835205
-24.79109954834 -50.011901855469
-24.79109954834 -50.011901855469
-24.79109954834 -50.011901855469
-24.79109954834 -50.011901855469
-24.79109954834 -50.011901855469
-24.79109954834 -50.011901855469
-24.066668 -54.266666
-24.066668 -54.266666
-24.166666 -54.316666
-23.385 -51.0758333
-23.3525 -51.0144444
-23.385 -51.0758333333
-23.6380556 -51.3466667
-23.385 -51.0758333
-23.385 -51.0758333
-23.385 -51.0758333
-23.5141667 -50.955
-22.8791111111 -51.0600277778
-23.385 -51.0758333
-23.4608333 -51.2413889
-23.5916667 -51.2938889
-23.752361 -51.024528
-23.4608333333 -51.2413888889
-23.385 -51.0758333333
-23.4147222222 -50.4523888889
-23.385 -51.0758333333
-23.385 -51.0758333
-23.385 -51.0758333
-23.5141667 -50.955
-23.910800933838 -50.580299377441
-22.6993611111 -51.7915277778
-23.910800933838 -50.580299377441
-23.385 -51.0758333
-23.385 -51.0758333
-23.2066667 -50.9305556
-23.385 -51.0758333333
-23.4608333 -51.2413889
-24.2819444 -50.6622222
-23.385 -51.0758333
-23.385 -51.0758333333
-23.2955556 -50.9163889
-23.385 -51.0758333333
-23.2253888889 -50.9645
-23.2253888889 -50.9645
-23.385 -51.0758333
-23.4608333333 -51.2413888889
-24.0238889 -50.6975
-23.3525 -51.0144444
-23.2066667 -50.9305556
-22.7066667 -51.4452778
-22.666311 -53.093984
-23.6181830556 -51.1098580556
-23.385 -51.0758333
-23.385 -51.0758333333
-24.0238889 -50.6975
-24.2803333 -49.6949167
-23.4608333333 -51.2413888889
-23.385 -51.0758333
-23.4608333333 -51.2413888889
-23.385 -51.0758333
-23.2111111 -50.9497222
-23.385 -51.0758333333
-23.385 -51.0758333
-23.385 -51.0758333333
-23.0265194444 -51.1314027778
-23.385 -51.0758333333
-23.385 -51.0758333333
-23.385 -51.0758333333
-23.385 -51.0758333
-23.5916667 -51.2938889
-23.688997 -51.117114
-23.385 -51.0758333
-23.3525 -51.0144444
-23.385 -51.0758333
-23.385 -51.0758333
-23.3638055556 -50.9875
-23.385 -51.0758333
-23.2066667 -50.9305556
-23.0265194444 -51.1314027778
-23.5777778 -51.1658333
-25.58505 -54.5354167
-23.385 -51.0758333
-22.9793611111 -50.8045277778
-25.3986111111 -49.8223333333
-22.7066667 -51.4452778
-23.385 -51.0758333
-23.4162333333 -51.2482166667
-23.385 -51.0758333333
-23.385 -51.0758333
-23.2066667 -50.9305556
-23.535 -51.2005556
-24.5575 -50.0375
-23.0265194444 -51.1314027778
-23.4025 -50.4544444
-23.1830556 -50.9497222
-25.4846666667 -50.3215277778
-23.385 -51.0758333
-23.2066667 -50.9305556
-23.05060005188 -50.228900909424
-23.05060005188 -50.228900909424
-23.05060005188 -50.228900909424
-23.05060005188 -50.228900909424
-25.094999313354 -50.16189956665
-25.094999313354 -50.16189956665
-24.208299636841 -50.949401855469
-23.723300933838 -51.097198486328
-23.310300827026 -51.162799835205
-23.058599472046 -51.036399841309
-23.058599472046 -51.036399841309
-23.310300827026 -51.162799835205
-23.310300827026 -51.162799835205
-23.310300827026 -51.162799835205
-23.310300827026 -51.162799835205
-23.309700012207 -51.369201660156
-23.910800933838 -50.580299377441
-23.910800933838 -50.580299377441
-23.310300827026 -51.162799835205
-23.64999961853 -51.354999542236
-24.208299636841 -50.949401855469
-24.208299636841 -50.949401855469
-25.023899078369 -50.584201812744
-25.094999313354 -50.16189956665
-23.03689956665 -50.838298797607
-23.550800323486 -51.460800170898
-24.509399414062 -50.413600921631
-24.208299636841 -50.949401855469
-23.017799377441 -50.406398773193
-23.05060005188 -50.228900909424
-22.85059928894 -51.028301239014
-24.208299636841 -50.949401855469
-23.310300827026 -51.162799835205
-25.023899078369 -50.584201812744
-25.023899078369 -50.584201812744
-25.023899078369 -50.584201812744
-25.095 -50.1619
-24.3239 -50.6156
-24.3239 -50.6156
-23.894444 -51.290556
-23.272778 -51.438611
-25.14375 -51.8551388889

sp 7 [Hoplias malabaricus]
-25.28 -50.65
-25.15 -50.9
-25.27 -50.87
-25.42 -50.71
-25.64 -50.64
-24.92 -52.17
-24.42 -52.12
-24.39 -52.15
-25.73 -51.6
-25.44 -51.43
-24.36 -51.15
-25.39 -50.35
-25.35 -49.92
-25.14 -51.86
-25.3 -49.47
-24.12 -49.39
-24.41 -49.62
-23.93 -50.24
-25.1 -49.85
-25.07 -49.92
-25.09 -49.93
-25.09 -49.83
-25.08 -49.86
-25.15 -49.9
-25.7 -49.5833333
-25.306699752808 -48.328899383545
-25.306699752808 -48.328899383545
-25.306699752808 -48.328899383545
-25.306699752808 -48.328899383545
-25.306699752808 -48.328899383545
-25.306699752808 -48.328899383545
-25.306699752808 -48.328899383545
-25.306699752808 -48.328899383545
-25.306699752808 -48.328899383545
-25.306699752808 -48.328899383545
-25.306699752808 -48.328899383545
-25.306699752808 -48.328899383545
-25.76969909668 -49.715801239014
-25.76969909668 -49.715801239014
-25.76969909668 -49.715801239014
-25.76969909668 -49.715801239014
-23.310300827026 -51.162799835205
-25.476900100708 -48.834400177002
-25.632499694824 -53.346698760986
-25.632499694824 -53.346698760986
-25.429399490356 -50.006401062012
-25.520000457764 -48.509201049805
-25.695600509644 -51.659698486328
-25.695600509644 -51.659698486328
-25.695600509644 -51.659698486328
-25.441699981689 -49.063301086426
-25.441699981689 -49.063301086426
-25.094999313354 -50.16189956665
-25.094999313354 -50.16189956665
-25.094999313354 -50.16189956665
-25.094999313354 -50.16189956665
-25.094999313354 -50.16189956665
-25.094999313354 -50.16189956665
-25.094999313354 -50.16189956665
-25.094999313354 -50.16189956665
-25.094999313354 -50.16189956665
-25.094999313354 -50.16189956665
-25.094999313354 -50.16189956665
-25.094999313354 -50.16189956665
-25.094999313354 -50.16189956665
-25.094999313354 -50.16189956665
-25.094999313354 -50.16189956665
-25.094999313354 -50.16189956665
-25.094999313354 -50.16189956665
-25.094999313354 -50.16189956665
-25.094999313354 -50.16189956665
-25.094999313354 -50.16189956665
-25.094999313354 -50.16189956665
-25.094999313354 -50.16189956665
-25.094999313354 -50.16189956665
-25.094999313354 -50.16189956665
-25.094999313354 -50.16189956665
-25.094999313354 -50.16189956665
-25.094999313354 -50.16189956665
-25.094999313354 -50.16189956665
-25.094999313354 -50.16189956665
-25.094999313354 -50.16189956665
-25.094999313354 -50.16189956665
-25.094999313354 -50.16189956665
-25.094999313354 -50.16189956665
-25.094999313354 -50.16189956665
-25.094999313354 -50.16189956665
-25.094999313354 -50.16189956665
-25.094999313354 -50.16189956665
-25.094999313354 -50.16189956665
-25.094999313354 -50.16189956665
-25.094999313354 -50.16189956665
-25.094999313354 -50.16189956665
-25.094999313354 -50.16189956665
-25.094999313354 -50.16189956665
-25.094999313354 -50.16189956665
-25.094999313354 -50.16189956665
-25.094999313354 -50.16189956665
-25.094999313354 -50.16189956665
-25.094999313354 -50.16189956665
-25.094999313354 -50.16189956665
-25.094999313354 -50.16189956665
-25.094999313354 -50.16189956665
-25.094999313354 -50.16189956665
-25.094999313354 -50.16189956665
-25.094999313354 -50.16189956665
-25.094999313354 -50.16189956665
-25.094999313354 -50.16189956665
-25.094999313354 -50.16189956665
-25.094999313354 -50.16189956665
-25.094999313354 -50.16189956665
-25.094999313354 -50.16189956665
-25.094999313354 -50.16189956665
-25.094999313354 -50.16189956665
-25.094999313354 -50.16189956665
-25.094999313354 -50.16189956665
-25.094999313354 -50.16189956665
-25.094999313354 -50.16189956665
-25.094999313354 -50.16189956665
-25.094999313354 -50.16189956665
-25.094999313354 -50.16189956665
-25.094999313354 -50.16189956665
-25.094999313354 -50.16189956665
-22.772199630737 -53.266899108887
-26.161100387573 -51.231700897217
-25.449699401856 -52.908100128174
-25.449699401856 -52.908100128174
-25.449699401856 -52.908100128174
-25.449699401856 -52.908100128174
-25.449699401856 -52.908100128174
-25.418899536133 -53.180801391602
-25.418899536133 -53.180801391602
-23.1780556 -49.8813889
-23.0416667 -50.8905556
-22.601944 -52.872222
-25.8088889 -48.9938889
-24.85 -54.35
-25.1522222 -49.8994444
-24.090278 -49.7875
-24.121111 -49.391389
-23.934722 -50.244722
-24.827778 -54.357778
-22.7833333 -53.2833333
-22.7658333 -53.2577778
-23.3394444 -51.8916667
-25.361944 -48.815556
-24.7922222 -50.0116667
-24.8991667 -54.2172222
-25.6333333 -52.6008333
-23.310300827026 -51.162799835205
-24.323900222778 -50.615600585938
-25.023899078369 -50.584201812744
-25.023899078369 -50.584201812744
-24.208299636841 -50.949401855469
-25.4338333333 -50.6109166667
-25.1202777778 -50.3888888889
-25.2163055556 -48.2663055556
-25.5942694 -54.5369417
-25.2016944444 -48.2536388889
-25.4620638889 -48.2319666667
-23.0244444 -50.9519444
-25.1163055556 -49.6696666667
-23.0244444 -50.9519444
-23.0244444 -50.9519444
-25.6315306 -54.4753528
-23.0244444 -50.9519444
-23.385 -51.0758333333
-23.2066667 -50.9305556
-24.566900253296 -51.33330154419
-24.79109954834 -50.011901855469
-25.427799224854 -49.273101806641
-25.427799224854 -49.273101806641
-25.427799224854 -49.273101806641
-25.427799224854 -49.273101806641
-25.427799224854 -49.273101806641
-25.427799224854 -49.273101806641
-23.91609954834 -51.97919845581
-25.395299911499 -51.458099365234
-25.88279914856 -48.574699401855
-25.88279914856 -48.574699401855
-25.441699981689 -49.063301086426
-25.441699981689 -49.063301086426
-25.534700393677 -49.206401824951
-25.534700393677 -49.206401824951
-25.466667 -48.583333
-25.483333 -48.866667
-25.505901 -49.036773
-23.459193 -53.850839
-25.874999 -49.711685
-25.6383 -49.036753
-25.609105 -49.111959
-25.583333 -48.666667
-25.992500305176 -49.335300445557
-25.428600311279 -48.711898803711
-25.428600311279 -48.711898803711
-25.428600311279 -48.711898803711
-25.428600311279 -48.711898803711
-25.428600311279 -48.711898803711
-25.428600311279 -48.711898803711
-25.593099594116 -49.410301208496
-25.593099594116 -49.410301208496
-25.593099594116 -49.410301208496
-25.593099594116 -49.410301208496
-25.593099594116 -49.410301208496
-25.593099594116 -49.410301208496
-25.458599090576 -49.528301239014
-25.458599090576 -49.528301239014
-25.458599090576 -49.528301239014
-24.79109954834 -50.011901855469
-24.79109954834 -50.011901855469
-24.79109954834 -50.011901855469
-24.79109954834 -50.011901855469
-24.79109954834 -50.011901855469
-24.79109954834 -50.011901855469
-24.79109954834 -50.011901855469
-24.79109954834 -50.011901855469
-24.79109954834 -50.011901855469
-24.79109954834 -50.011901855469
-24.79109954834 -50.011901855469
-24.79109954834 -50.011901855469
-24.79109954834 -50.011901855469
-24.79109954834 -50.011901855469
-24.79109954834 -50.011901855469
-24.79109954834 -50.011901855469
-24.79109954834 -50.011901855469
-24.79109954834 -50.011901855469
-24.79109954834 -50.011901855469
-24.79109954834 -50.011901855469
-24.79109954834 -50.011901855469
-24.79109954834 -50.011901855469
-24.79109954834 -50.011901855469
-24.79109954834 -50.011901855469
-24.79109954834 -50.011901855469
-24.79109954834 -50.011901855469
-24.79109954834 -50.011901855469
-24.79109954834 -50.011901855469
-24.79109954834 -50.011901855469
-24.79109954834 -50.011901855469
-24.79109954834 -50.011901855469
-24.79109954834 -50.011901855469
-24.79109954834 -50.011901855469
-24.79109954834 -50.011901855469
-24.79109954834 -50.011901855469
-24.79109954834 -50.011901855469
-24.79109954834 -50.011901855469
-24.79109954834 -50.011901855469
-24.79109954834 -50.011901855469
-24.79109954834 -50.011901855469
-24.79109954834 -50.011901855469
-24.79109954834 -50.011901855469
-24.79109954834 -50.011901855469
-24.79109954834 -50.011901855469
-24.79109954834 -50.011901855469
-24.79109954834 -50.011901855469
-25.427799224854 -49.273101806641
-25.427799224854 -49.273101806641
-25.427799224854 -49.273101806641
-25.427799224854 -49.273101806641
-25.427799224854 -49.273101806641
-25.427799224854 -49.273101806641
-25.427799224854 -49.273101806641
-25.427799224854 -49.273101806641
-25.427799224854 -49.273101806641
-25.427799224854 -49.273101806641
-25.427799224854 -49.273101806641
-25.427799224854 -49.273101806641
-25.427799224854 -49.273101806641
-25.427799224854 -49.273101806641
-25.427799224854 -49.273101806641
-23.0591667 -50.947386111
-23.3525 -51.0144444
-23.385 -51.0758333
-23.0244444 -50.9519444
-23.4053055556 -51.2225277778
-25.5883306 -54.5638139
-23.385 -51.0758333
-23.385 -51.0758333
-23.2973333333 -51.2817777778
-23.385 -51.0758333
-23.0244444 -50.9519444
-22.9793611111 -50.8045277778
-23.5777778 -51.1658333
-23.5374444444 -50.7937222222
-23.385 -51.0758333333
-23.0244444 -50.9519444
-23.09422222 -50.99711111
-23.5144444444 -50.955
-23.5141667 -50.955
-23.0144444 -50.9
-23.385 -51.0758333333
-25.6315306 -54.4753528
-24.851667 -49.722221
-24.894167 -49.856388
-24.066668 -54.266666
-24.416666 -54.033333
-24.666666 -54.316666
-24.883333 -54.233334
-22.772222 -53.266944
-23.385 -51.0758333333
-23.385 -51.0758333333
-23.0942222222 -50.9971111111
-23.385 -51.0758333
-23.3525 -51.0144444
-23.0244444 -50.9519444
-23.0244444 -50.9519444
-23.8447222 -49.9208333
-25.2981111111 -48.3253888889
-23.2253888889 -50.9645
-23.0244444 -50.9519444
-23.09422222 -50.99711111
-23.385 -51.0758333
-23.385 -51.0758333333
-23.0244444 -50.9519444
-23.0244444 -50.9519444
-23.6080833333 -51.5242222222
-24.3019722 -49.6945833
-23.3925 -50.4258333
-22.9968888889 -50.9788333333
-23.2066667 -50.9305556
-23.2066667 -50.9305556
-23.1791667 -50.9419444
-25.6439806 -54.4616806
-23.3777777778 -50.3477777778
-23.385 -51.0758333
-25.6315306 -54.4753528
-23.385 -51.0758333
-23.0244444 -50.9519444
-23.0244444 -50.9519444
-23.0244444 -50.9519444
-23.3344444 -51.2086111
-23.3975 -50.4197222
-25.5883306 -54.5638139
-23.8094444 -51.1605556
-24.85 -50.0166666667
-23.385 -51.0758333
-25.6203333 -54.3914444
-24.0434222222 -50.4294111111
-22.7167222222 -51.5629166667
-23.9237222222 -51.0874722222
-23.0244444 -50.9519444
-23.0244444 -50.9519444
-23.6299805556 -50.8026361111
-24.0907833333 -51.0151833333
-23.2066667 -50.9305556
-23.1552778 -50.5730556
-23.2066667 -50.9305556
-23.0244444 -50.9519444
-23.2066667 -50.9305556
-23.385 -51.0758333333
-23.0244444 -50.9519444
-23.0244444 -50.9519444
-22.8787222222 -51.01325
-23.0244444 -50.9519444
-23.385 -51.0758333
-23.5630556 -51.0716667
-23.3777777778 -50.3477777778
-23.2266667 -50.98
-25.1202777778 -50.3888888889
-23.7438583333 -50.9520972222
-23.385 -51.0758333
-23.0244444 -50.9519444
-24.3019722 -49.6945833
-23.0265194444 -51.1314027778
-24.3019722 -49.6945833
-23.0244444 -50.9519444
-25.5918806 -54.5836222
-23.5772222 -51.3713889
-23.0244444 -50.9519444
-23.3186111 -51.185069444
-23.3525 -51.0144444
-25.5883306 -54.5638139
-25.5256111111 -48.8063333333
-23.2066667 -50.9469444
-23.4147222222 -50.4523888889
-23.385 -51.0758333333
-25.6203333 -54.3914444
-23.385 -51.0758333333
-23.0244444 -50.9519444
-23.3855556 -51.0763889
-23.2375 -51.1638889
-23.3525 -51.0144444
-23.4608333 -51.2413889
-24.2886388889 -51.3522222222
-23.8950166667 -50.953425
-23.0244444 -50.9519444
-23.5422222 -51.0366667
-23.385 -51.0758333
-23.385 -51.0758333333
-23.0244444 -50.9519444
-24.3019722 -49.6945833
-25.2935 -48.7403055556
-23.0244444 -50.9519444
-23.0244444 -50.9519444
-23.0244444 -50.9519444
-23.0244444 -50.9519444
-23.0244444 -50.9519444
-23.385 -51.0758333
-23.0244444 -50.9519444
-23.09422222 -50.99711111
-23.3525 -51.0144444
-23.0244444 -50.9519444
-23.2391667 -50.9663889
-23.0244444 -50.9519444
-23.2066667 -50.9305556
-23.385 -51.0758333333
-23.385 -51.0758333333
-23.0244444 -50.9519444
-25.5883306 -54.5638139
-25.6315306 -54.4753528
-23.9237222222 -51.0874722222
-23.05060005188 -50.228900909424
-23.05060005188 -50.228900909424
-23.310300827026 -51.162799835205
-25.094999313354 -50.16189956665
-24.323900222778 -50.615600585938
-23.910800933838 -50.580299377441
-23.310300827026 -51.162799835205
-23.058599472046 -51.036399841309
-23.058599472046 -51.036399841309
-23.058599472046 -51.036399841309
-23.058599472046 -51.036399841309
-23.310300827026 -51.162799835205
-24.323900222778 -50.615600585938
-24.323900222778 -50.615600585938
-23.310300827026 -51.162799835205
-23.723300933838 -51.097198486328
-25.023899078369 -50.584201812744
-23.110000610352 -50.367500305176
-23.03689956665 -50.838298797607
-24.208299636841 -50.949401855469
-23.017799377441 -50.406398773193
-25.023899078369 -50.584201812744
-25.023899078369 -50.584201812744
-25.023899078369 -50.584201812744
-25.023899078369 -50.584201812744
-23.058599472046 -51.036399841309
-24.323900222778 -50.615600585938
-24.323900222778 -50.615600585938
-24.323900222778 -50.615600585938
-25.4586 -49.5283
-24.3239 -50.6156
-25.7288888889 -53.7858333333
-25.4186111111 -51.7819444444
-26.3327777778 -52.1233333333
-25.384721756 -48.7830543518
-25.4222221375 -48.8747215271
-25.1808338165 -48.4072227478
-25.3413887024 -48.774723053

sp 8 [Phalloceros harpagos]
-24.6 -51.26
-24.58 -50.85
-25.15 -50.93
-25.15 -50.9
-25.27 -50.85
-25.64 -50.64
-25.85 -50.87
-25.94 -51.01
-25.63 -51.47
-25.24 -52.28
-24.92 -52.17
-24.71 -51.72
-24.38 -52.05
-24.42 -52.12
-24.25 -52.56
-24.21 -52.8
-25.9 -51.6
-25.92 -51.6
-25.91 -51.58
-25.44 -51.43
-25.45 -50.3
-24.32 -51.2
-24.36 -51.15
-25.46 -49.92
-25.32 -49.79
-25.34 -49.85
-25.29 -49.84
-25.25 -49.79
-24.92 -50.01
-24.87 -50.25
-24.93 -50.12
-24.87 -49.98
-24.79 -51.89
-24.81 -51.91
-25.47 -51.24
-25.13 -49.76
-25.28 -49.56
-25.44 -49.67
-25.34 -49.61
-25.3 -49.57
-25.3 -49.47
-25.3 -49.41
-24.94 -49.3
-24.17 -49.9
-24.46 -49.52
-23.81 -50.13
-24.21 -49.69
-24.18 -49.62
-24.34 -49.73
-24.43 -49.68
-24.41 -49.65
-24.41 -49.62
-24.47 -49.49
-24.49 -49.5
-24.61 -49.42
-24.63 -49.47
-23.93 -50.24
-25.06 -49.88
-25.1 -49.85
-25.07 -49.92
-25.08 -49.91
-25.09 -49.83
-25.12 -49.92
-25.08 -49.86
-25.09 -49.86
-25.15 -49.9
-25.06667 -49.05
-23.8542472222 -50.9896916667
-23.9675 -51.1142777778
-23.3197222222 -51.1963888889
-24.2509444444 -51.3350277778
-23.7586805556 -50.7388055556
-24.9365833333 -49.8273333333
-25.6365555556 -49.6063333333
-23.3925 -50.4258333
-24.3197222222 -50.8525
-23.9421944444 -51.1051666667
-23.2875 -51.2327777778
-25.7325555556 -50.36525
-25.2873055556 -49.8425
-23.9675 -51.1142777778
-25.46005 -53.531025
-25.1163055556 -49.6696666667
-23.1552778 -50.5730556
-25.2877778 -49.550177778
-25.4689444444 -50.3886388889
-25.6430416667 -49.5901388889
-25.6517777778 -49.8561111111
-25.2877777778 -49.5501777778
-24.2502777778 -50.9152777778
-23.9237222222 -51.0874722222
-24.4799444444 -49.85825
-23.9421944444 -51.1051666667
-24.2833333333 -50.5827222222
-23.5827222222 -50.7183888889
-25.4689444444 -50.3886388889
-24.6822222222 -50.9419444444
-24.1642222222 -51.3858055556
-23.3141666667 -51.1908333333
-23.3197222222 -51.1963888889
-25.4915833 -53.5319667
-24.2727777778 -50.9013888889
-23.7675 -50.6409361111
-23.9421944444 -51.1051666667
-24.9297333333 -49.4845833333
-25.8336111111 -50.3653055556
-23.3777777778 -50.3477777778
-25.55265 -53.4963667
-25.6553611111 -50.4051388889
-25.2717777778 -49.5601388889
-23.7358277778 -50.7188333333
-25.4645833333 -50.3901944444
-24.0502222222 -51.4483055556
-23.5013055556 -51.5016111111
-23.4751694444 -51.3607333333
-25.4338333333 -50.6109166667
-23.9278888889 -51.1327805556
-23.443 -51.4770277778
-23.6299805556 -50.8026361111
-25.2083055556 -49.6046944444
-23.9214166667 -51.1193888889
-23.0988888889 -51.1268888889
-23.6821388889 -50.7953916667
-25.2618055556 -49.6868611111
-22.9827777778 -51.4583333333
-23.5261388889 -51.4901666667
-23.5382055556 -50.7777111111
-24.2886388889 -51.3522222222
-22.9513888889 -50.8214444444
-25.3986111111 -49.8223333333
-24.323900222778 -50.615600585938
-23.310300827026 -51.162799835205
-23.310300827026 -51.162799835205
-24.323900222778 -50.615600585938
-23.309700012207 -51.369201660156
-23.419399261475 -51.42440032959
-24.251100540161 -49.705799102783
-23.852778 -51.3625
-23.852778 -51.3625
-23.863889 -51.346389
-23.861111 -51.360556
-24.4849166667 -49.7605277778
-23.8867416667 -50.9918
-25.3893888889 -49.8261111111
-25.1721944444 -50.8458611111
-23.6459361111 -50.6984888889
-25.4645833333 -50.3901944444
-25.6843333333 -50.2783055556
-23.3141666667 -51.1908333333
-23.6318055556 -51.5153055556
-23.2875 -51.2327777778
-23.7939666667 -50.7270972222
-24.2234722222 -50.1993888889
-24.4411111111 -49.7708333333
-23.7334722222 -50.74075
-24.4694444444 -49.7545555556
-25.4702667 -53.6275
-23.3638333333 -51.1754444444
-25.2475833333 -51.0514444444
-23.5163611111 -51.5002222222
-23.9564166667 -51.1139722222
-23.9543333333 -51.1149444444
-23.9675 -51.1142777778
-23.2875 -51.2327777778
-23.7442111111 -50.6388833333
-23.9612305556 -51.0215166667
-25.5128055556 -49.8897777778
-23.3141666667 -51.1908333333
-23.3197222222 -51.1963888889
-24.9599166667 -49.8511666667
-25.18775 -50.9683888889
-24.0496055556 -51.0346972222
-23.4570833333 -51.2378333333
-23.3473055556 -51.3302222222
-25.6819444444 -50.3095555556
-25.7 -49.58
-23.515 -51.4991667
-24.0113889 -52.5869444
-24.5811111 -50.8497222
-25.75 -53.2666666667
-24.8652778 -49.9788889
-24.8652778 -49.9788889
-25.9208333 -50.0094444
-25.9208333 -50.0094444
-24.9341667 -50.1247222
-24.9341667 -50.1247222
-25.5741667 -53.0969444
-24.628889 -49.465556
-24.611111 -49.420278
-24.611111 -49.420278
-22.601944 -52.872222
-22.5877778 -52.8919444
-22.5877778 -52.8919444
-22.5877778 -52.8919444
-22.5877778 -52.8919444
-22.5877778 -52.8919444
-24.2125 -52.7972222
-22.8333333 -52.1
-25.94 -51.0086111
-25.94 -51.0086111
-25.94 -51.0086111
-23.0661111 -51.9502778
-23.48 -51.8808333
-23.2502778 -52.5269444
-24.8055556 -51.9094444
-25.255 -49.7858333
-25.255 -49.7858333
-25.640278 -50.6438889
-25.640278 -50.6438889
-26.0011111 -53.6255556
-23.7630305556 -50.6842027778
-25.1941944444 -50.9673333333
-23.9421944444 -51.1051666667
-25.27075 -49.9423055556
-23.46525 -51.5333888889
-23.97825 -51.3942222222
-24.29675 -50.5819722222
-25.8175833333 -50.3206388889
-24.29675 -50.5819722222
-24.4998611111 -49.8958611111
-25.4620638889 -48.2319666667
-23.5454583333 -50.7188388889
-25.3216111111 -49.8445833333
-23.2875 -51.2327777778
-23.9781666667 -51.3023888889
-23.9237222222 -51.0874722222
-24.3319444444 -51.2814722222
-23.57875 -50.7858055556
-24.3019722 -49.6945833
-25.4846666667 -50.3215277778
-24.4344444444 -49.7725
-24.5210833333 -49.9189444444
-23.3025 -51.2161111111
-24.5079722222 -49.9119166667
-25.58505 -54.5354167
-24.25 -49.75
-25.4833335876 -48.8333320618
-25.4833335876 -48.8333320618
-25.4222221375 -48.8747215271
-25.4620638889 -48.2319666667
-25.2972222222 -49.9306666667
-25.4338333333 -50.6109166667
-25.1332777778 -49.7562777778
-25.3628611111 -49.5103611111
-23.9592666667 -50.9962861111
-24.4681388889 -50.9730833333
-24.9633333333 -49.7608611111
-25.4627222222 -49.9190555556
-25.4620638889 -48.2319666667
-25.4846666667 -50.3215277778
-23.9675 -51.1142777778
-23.6236111 -51.9555556
-24.0391667 -52.2727778
-24.278342 -52.268605
-22.772468 -53.267593
-23.8530556 -52.7008333
-25.3791667 -49.2961111
-25.086846 -50.160164
-24.9386111 -53.4711111
-26.1161111 -53.6225
-25.6275 -51.4733333333
-25.1477778 -50.9019444
-25.2383333 -52.28
-25.3861111 -52.3788889
-25.1502778 -50.9333333
-24.9197222 -52.1688889
-24.2536111 -52.5566667
-24.9197222 -52.1688889
-25.1502778 -50.9333333
-25.2708333 -50.85
-24.2536111 -52.5566667
-25.3861111 -52.3788889
-24.3405556 -52.1952778
-25.4219444 -52.3041667
-25.6275 -51.4733333333
-24.5408333 -51.3361111
-23.4988889 -51.8936111
-23.4983333 -51.8930556
-23.4997222 -51.8944444
-25.0797222 -53.6238889
-25.9173611 -51.5988889
-22.8955556 -53.48
-25.905 -51.5963889
-25.9173611 -51.5988889
-25.9127778 -51.5805556
-25.4425 -51.4288889
-25.4480556 -50.2988889
-25.3244444 -49.7916667
-25.3366667 -49.8533333
-24.7858333 -51.8886111
-25.1344444 -49.7566667
-25.2775 -49.5608333
-25.4375 -49.6652778
-25.3436111 -49.6633333
-25.3036111 -49.5711111
-25.3011111 -49.4675
-25.2991667 -49.4108333
-24.9447222 -49.2994444
-25.1530556 -53.2777778
-24.173333 -49.898611
-24.462222 -49.524444
-25.0722222 -49.9172222
-25.4627778 -49.9186111
-24.213889 -49.685833
-24.178889 -49.615556
-24.411389 -49.623611
-23.81222 -50.1319
-24.213889 -49.685833
-24.628889 -49.465556
-24.340556 -49.727222
-24.426111 -49.678333
-24.405278 -49.648333
-24.411389 -49.623611
-24.471944 -49.491111
-24.492778 -49.498333
-24.984167 -53.475
-23.885833 -52.367778
-24.848611 -54.325833
-25.423889 -54.570277
-24.050169 -52.695556
-23.700278 -53.322778
-25.809722 -51.991667
-25.807222 -51.984167
-25.809722 -51.991667
-25.804167 -51.991944
-23.1536111 -50.5213889
-25.8086111 -48.9936111
-25.4233333 -49.1127778
-22.8897222 -52.9555556
-25.75 -52.1666667
-25.75 -52.1666667
-25.6388889 -51.9655556
-25.75 -52.1666667
-23.6425 -53.3172222
-25.0763889 -50.0675
-23.551618 -51.45938
-25.0333333 -51.0666667
-25.6961111 -48.9683333
-23.0188889 -51.8605556
-23.0816667 -52.7944444
-23.0816667 -52.7944444
-24 -52.3261111
-23.9152778 -52.4119444
-25.5366667 -53.4863889
-24.7069444 -53.7522222
-25.9980556 -53.6580556
-24.7966667 -53.6047222
-25.3625 -48.8327778
-25.3666667 -48.8333333
-24.7683333 -53.6772222
-23.2658333 -52.5438889
-23.2277778 -49.9755556
-24.5980556 -51.2572222
-24.7061111 -51.7208333
-24.4666667 -50.9
-24.4180556 -52.1233333
-25.4219444 -52.3041667
-24.3405556 -52.1952778
-25.8527778 -50.8727778
-25.095031 -50.160164
-25.8527778 -50.8727778
-24.5980556 -51.2572222
-25.2383333 -52.28
-25.1477778 -50.9019444
-24.4180556 -52.1233333
-25.5366667 -53.4863889
-24.6091667 -51.2588889
-24.2783333 -53.8219444
-24.8613889 -50.1175
-25.905 -51.5963889
-25.9127778 -51.5805556
-25.4425 -51.4288889
-25.4480556 -50.2988889
-25.4627778 -49.9186111
-25.3244444 -49.7916667
-25.3366667 -49.8533333
-25.2877778 -49.8427778
-24.859051 -54.334394
-24.3080556 -53.9066667
-24.7858333 -51.8886111
-25.2775 -49.5608333
-25.3011111 -49.4675
-24.9447222 -49.2994444
-25.4680556 -51.2433333
-24.173333 -49.898611
-24.462222 -49.524444
-23.81222 -50.1319
-24.340556 -49.727222
-24.426111 -49.678333
-24.405278 -49.648333
-24.471944 -49.491111
-24.492778 -49.498333
-23.934722 -50.244722
-24.178889 -49.615556
-23.934722 -50.244722
-25.804167 -51.991944
-22.7833333 -53.2833333
-22.7658333 -53.2577778
-22.7658333 -53.2577778
-25.160452 -48.866024
-22.75 -53.2666667
-23.3266667 -51.8447222
-23.9152778 -52.4119444
-25.0427778 -51.53
-24.0780556 -52.5869444
-24.0108333 -52.4380556
-23.6425 -53.3172222
-23.6566667 -53.9063889
-24.6994444 -53.7697222
-24.7155556 -53.7725
-24.7347222 -53.7152778
-26.0333333 -53.7
-23.5930556 -53.2036111
-25.3665555556 -49.4098888889
-23.8960833333 -50.9831666667
-25.6103611111 -50.3899166667
-25.538415 -49.714707
-25.333333 -51.35
-25.333333 -51.35
-25.753681 -52.139297
-25.776144 -52.063822
-25.689447 -51.742572
-25.727814 -51.661253
-25.817206 -51.680017
-25.805675 -51.668775
-26.005053 -51.735256
-26.134892 -51.862831

sp 9 [Bryconamericus iheringii]
-24.21 -51.37
-24.6 -51.26
-24.99 -51.15
-25.08 -51.18
-25.07 -52.07
-25.05 -52.02
-24.39 -52.15
-24.34 -52.2
-24.21 -52.8
-24.32 -51.2
-24.36 -51.15
-24.35 -51.14
-25.1 -51.82
-25.14 -51.86
-23.81 -50.13
-23.94 -50.04
-24.07 -49.65
-24.47 -49.49
-23.93 -50.24
-23.0488889 -50.1975
-23.1780556 -49.8813889
-25.023899078369 -50.584201812744
-24.208299636841 -50.949401855469
-23.9612305556 -51.0215166667
-23.5454583333 -50.7188388889
-24.2886388889 -51.3522222222
-24.0502222222 -51.4483055556
-23.5916667 -51.2938889
-24.4681388889 -50.9730833333
-23.0277222222 -51.1424166667
-24.0434222222 -50.4294111111
-24.0126083333 -50.5090111111
-23.2066667 -50.9305556
-23.385 -51.0758333
-23.6080833333 -51.5242222222
-23.385 -51.0758333
-24.0126083333 -50.5090111111
-23.4608333333 -51.2413888889
-23.914453 -51.989625
-23.9386111 -50.7283333
-24.0578388889 -50.4060972222
-23.385 -51.0758333
-24.0434222222 -50.4294111111
-23.3638055556 -50.9875
-24.0434222222 -50.4294111111
-24.0434222222 -50.4294111111
-23.2858333 -50.9005556
-23.385 -51.0758333333
-23.0536111111 -51.0927777778
-23.385 -51.0758333333
-22.8127778 -51.3833333
-23.12015 -51.1857111111
-23.4155027778 -51.4009694444
-23.3925 -50.4258333
-24.1694833333 -50.5274388889
-23.3197222222 -51.1963888889
-23.3141666667 -51.1908333333
-23.2463889 -51.0652778
-23.8330556 -50.5211111
-24.0434222222 -50.4294111111
-23.535 -51.2005556
-24.1694833333 -50.5274388889
-23.0988888889 -51.1268888889
-23.515 -51.4991667
-23.4225 -51.8027778
-24.4602778 -53.8530556
-24.2147222 -51.3730556
-24.2147222 -51.3730556
-23.3797222 -52.5019444
-25.0263889 -50.0663889
-23.5363889 -51.7830556
-23.2736111 -49.945
-24.5980556 -51.2572222
-24.3891667 -52.1508333
-24.5980556 -51.2572222
-24.5408333 -51.3361111
-24.5888889 -51.2491667
-24.6091667 -51.2588889
-24.3463889 -53.85
-24.2936111 -53.8530556
-23.6347222 -51.8472222
-25.0952778 -51.8247222
-23.81222 -50.1319
-24.471944 -49.491111
-23.934722 -50.244722
-23.934722 -50.244722
-24.9333333 -54.3333333
-24.9166667 -54.2666667
-24.5277778 -53.25
-23.6416667 -51.8591667
-25.0263889 -50.0663889
-25.0263889 -50.0663889
-25.0388889 -50.1277778
-25.0263889 -50.0663889
-25.0263889 -50.0663889
-25.0263889 -50.0663889
-25.0255556 -50.065
-25.0394444 -50.065
-25.0388889 -50.1277778
-25.0255556 -50.065
-25.0263889 -50.0663889
-23.6 -52.4666667
-24.1966667 -53.3222222
-25.0388889 -50.1277778
-23.5363889 -51.7830556
-24.2936111 -53.8530556
-25.0180556 -50.0616667
-23.5513889 -51.4611111
-23.5513889 -51.4611111
-25.0263889 -50.0663889
-23.7252778 -51.0972222
-24.7886111 -50.3244444
-25.0263889 -50.0663889
-23.5552778 -51.4683333
-23.6 -52.4666667
-24.2838889 -53.8244444
-24.7211111 -53.9497222
-25.6505556 -54.4569444
-25.0502778 -52.0186111
-25.0819444 -51.1763889
-23.81222 -50.1319
-24.471944 -49.491111
-25.0344444 -50.1275
-25.0263889 -50.0663889
-25.0666667 -54.2666667
-24.7166667 -52.9333333
-25.2666667 -54.25
-24.9333333 -54.3333333
-24.2936111 -53.8530556
-24.998037 -51.834722
-23.2416667 -51.2180556
-24.29675 -50.5819722222
-23.4282222222 -51.3833888889
-23.2111111 -50.9497222
-23.4053055556 -51.2225277778
-23.0166666667 -51.1166666667
-23.2416667 -51.2180556
-24.0496055556 -51.0346972222
-23.3433888889 -50.9001111111
-23.2066667 -50.9305556
-23.535 -51.2005556
-24.0434222222 -50.4294111111
-23.66525 -51.4973888889
-23.3853416667 -51.0761416667
-24.0578388889 -50.4060972222
-23.3694166667 -51.2065833333
-24.0578388889 -50.4060972222
-23.3833055556 -51.3104444444
-23.3638055556 -50.9875
-23.2066667 -50.9305556
-23.2733333 -51.2108333
-23.2066667 -50.9305556
-23.5538333333 -50.7668055556
-23.385 -51.0758333333
-23.5916667 -51.2938889
-23.9541667 -51.1166667
-23.3852778 -51.0766667
-24.1694833333 -50.5274388889
-24.1694833333 -50.5274388889
-23.4868972222 -50.78215
-23.3777777778 -50.3477777778
-24.0268333333 -50.1893333333
-23.9386111 -50.7283333
-23.385 -51.0758333333
-23.4570833333 -51.2378333333
-23.1911111 -50.9458333
-23.385 -51.0758333333
-23.5261388889 -51.4901666667
-24.0578388889 -50.4060972222
-24.1642222222 -51.3858055556
-24.9006111111 -49.4433611111
-23.385 -51.0758333333
-23.385 -51.0758333
-24.2833333333 -50.5827222222
-24.3319444444 -51.2814722222
-24.0126083333 -50.5090111111
-23.0265194444 -51.1314027778
-23.6375555556 -51.5065833333
-23.9386111 -50.7283333
-23.3638055556 -50.9875
-23.6299805556 -50.8026361111
-24.0578388889 -50.4060972222
-23.3141666667 -51.1908333333
-23.2066667 -50.9472222
-23.385 -51.0758333
-23.9564166667 -51.1139722222
-24.1694833333 -50.5274388889
-23.0171222222 -51.0774444444
-23.3852778 -51.0766667
-23.5180556 -51.1
-24.2803333 -49.6949167
-23.2066667 -50.9305556
-23.6376416 -51.0999944
-23.2066667 -50.9305556
-23.9386111 -50.7283333
-23.9247222 -50.6241667
-24.0126083333 -50.5090111111
-23.3141666667 -51.1908333333
-23.7450138889 -50.9442416667
-24.0578388889 -50.4060972222
-25.6216889 -54.4794028
-23.3197222222 -51.1963888889
-23.2232222222 -50.6018055556
-23.3433888889 -50.9001111111
-23.1552778 -50.5730556
-23.9592666667 -50.9962861111
-23.2066667 -50.9305556
-23.0265194444 -51.1314027778
-23.3638055556 -50.9875
-23.46525 -51.5333888889
-24.1694833333 -50.5274388889
-23.385 -51.0758333333
-23.385 -51.0758333333
-23.2463889 -51.0652778
-24.0434222222 -50.4294111111
-22.8791111111 -51.0600277778
-24.0578388889 -50.4060972222
-23.4162333333 -51.2482166667
-23.4555833333 -51.2746388889
-23.385 -51.0758333
-23.385 -51.0758333
-23.385 -51.0758333
-23.385 -51.0758333333
-23.9247222 -50.6241667
-24.0126083333 -50.5090111111
-24.9103055556 -49.4283333333
-23.385 -51.0758333
-23.3433888889 -50.9001111111
-24.0126083333 -50.5090111111
-24.0578388889 -50.4060972222
-24.1694833333 -50.5274388889
-23.6380556 -51.3466667
-23.4035833333 -50.5492777778
-23.6380556 -51.3466667
-24.0578388889 -50.4060972222
-24.1694833333 -50.5274388889
-23.5108055556 -50.7513722222
-23.385 -51.0758333
-23.2391667 -51.18
-23.9214166667 -51.1193888889
-22.7166667 -51.51
-24.0126083333 -50.5090111111
-23.385 -51.0758333333
-23.3141666667 -51.1908333333
-23.385 -51.0758333333
-23.9543333333 -51.1149444444
-24.0434222222 -50.4294111111
-24.0496055556 -51.0346972222
-23.9386111 -50.7283333
-23.5382055556 -50.7777111111
-23.385 -51.0758333333
-23.8960833333 -50.9831666667
-23.6197222 -51.2322222
-23.6197222 -51.2322222
-23.4608333333 -51.2413888889
-24.6822222222 -50.9419444444
-24.0578388889 -50.4060972222
-23.385 -51.0758333333
-23.2111111 -50.9497222
-23.385 -51.0758333333
-24.1694833333 -50.5274388889
-24.0434222222 -50.4294111111
-24.0907833333 -51.0151833333
-23.6067444444 -50.7371722222
-24.1694833333 -50.5274388889
-23.2391667 -51.18
-23.6318055556 -51.5153055556
-23.943325 -50.9549472222
-23.6602778 -51.3075
-24.251100540161 -49.705799102783
-23.64999961853 -51.354999542236
-24.323900222778 -50.615600585938
-23.310300827026 -51.162799835205
-23.254199981689 -50.979999542236
-23.910800933838 -50.580299377441
-23.910800933838 -50.580299377441
-23.910800933838 -50.580299377441
-23.910800933838 -50.580299377441
-23.910800933838 -50.580299377441
-23.910800933838 -50.580299377441
-23.309700012207 -51.369201660156
-23.310300827026 -51.162799835205
-23.310300827026 -51.162799835205
-23.310300827026 -51.162799835205
-23.310300827026 -51.162799835205
-23.310300827026 -51.162799835205
-23.310300827026 -51.162799835205
-25.094999313354 -50.16189956665
-23.058599472046 -51.036399841309
-23.058599472046 -51.036399841309
-23.254199981689 -50.979999542236
-23.310300827026 -51.162799835205
-23.310300827026 -51.162799835205
-23.310300827026 -51.162799835205
-23.310300827026 -51.162799835205
-23.310300827026 -51.162799835205
-23.310300827026 -51.162799835205
-23.310300827026 -51.162799835205
-24.323900222778 -50.615600585938
-24.323900222778 -50.615600585938
-23.910800933838 -50.580299377441
-23.910800933838 -50.580299377441
-23.910800933838 -50.580299377441
-23.910800933838 -50.580299377441
-23.910800933838 -50.580299377441
-23.910800933838 -50.580299377441
-23.910800933838 -50.580299377441
-23.310300827026 -51.162799835205
-23.181100845337 -50.646701812744
-23.310300827026 -51.162799835205
-23.310300827026 -51.162799835205
-23.310300827026 -51.162799835205
-23.64999961853 -51.354999542236
-23.310300827026 -51.162799835205
-23.310300827026 -51.162799835205
-23.723300933838 -51.097198486328
-24.208299636841 -50.949401855469
-25.023899078369 -50.584201812744
-25.023899078369 -50.584201812744
-25.094999313354 -50.16189956665
-25.094999313354 -50.16189956665
-24.208299636841 -50.949401855469
-23.910800933838 -50.580299377441
-24.208299636841 -50.949401855469
-25.094999313354 -50.16189956665
-25.094999313354 -50.16189956665
-23.723300933838 -51.097198486328
-24.323900222778 -50.615600585938
-24.3239 -50.6156
-24.95 -53.4666666667

sp 10 [Mimagoniates microlepis]
-25.28 -50.65
-25.64 -50.64
-25.45 -50.3
-25.29 -50.11
-25.476900100708 -48.834400177002
-25.306699752808 -48.328899383545
-25.306699752808 -48.328899383545
-25.306699752808 -48.328899383545
-25.306699752808 -48.328899383545
-25.306699752808 -48.328899383545
-25.306699752808 -48.328899383545
-25.306699752808 -48.328899383545
-25.306699752808 -48.328899383545
-25.306699752808 -48.328899383545
-25.306699752808 -48.328899383545
-25.306699752808 -48.328899383545
-25.306699752808 -48.328899383545
-25.306699752808 -48.328899383545
-25.306699752808 -48.328899383545
-25.306699752808 -48.328899383545
-25.306699752808 -48.328899383545
-25.306699752808 -48.328899383545
-25.306699752808 -48.328899383545
-25.306699752808 -48.328899383545
-25.306699752808 -48.328899383545
-25.88279914856 -48.574699401855
-25.88279914856 -48.574699401855
-25.441699981689 -49.063301086426
-25.365600585938 -49.076900482178
-24.650299072266 -50.850601196289
-25.428600311279 -48.711898803711
-25.428600311279 -48.711898803711
-25.428600311279 -48.711898803711
-25.428600311279 -48.711898803711
-25.428600311279 -48.711898803711
-25.428600311279 -48.711898803711
-25.428600311279 -48.711898803711
-25.428600311279 -48.711898803711
-25.55444 -48.80056
-25.5855555556 -48.6216666667
-25.59 -48.6113888889
-25.515244 -48.462858
-25.475695 -48.832868
-25.515244 -48.462858
-25.475695 -48.832868
-25.2944444 -50.1138889
-25.640278 -50.6438889
-25.640278 -50.6438889
-26.035 -51.1891667
-25.4480556 -50.2988889
-25.4480556 -50.2988889
-26.035 -51.1891667
-25.3666667 -48.8333333
-25.3666667 -48.8333333
-25.6011111 -49.4022222
-25.6011111 -49.4022222
-25.6961111 -48.9683333
-25.2791667 -50.6533333
-25.4233333 -49.1127778
-25.8086111 -48.9936111
-26.035 -51.1891667
-25.3625 -48.8327778
-25.3625 -48.8327778
-25.3666667 -48.8333333
-25.7064722222 -48.7536666667
-25.1961944444 -48.5095555556
-25.2163055556 -48.2663055556
-25.5256111111 -48.8063333333
-25.1984166667 -48.5070833333
-25.2016944444 -48.2536388889
-25.4163888889 -48.2322222222
-25.5272222222 -48.7491111111
-25.225 -48.7785833333
-25.427799224854 -49.273101806641
-25.427799224854 -49.273101806641
-25.427799224854 -49.273101806641
-25.427799224854 -49.273101806641
-25.427799224854 -49.273101806641
-25.306699752808 -48.328899383545
-25.88279914856 -48.574699401855
-25.76969909668 -49.715801239014
-25.76969909668 -49.715801239014
-25.817499160767 -48.54280090332
-25.817499160767 -48.54280090332
-25.476900100708 -48.834400177002
-25.476900100708 -48.834400177002
-25.476900100708 -48.834400177002
-25.476900100708 -48.834400177002
-25.476900100708 -48.834400177002
-25.476900100708 -48.834400177002
-25.476900100708 -48.834400177002
-25.476900100708 -48.834400177002
-25.476900100708 -48.834400177002
-25.476900100708 -48.834400177002
-25.476900100708 -48.834400177002
-25.476900100708 -48.834400177002
-25.476900100708 -48.834400177002
-25.476900100708 -48.834400177002
-25.476900100708 -48.834400177002
-25.476900100708 -48.834400177002
-25.476900100708 -48.834400177002
-25.476900100708 -48.834400177002
-25.476900100708 -48.834400177002
-25.476900100708 -48.834400177002
-25.476900100708 -48.834400177002
-25.476900100708 -48.834400177002
-25.476900100708 -48.834400177002
-25.476900100708 -48.834400177002
-25.476900100708 -48.834400177002
-25.476900100708 -48.834400177002
-25.476900100708 -48.834400177002
-25.476900100708 -48.834400177002
-25.476900100708 -48.834400177002
-25.476900100708 -48.834400177002
-25.476900100708 -48.834400177002
-25.476900100708 -48.834400177002
-25.476900100708 -48.834400177002
-25.476900100708 -48.834400177002
-25.476900100708 -48.834400177002
-25.476900100708 -48.834400177002
-25.476900100708 -48.834400177002
-25.476900100708 -48.834400177002
-25.476900100708 -48.834400177002
-25.476900100708 -48.834400177002
-25.476900100708 -48.834400177002
-25.476900100708 -48.834400177002
-25.476900100708 -48.834400177002
-25.476900100708 -48.834400177002
-25.476900100708 -48.834400177002
-25.476900100708 -48.834400177002
-25.476900100708 -48.834400177002
-25.476900100708 -48.834400177002
-25.476900100708 -48.834400177002
-25.476900100708 -48.834400177002
-25.476900100708 -48.834400177002
-25.476900100708 -48.834400177002
-25.476900100708 -48.834400177002
-25.476900100708 -48.834400177002
-25.520000457764 -48.509201049805
-25.520000457764 -48.509201049805
-25.520000457764 -48.509201049805
-25.520000457764 -48.509201049805
-25.520000457764 -48.509201049805
-25.520000457764 -48.509201049805
-25.520000457764 -48.509201049805
-25.441699981689 -49.063301086426
-25.441699981689 -49.063301086426
-25.441699981689 -49.063301086426
-25.441699981689 -49.063301086426
-25.365600585938 -49.076900482178
-25.534700393677 -49.206401824951
-25.534700393677 -49.206401824951
-25.928100585938 -49.19889831543
-25.533333 -48.7
-25.609105 -49.111959
-25.466667 -48.85
-25.489694 -49.090476
-25.183333 -48.516667
-25.216667 -48.566667
-25.62072 -49.25547
-25.233333 -48.533333
-25.2 -48.45
-25.464969 -49.107264
-25.3 -48.533333
-25.466667 -48.833333
-25.531916 -48.677093
-25.183333 -48.516667
-25.591576 -49.942128
-25.505901 -49.036773
-25.55 -48.75
-25.466667 -48.85
-25.716667 -48.733333
-25.233333 -48.516667
-25.433333 -48.866667
-25.433333 -48.866667
-25.874999 -49.711685
-25.433333 -48.866667
-25.428600311279 -48.711898803711
-25.428600311279 -48.711898803711
-25.428600311279 -48.711898803711
-25.428600311279 -48.711898803711
-25.428600311279 -48.711898803711
-25.428600311279 -48.711898803711
-25.428600311279 -48.711898803711
-25.428600311279 -48.711898803711
-25.428600311279 -48.711898803711
-25.428600311279 -48.711898803711
-25.593099594116 -49.410301208496
-25.593099594116 -49.410301208496
-25.593099594116 -49.410301208496
-25.593099594116 -49.410301208496
-25.306699752808 -48.328899383545
-25.306699752808 -48.328899383545
-25.6365555556 -49.6063333333
-25.4846666667 -50.3215277778
-25.2935 -48.7403055556
-25.7629722222 -48.7663055556
-25.7553333333 -48.7720555556
-25.48 -48.8
-25.48 -48.8
-25.67 -48.55
-25.45 -48.87
-25.67 -48.55
-25.2264444444 -48.56775
-25.7905277778 -48.7660277778
-25.8297222222 -48.7910833333
-25.1947222222 -48.4045833333
-25.6819444444 -50.3095555556
-25.1461666667 -48.3687222222
-25.2358333 -50.0047222
-25.3154305556 -48.3100361111
-25.4674444444 -48.8706111111
-25.8570833333 -48.7846666667
-25.8336111111 -50.3653055556
-25.6103611111 -50.3899166667
-25.1202777778 -50.3888888889
-25.6738888889 -49.5800555556
-25.2577777778 -48.3016666667
-25.5839 -49.6356
-25.5839 -49.6356
-25.4769 -48.8344
-25.4769 -48.8344
-25.466667 -48.816666
-25.466667 -48.816666
-25.466667 -48.816666
-25.466667 -48.816666
-25.466667 -48.816666
-25.533333 -48.766666
-24.707222 -48.659168
-25.383333 -48.833332
-25.433332 -49.283333
-24.701944 -48.756943
-25.5833339691 -48.7166671753
-25.3666667938 -48.9000015259
-25.5333328247 -48.5333328247
-25.9661102295 -48.8286094666
-25.5983333333 -50.6886111111
-25.3738880157 -48.7783317566
-25.1808338165 -48.4072227478
-25.3127784729 -48.6775016785
-25.4111118317 -48.8408317566
-25.3911113739 -48.8605537415
-25.4033336639 -48.8725013733
-25.4222221375 -48.8747215271
-25.1736106873 -48.4199981689
-25.3413887024 -48.774723053

sp 11 [Characidium zebra]
-24.21 -52.8
-24.92 -50.01
-24.07 -49.65
-23.0488889 -50.1975
-22.765 -52.4219444
-23.0416667 -50.8905556
-22.6019444 -52.8844444
-25.4 -54.45
-24.2125 -52.7972222
-24.2125 -52.7972222
-23.3311111 -52.0072222
-23.3311111 -52.0072222
-23.3072222 -51.7608333
-23.2930556 -52.4172222
-23.3516667 -52.4661111
-24.3005556 -53.8861111
-24.2516667 -53.8855556
-23.4427778 -51.7697222
-25.0763889 -50.0675
-25.4341667 -54.5808333
-25.5558333333 -54.5916666667
-23.3138889 -51.9686111
-23.3227778 -51.8913889
-23.3122222 -52.5938889
-23.395 -51.8486111
-23.395 -51.8486111
-23.25 -53.05
-23.25 -53.05
-23.6 -52.4666667
-24.7461111 -53.7133333
-23.6783333 -53.2630556
-23.195705 -53.208175
-24.3505556 -53.9008333
-24.1841667 -53.9008333
-24.1841667 -53.9008333
-25.4452778 -54.6041667
-23.3422222 -52.4283333
-22.75 -53.2833333
-24.073889 -49.6483
-22.7655 -53.2573
-22.7719444 -53.2669444
-25.5880556 -54.5541667
-23.3394444 -51.8516667
-23.4105556 -51.8472222
-23.3227778 -51.8913889
-25.0180556 -50.0616667
-25.5466667 -54.5880556
-23.3575 -52.0169444
-23.4105556 -51.8472222
-23.3972222 -51.8522222
-23.1713889 -51.7736111
-23.3744444 -51.9691667
-25.4452778 -54.6041667
-25.5833333 -54.585
-23.6566667 -53.9063889
-23.6566667 -53.9063889
-24.7208333 -53.7727778
-24.7155556 -53.7725
-24.7563889 -53.7091667
-24.6986111 -53.7569444
-23.2925 -51.1730556
-23.5363889 -51.7830556
-23.2277778 -49.9755556
-23.4232 -53.8284
-25.4388889 -54.5558333
-25.0666667 -54.2666667
-25.4333333 -54.5819444
-24.6158333 -54.1616667
-22.7655556 -53.2577778
-25.5558333333 -54.5916666667
-23.3038889 -52.5938889
-23.3516667 -52.4661111
-22.7719444 -53.2669444
-23.6416667 -51.8588889
-23.821111 -52.776944
-24.571111 -52.308333
-23.700278 -53.322778
-24.5655556 -54.1502778
-22.75 -53.25
-23.3266667 -51.8447222
-24.7452778 -53.7691667
-25.5880556 -54.5541667
-25.5880556 -54.5541667
-23.3427778 -51.9180556
-23.0661111 -51.9533333
-24.7563889 -53.7091667
-24.7966667 -53.6047222
-24.7455556 -53.8469444
-24.7455556 -53.8469444
-24.3505556 -53.9008333
-24.855 -54.351389
-23.3744444 -51.9691667
-23.723300933838 -51.097198486328
-23.0215833333 -51.1328333333
-23.0215833333 -51.1328333333
-23.5916667 -51.2938889
-23.0277222222 -51.1424166667
-24.0126083333 -50.5090111111
-23.2066667 -50.9305556
-23.4608333333 -51.2413888889
-23.9386111 -50.7283333
-23.6677778 -51.32
-23.2416667 -51.2180556
-23.385 -51.0758333333
-23.0277222222 -51.1424166667
-23.385 -51.0758333333
-23.385 -51.0758333333
-23.2955556 -50.9163889
-23.385 -51.0758333
-23.2066667 -50.9305556
-23.4608333 -51.2413889
-24.1021111 -49.6190556
-23.09422222 -50.99711111
-22.8791111111 -51.0600277778
-23.2066667 -50.9305556
-23.2066667 -50.9305556
-23.4608333333 -51.2413888889
-23.4608333333 -51.2413888889
-23.385 -51.0758333
-23.6380556 -51.3466667
-23.604396 -51.098528
-23.1911111 -50.9458333
-23.385 -51.0758333333
-25.5883306 -54.5638139
-23.3433888889 -50.9001111111
-23.2066667 -50.9305556
-23.46525 -51.5333888889
-23.2858333 -50.9005556
-23.4608333333 -51.2413888889
-23.2232222222 -50.6018055556
-23.385 -51.0758333
-23.2858055556 -50.5703611111
-23.2858333 -50.9005556
-22.9793611111 -50.8045277778
-23.4030556 -50.3938889
-22.7066667 -51.4452778
-23.6197222 -51.2322222
-23.6677778 -51.32
-23.6197222 -51.2322222
-23.5163611111 -51.5002222222
-23.09422222 -50.99711111
-23.6716667 -51.1577778
-23.1830556 -50.9497222
-23.4149166667 -50.4523
-25.1202777778 -50.3888888889
-23.1911111 -50.9458333
-23.0265194444 -51.1314027778
-24.1642222222 -51.3858055556
-23.385 -51.0758333333
-23.4751694444 -51.3607333333
-25.1202777778 -50.3888888889
-23.385 -51.0758333
-23.2066667 -50.9305556
-23.9247222 -50.6241667
-23.385 -51.0758333333
-23.2733333 -51.2108333
-23.2858333 -50.9005556
-23.385 -51.0758333
-23.4053055556 -51.2225277778
-23.0265194444 -51.1314027778
-23.688997 -51.117114
-23.3777777778 -50.3477777778
-23.1792222222 -50.9419166667
-23.6380556 -51.3466667
-23.0171222222 -51.0774444444
-23.7075 -51.2297222
-23.385 -51.0758333
-23.4608333333 -51.2413888889
-23.2066667 -50.9305556
-23.6376416 -51.0999944
-23.4608333333 -51.2413888889
-23.535 -51.2005556
-23.0244444 -50.9519444
-23.4608333333 -51.2413888889
-25.6315306 -54.4753528
-23.0220277778 -50.7362777778
-23.2066667 -50.9305556
-23.385 -51.0758333
-23.9247222 -50.6241667
-23.2253888889 -50.9645
-23.2066667 -50.9305556
-23.7075 -51.2297222
-23.9386111 -50.7283333
-23.0988888889 -51.1268888889
-23.385 -51.0758333333
-23.3525 -51.0144444
-23.2971944444 -50.4786666667
-25.6439806 -54.4616806
-23.4683333 -51.4013889
-23.385 -51.0758333333
-23.2253888889 -50.9645
-23.6716667 -51.1577778
-23.1552778 -50.5730556
-23.1911111 -50.9458333
-23.3638055556 -50.9875
-25.6216889 -54.4794028
-23.2066667 -50.9305556
-23.6602778 -51.3075
-23.3638055556 -50.9875
-23.353956 -51.008312
-23.0988888889 -51.1268888889
-23.4608333333 -51.2413888889
-23.535 -51.2005556
-23.0166666667 -51.1166666667
-23.4608333 -51.2413889
-23.2266667 -50.98
-23.5916667 -51.2938889
-23.385 -51.0758333333
-23.2066667 -50.9305556
-23.385 -51.0758333
-23.4035833333 -50.5492777778
-23.0244444 -50.9519444
-23.0536111111 -51.0927777778
-23.3433888889 -50.9001111111
-23.181100845337 -50.646701812744
-23.723300933838 -51.097198486328
-23.723300933838 -51.097198486328
-23.310300827026 -51.162799835205
-23.254199981689 -50.979999542236
-23.310300827026 -51.162799835205
-23.058599472046 -51.036399841309
-23.058599472046 -51.036399841309
-23.254199981689 -50.979999542236
-23.254199981689 -50.979999542236
-23.310300827026 -51.162799835205
-23.310300827026 -51.162799835205
-23.309700012207 -51.369201660156
-23.309700012207 -51.369201660156
-23.309700012207 -51.369201660156
-23.310300827026 -51.162799835205
-23.310300827026 -51.162799835205
-23.309700012207 -51.369201660156
-23.309700012207 -51.369201660156
-23.309700012207 -51.369201660156
-23.309700012207 -51.369201660156
-23.309700012207 -51.369201660156
-23.309700012207 -51.369201660156
-23.910800933838 -50.580299377441
-23.723300933838 -51.097198486328
-23.03689956665 -50.838298797607
-23.017799377441 -50.406398773193
-24.251100540161 -49.705799102783
-23.05060005188 -50.228900909424
-25.095 -50.1619

sp 12 [Oligosarcus paranensis]
-25.094999313354 -50.16189956665
-25.094999313354 -50.16189956665
-23.1780556 -49.8813889
-23.515 -51.4991667
-23.515 -51.4991667
-24.2125 -52.7972222
-23.3116667 -52.0088889
-24.8058333 -51.9105556
-24.8055556 -51.9094444
-24.2147222 -51.3730556
-24.2125 -52.7972222
-23.3311111 -52.0072222
-23.0047222 -51.7463889
-24.3333333 -52.6
-24.9483333 -52.5969444
-24.8058333 -51.9105556
-24.8055556 -51.9094444
-23.5363889 -51.7830556
-23.3505556 -51.9138889
-23.3027778 -51.8619444
-23.3027778 -51.8619444
-23.5355556 -52.2030556
-23.5311111 -52.2063889
-23.8672222 -52.775
-23.2277778 -49.9755556
-25.0819444 -51.1763889
-24.3891667 -52.1508333
-25.0688889 -51.1136111
-25.0502778 -52.0186111
-25.2708333 -50.85
-24.4180556 -52.1233333
-25.0819444 -51.1763889
-25.0741667 -52.0675
-25.0502778 -52.0186111
-25.0741667 -52.0675
-25.0819444 -51.1763889
-25.2708333 -50.85
-25.0819444 -51.1763889
-24.4180556 -52.1233333
-24.3891667 -52.1508333
-25.0688889 -51.1136111
-23.5752 -53.9019
-25.4180556 -50.3311111
-24.3080556 -53.9066667
-24.7858333 -51.8886111
-24.7858333 -51.8886111
-23.3007778 -51.8619444
-23.5236111 -52.1938889
-23.3266667 -51.8447222
-23.3266667 -51.8447222
-24.1361111 -52.3294444
-24.0391667 -52.2727778
-24.7583333 -51.4136111
-24.7583333 -51.4136111
-25.0263889 -50.0663889
-25.0263889 -50.0663889
-24.0391667 -52.2727778
-23.6347222 -51.8472222
-23.780556 -53.293056
-24.992222 -54.085278
-24.050169 -52.695556
-23.5513889 -51.4611111
-23.9311111 -53.2130556
-25.214994 -50.981299
-23.6347222 -51.8472222
-24.4091667 -52.0441667
-24.7922222 -50.0116667
-25.0819444 -51.1763889
-25.0333333 -51.0666667
-24.5277778 -53.25
-25.0427778 -51.53
-23.6416667 -51.8591667
-24 -52.3261111
-23.0661111 -51.9533333
-25.0388889 -50.1277778
-25.378093 -51.472978
-25.2130556 -50.9777778
-25.4111111 -52.4116667
-25.4111111 -52.4116667
-25.0263889 -50.0663889
-25.0344444 -50.1275
-25.0263889 -50.0663889
-23.7252778 -51.0972222
-25.023899078369 -50.584201812744
-25.094999313354 -50.16189956665
-24.7 -50.9
-23.2232222222 -50.6018055556
-23.1830556 -50.9497222
-23.9118888889 -50.9995666667
-23.385 -51.0758333333
-23.2391667 -50.9663889
-23.3851666667 -51.0766111111
-23.385 -51.0758333
-23.9118888889 -50.9995666667
-24.0496055556 -51.0346972222
-23.0171222222 -51.0774444444
-23.9386111 -50.7283333
-23.2066667 -50.9305556
-23.4608333333 -51.2413888889
-23.385 -51.0758333
-23.4162333333 -51.2482166667
-23.385 -51.0758333333
-23.3851666667 -51.0766111111
-23.9360138889 -51.6572222222
-23.9237222222 -51.0874722222
-23.3851666667 -51.0766111111
-23.385 -51.0758333333
-23.5777778 -51.1658333
-23.2066667 -50.9305556
-23.0266055556 -51.0577333333
-24.416666 -54.033333
-24.666666 -54.316666
-24.666666 -54.316666
-24.883333 -54.233334
-24.416666 -54.033333
-23.1552778 -50.5730556
-23.4053055556 -51.2225277778
-23.9386111 -50.7283333
-23.3525 -51.0144444
-24.2452222222 -50.9369166667
-23.0215833333 -51.1328333333
-23.385 -51.0758333
-23.385 -51.0758333
-23.15536111 -50.573
-23.7450888889 -50.9449416667
-23.7438583333 -50.9520972222
-23.9360138889 -51.6572222222
-23.385 -51.0758333
-23.7321111111 -51.5416388889
-23.6197222 -51.2322222
-23.385 -51.0758333333
-23.9247222 -50.6241667
-23.3851666667 -51.0766111111
-23.5630556 -51.0716667
-23.385 -51.0758333333
-23.9386111 -50.7283333
-23.4570833333 -51.2378333333
-23.385 -51.0758333
-23.3525 -51.0144444
-23.9592666667 -50.9962861111
-23.2066667 -50.9305556
-23.385 -51.0758333
-23.4608333333 -51.2413888889
-24.0496055556 -51.0346972222
-23.8950166667 -50.953425
-23.1830556 -50.9497222
-23.9278888889 -51.1327805556
-23.6318055556 -51.5153055556
-23.4819722222 -51.5460555556
-23.385 -51.0758333
-23.6716667 -51.1577778
-23.5777778 -51.1658333
-23.5261388889 -51.4901666667
-22.6602778 -51.6316111
-23.385 -51.0758333333
-23.385 -51.0758333
-23.385 -51.0758333333
-24.1021111 -49.6190556
-24.85 -50.0166666667
-23.2066667 -50.9472222
-23.385 -51.0758333333
-23.9118888889 -50.9995666667
-23.385 -51.0758333333
-23.7255 -50.4428888889
-23.2066667 -50.9305556
-23.385 -51.0758333333
-23.46375 -51.5624722222
-23.6375555556 -51.5065833333
-24.1642222222 -51.3858055556
-23.385 -51.0758333333
-23.2066667 -50.9305556
-24.0907833333 -51.0151833333
-23.7488472222 -50.9343555556
-23.8960833333 -50.9831666667
-23.9612305556 -51.0215166667
-24.1918222222 -51.5812888889
-23.3851666667 -51.0766111111
-23.9247222 -50.6241667
-23.1830556 -50.9497222
-23.9247222 -50.6241667
-23.2066667 -50.9305556
-23.2066667 -50.9305556
-23.910800933838 -50.580299377441
-23.9214166667 -51.1193888889
-25.2475833333 -51.0514444444
-23.385 -51.0758333333
-23.385 -51.0758333333
-25.5883306 -54.5638139
-23.9118888889 -50.9995666667
-23.385 -51.0758333333
-23.05060005188 -50.228900909424
-25.094999313354 -50.16189956665
-23.723300933838 -51.097198486328
-23.254199981689 -50.979999542236
-23.254199981689 -50.979999542236
-23.910800933838 -50.580299377441
-23.910800933838 -50.580299377441
-23.910800933838 -50.580299377441
-23.310300827026 -51.162799835205
-23.310300827026 -51.162799835205
-23.254199981689 -50.979999542236
-23.254199981689 -50.979999542236
-23.910800933838 -50.580299377441
-23.910800933838 -50.580299377441
-23.910800933838 -50.580299377441
-23.310300827026 -51.162799835205
-23.310300827026 -51.162799835205
-25.023899078369 -50.584201812744
-23.110000610352 -50.367500305176
-23.03689956665 -50.838298797607
-24.208299636841 -50.949401855469
-23.910800933838 -50.580299377441
-23.310300827026 -51.162799835205
-24.208299636841 -50.949401855469
-25.023899078369 -50.584201812744
-25.023899078369 -50.584201812744
-23.910800933838 -50.580299377441
-23.910800933838 -50.580299377441
-23.910800933838 -50.580299377441
-25.095 -50.1619
-23.7233 -51.0972
-24.3239 -50.6156
-24.3239 -50.6156
-24.3239 -50.6156
-24.7858333333 -51.8886944444
-24.8057916667 -51.9104166667
-24.21 -51.37
-25.07 -51.11
-24.99 -51.15
-25.08 -51.18
-25.27 -50.85
-25.07 -52.07
-25.05 -52.02
-24.42 -52.12
-24.39 -52.15
-24.21 -52.8
-24.32 -51.2
-24.36 -51.15
-25.42 -50.33
-24.79 -51.89
-24.81 -51.91

sp 13 [Psalidodon bifasciatus]
-24.090278 -49.7875
-25.85 -50.87
-25.94 -51.01
-25.94 -51.23
-25.97 -51.37
-25.95 -51.4
-25.63 -51.47
-25.9 -51.6
-25.94 -51.55
-25.73 -51.6
-25.55 -51.49
-25.44 -51.43
-25.48 -51.65
-25.36 -51.36
-25.33 -49.78
-25.32 -49.79
-25.47 -51.24
-25.5 -51.17
-25.54 -51.21
-25.59 -51.12
-25.59 -51.11
-25.62 -51.12
-25.44 -49.67
-25.26 -49.4
-24.94 -49.3
-24.09 -49.79
-25.407800674439 -52.41609954834
-25.407800674439 -52.41609954834
-25.407800674439 -52.41609954834
-25.407800674439 -52.41609954834
-25.407800674439 -52.41609954834
-25.407800674439 -52.41609954834
-25.407800674439 -52.41609954834
-25.407800674439 -52.41609954834
-25.407800674439 -52.41609954834
-25.407800674439 -52.41609954834
-25.407800674439 -52.41609954834
-25.407800674439 -52.41609954834
-25.407800674439 -52.41609954834
-25.407800674439 -52.41609954834
-25.407800674439 -52.41609954834
-25.407800674439 -52.41609954834
-25.407800674439 -52.41609954834
-25.94109916687 -52.175598144531
-25.94109916687 -52.175598144531
-25.94109916687 -52.175598144531
-25.94109916687 -52.175598144531
-25.94109916687 -52.175598144531
-25.632499694824 -53.346698760986
-25.632499694824 -53.346698760986
-25.632499694824 -53.346698760986
-25.632499694824 -53.346698760986
-26.484199523926 -51.990600585938
-25.695600509644 -51.659698486328
-25.695600509644 -51.659698486328
-25.695600509644 -51.659698486328
-25.695600509644 -51.659698486328
-25.695600509644 -51.659698486328
-25.695600509644 -51.659698486328
-25.695600509644 -51.659698486328
-25.695600509644 -51.659698486328
-25.695600509644 -51.659698486328
-25.695600509644 -51.659698486328
-25.695600509644 -51.659698486328
-25.695600509644 -51.659698486328
-25.695600509644 -51.659698486328
-25.695600509644 -51.659698486328
-25.695600509644 -51.659698486328
-25.695600509644 -51.659698486328
-25.695600509644 -51.659698486328
-25.695600509644 -51.659698486328
-25.695600509644 -51.659698486328
-25.695600509644 -51.659698486328
-25.695600509644 -51.659698486328
-25.695600509644 -51.659698486328
-25.695600509644 -51.659698486328
-25.695600509644 -51.659698486328
-25.695600509644 -51.659698486328
-25.695600509644 -51.659698486328
-25.695600509644 -51.659698486328
-25.695600509644 -51.659698486328
-25.695600509644 -51.659698486328
-25.695600509644 -51.659698486328
-25.695600509644 -51.659698486328
-25.695600509644 -51.659698486328
-25.695600509644 -51.659698486328
-25.449699401856 -52.908100128174
-25.449699401856 -52.908100128174
-25.449699401856 -52.908100128174
-25.449699401856 -52.908100128174
-25.449699401856 -52.908100128174
-25.449699401856 -52.908100128174
-25.449699401856 -52.908100128174
-25.449699401856 -52.908100128174
-25.449699401856 -52.908100128174
-25.449699401856 -52.908100128174
-25.449699401856 -52.908100128174
-25.449699401856 -52.908100128174
-25.449699401856 -52.908100128174
-25.449699401856 -52.908100128174
-25.418899536133 -53.180801391602
-25.418899536133 -53.180801391602
-25.418899536133 -53.180801391602
-25.418899536133 -53.180801391602
-25.418899536133 -53.180801391602
-25.418899536133 -53.180801391602
-25.418899536133 -53.180801391602
-25.418899536133 -53.180801391602
-25.418899536133 -53.180801391602
-25.418899536133 -53.180801391602
-25.418899536133 -53.180801391602
-25.418899536133 -53.180801391602
-25.418899536133 -53.180801391602
-25.418899536133 -53.180801391602
-25.418899536133 -53.180801391602
-26.229999542236 -51.086399078369
-26.229999542236 -51.086399078369
-26.229999542236 -51.086399078369
-26.229999542236 -51.086399078369
-25.593099594116 -49.410301208496
-25.593099594116 -49.410301208496
-25.593099594116 -49.410301208496
-25.593099594116 -49.410301208496
-25.593099594116 -49.410301208496
-25.427799224854 -49.273101806641
-25.427799224854 -49.273101806641
-25.441699981689 -49.063301086426
-25.928100585938 -49.19889831543
-26.161399841309 -51.552501678467
-25.458599090576 -49.528301239014
-25.5380556 -53.4572222
-25.3855556 -51.4894444
-25.94 -51.0086111
-25.75 -52.0833333
-25.75 -52.0833333
-24.8458333 -50.2877778
-24.8727778 -50.2522222
-24.6588889 -50.1566667
-24.8727778 -50.2522222
-25.640278 -50.6438889
-25.6063889 -52.6238889
-25.8438889 -49.075
-25.0347222 -50.1275
-24.7922222 -50.0116667
-24.7488889 -53.7994444
-25.2130556 -50.9777778
-25.2152778 -50.9688889
-25.378093 -51.472978
-25.3969444 -53.1033333
-25.3641667 -53.1113889
-25.7727778 -52.1197222
-25.75 -52.0833333
-26.1186111 -51.8833333
-25.6275 -51.4733333333
-25.9369444 -51.2297222
-25.3861111 -52.3788889
-25.4219444 -52.3041667
-25.9466667 -51.3958333
-25.9741667 -51.3705556
-25.3861111 -52.3788889
-26.2502778 -51.1030556
-25.4219444 -52.3041667
-26.3525 -51.3533333
-26.2502778 -51.1030556
-25.0797222 -53.6238889
-25.905 -51.5963889
-25.9352778 -51.5513889
-25.7433333 -51.5875
-25.7338889 -51.6
-25.4772222 -51.6544444
-25.3594444 -51.3577778
-25.3244444 -49.7916667
-26.2502778 -51.1027778
-25.9561111 -50.6852778
-25.4741667 -51.2372222
-25.5013889 -51.1694444
-25.5013889 -51.1694444
-25.5436111 -51.2119444
-25.5888889 -51.1166667
-25.5877778 -51.1055556
-25.4375 -49.6652778
-24.9447222 -49.2994444
-25.1530556 -53.2777778
-25.1619444 -53.8294444
-25.3108333 -49.0555556
-25.9352778 -51.5513889
-25.5530556 -51.4902778
-25.4772222 -51.6544444
-25.3594444 -51.3577778
-25.905 -51.5963889
-25.9172222 -51.705
-25.7713889 -52.1141667
-25.75 -52.1666667
-24.7966667 -53.6047222
-25.3955556 -51.4622222
-25.75 -52.0833333
-25.9741667 -51.3705556
-25.8527778 -50.8727778
-25.9466667 -51.3958333
-25.9369444 -51.2297222
-25.6275 -51.4733333333
-25.5530556 -51.4902778
-25.4425 -51.4288889
-26.0661111 -53.7244444
-25.5436111 -51.2119444
-25.5888889 -51.1166667
-25.5877778 -51.1055556
-25.6202778 -51.1225
-25.4375 -49.6652778
-24.9447222 -49.2994444
-25.4741667 -51.2372222
-25.6202778 -51.1225
-25.7433333 -51.5875
-25.7338889 -51.6
-25.4425 -51.4288889
-25.068611 -53.233333
-25.4478639 -53.4464472
-25.4478639 -53.4464472
-25.4478639 -53.4464472
-26.1136111111 -52.5938888889
-25.587875 -51.1055277778
-25.6201666667 -51.1225555556
-25.4373888889 -49.6653611111
-24.9447777778 -49.2993055556
-25.587875 -51.1055277778
-25.6201666667 -51.1225555556
-25.4373888889 -49.6653611111
-25.4740833333 -51.2372222222
-25.5262777778 -51.1793333333
-25.779167 -51.894167
-25.804167 -51.991944
-25.807222 -51.984167
-25.809722 -51.991667
-25.804167 -51.991944

sp 14 [Hypostomus strigaticeps]
-24.13 -49.49
-23.373300552368 -50.841400146484
-24.9178 -50.0972
-24.166666 -54.316666
-23.4025 -50.4544444
-23.2858333 -50.9005556
-23.385 -51.0758333333
-23.2463889 -51.0652778
-23.0942222222 -50.9971111111
-23.0171222222 -51.0774444444
-23.310300827026 -51.162799835205
-23.310300827026 -51.162799835205
-23.310300827026 -51.162799835205
-23.4162333333 -51.2482166667
-23.0948333333 -50.9970833333
-22.8791111111 -51.0600277778
-23.8960833333 -50.9831666667
-23.5630556 -51.0716667
-23.4555833333 -51.2746388889
-23.385 -51.0758333
-23.3638055556 -50.9875
-23.5630556 -51.0716667
-23.0948333333 -50.9970833333
-23.4166111111 -51.2481944444
-23.3638055556 -50.9875
-24.2803333 -49.6949167
-23.3030556 -51.1327778
-24.1021111 -49.6190556
-23.4608333333 -51.2413888889
-23.3525 -51.0144444
-23.2416666667 -51.2180555556
-23.3025 -51.2161111111
-23.7252778 -51.0972222
-24.7811111 -52.8969444
-23.7 -52.1166667
-23.3311111 -52.0072222
-23.3311111 -52.0072222
-23.3036111 -52.0308333
-23.3036111 -52.0308333
-23.3036111 -52.0308333
-23.3036111 -52.0308333
-23.3072222 -51.7608333
-24.9483333 -52.5969444
-24.9822222 -52.9822222
-24.8727778 -50.2522222
-24.4105556 -50.0969444
-24.8727778 -50.2522222
-22.9666667 -51.8166667
-23.646944 -51.480278
-24.3872222222 -50.4777777778
-24.3872222222 -50.4777777778
-24.3872222222 -50.4777777778
-25.0347222 -50.1275
-24.9944444 -50.1602778
-23.5341667 -51.7738889
-23.6416667 -51.8591667
-24.9944444 -50.1602778
-23.3227778 -51.8913889
-25.0277778 -52.4588889
-23.3797222 -52.5019444
-23.3027778 -51.8619444
-23.2258333 -50.2311111
-25.0297222 -50.1008333
-24.3463889 -53.85
-23.9328 -54.0189
-24.131944 -49.502139
-24.131944 -49.502139
-23.304369 -51.894733
-23.63821 -52.256165
-24.076111 -54.255278
-23.0444444 -50.2280556
-23.3744444 -51.9691667
-24.0391667 -52.2727778
-23.6758333 -52.1205556
-23.3266667 -51.8447222
-23.3266667 -51.8447222
-23.3266667 -51.8447222
-24.4091667 -52.0441667
-23.3744444 -51.9691667
-24.1102778 -54.3077778
-25.0277778 -52.4588889
-23.2925 -51.1730556
-23.3044444 -51.9133333
-23.3111111 -51.8916667
-24.9483333 -52.5969444
-24.7488889 -52.7094444
-23.8522222 -50.3883333
-25.0297222 -50.1008333
-24.7813889 -52.9002778
-25.0263889 -50.0663889
-23.3744444 -51.9691667
-23.8522222 -50.3883333
-22.7655556 -53.2577778
-24.9922222 -50.1566667
-23.5513889 -51.4611111
-23.2736111 -49.945
-23.3266667 -51.8447222
-22.7833333 -53.2833333
-23.3266667 -51.8447222
-23.3852778 -51.9663889
-23.3663889 -51.9663889
-24.5588889 -53.1288889
-23.6566667 -53.9063889
-23.3227778 -51.8913889
-23.3744444 -51.9688889
-23.395 -51.8486111
-22.765556 -53.257248
-23.385 -51.0758333333
-23.385 -51.0758333333
-23.385 -51.0758333
-23.385 -51.0758333333
-24.2803333 -49.6949167
-23.385 -51.0758333
-23.3025 -51.2161111111
-23.385 -51.0758333
-23.5382055556 -50.7777111111
-23.0265194444 -51.1314027778
-23.4162333333 -51.2482166667
-23.385 -51.0758333
-23.385 -51.0758333333
-23.5141667 -50.955
-23.385 -51.0758333
-22.7863889 -51.4875
-23.385 -51.0758333333
-23.385 -51.0758333333
-23.4608333 -51.2413889
-23.4597222 -51.2708333
-23.385 -51.0758333
-23.2244444444 -50.9794444444
-23.385 -51.0758333
-22.7863889 -51.4875
-23.4608333333 -51.2413888889
-23.385 -51.0758333333
-23.9118888889 -50.9995666667
-23.8950166667 -50.953425
-23.9118888889 -50.9995666667
-23.3777777778 -50.3477777778
-23.385 -51.0758333333
-23.385 -51.0758333
-23.3433888889 -50.9001111111
-23.4030556 -50.3938889
-23.3525 -51.0144444
-23.385 -51.0758333
-23.385 -51.0758333333
-23.5777778 -51.1658333
-23.9118888889 -50.9995666667
-23.4149166667 -50.4523
-23.2253888889 -50.9645
-23.3852778 -51.0766667
-23.385 -51.0758333
-23.385 -51.0758333333
-23.4608333 -51.2413889
-23.2253888889 -50.9645
-23.1552778 -50.5730556
-23.3638055556 -50.9875
-23.5538333333 -50.7668055556
-23.385 -51.0758333333
-23.4608333 -51.2413889
-23.4166111111 -51.2481944444
-23.2066667 -50.9305556
-23.4608333333 -51.2413888889
-23.385 -51.0758333
-23.385 -51.0758333333
-23.2422222 -51.1241667
-23.9328 -51.5756361111
-23.3853416667 -51.0761416667
-23.385 -51.0758333333
-23.4147222222 -50.4523888889
-23.385 -51.0758333333
-23.5842527778 -50.8577
-23.385 -51.0758333
-23.385 -51.0758333
-23.385 -51.0758333
-23.385 -51.0758333
-23.5141667 -50.955
-23.385 -51.0758333
-23.4608333333 -51.2413888889
-23.385 -51.0758333
-23.385 -51.0758333333
-23.3433888889 -50.9001111111
-23.1791667 -52.9419444
-23.385 -51.0758333
-23.2905556 -50.9797222
-23.385 -51.0758333333
-23.3025 -51.2161111111
-23.310300827026 -51.162799835205
-23.723300933838 -51.097198486328
-23.310300827026 -51.162799835205
-23.058599472046 -51.036399841309
-23.058599472046 -51.036399841309
-23.058599472046 -51.036399841309
-23.310300827026 -51.162799835205
-23.309700012207 -51.369201660156
-23.309700012207 -51.369201660156
-23.309700012207 -51.369201660156
-23.309700012207 -51.369201660156
-23.309700012207 -51.369201660156
-23.309700012207 -51.369201660156
-23.309700012207 -51.369201660156
-23.309700012207 -51.369201660156
-23.309700012207 -51.369201660156
-23.310300827026 -51.162799835205
-22.755300521851 -51.657199859619
-23.310300827026 -51.162799835205
-23.419399261475 -51.42440032959
-23.723300933838 -51.097198486328
-24.208299636841 -50.949401855469
-23.05060005188 -50.228900909424
-23.310300827026 -51.162799835205
-23.181100845337 -50.646701812744
-24.893100738525 -52.202800750732
-22.755800247192 -51.37919998169
-24.916666 -50.233334

sp 15 [Piabarchus stramineus]
-24.21 -51.37
-24.32 -51.2
-24.36 -51.15
-24.12 -49.41
-23.515 -51.4991667
-23.48 -51.8808333
-23.3425 -51.8344444
-23.3072222 -51.7608333
-23.0047222 -51.7463889
-23.6202778 -51.9655556
-23.0130556 -51.7619444
-24.2147222 -51.3730556
-23.4427778 -51.7697222
-24.0391667 -52.2727778
-24.6091667 -51.2588889
-23.6347222 -51.8472222
-25.4452778 -54.6041667
-22.7647222 -53.2575
-24.6783333 -54.1952778
-23.3036111 -52.0308333
-23.3138889 -51.9686111
-22.7719444 -53.2669444
-23.6280556 -52.0605556
-24.2111111 -53.8730556
-24.3463889 -53.85
-24.3463889 -53.85
-24.2936111 -53.8530556
-24.2275 -53.8141667
-23.9166667 -53.2166667
-22.749641 -53.223418
-24.81 -54.367222
-22.749167 -53.2325
-23.3744444 -51.9691667
-24.7166667 -52.9333333
-23.25 -53.05
-24.5408333 -51.3361111
-22.7655556 -53.2580556
-23.6416667 -51.8588889
-23.7041667 -52.0058333
-25.4452778 -54.6041667
-23.5355556 -52.2391667
-23.5355556 -52.2180556
-23.1694444 -52.5305556
-24.5655556 -54.1502778
-23.6416667 -51.8591667
-24.5655556 -54.1502778
-22.7494444 -53.2233333
-23.5363889 -51.7830556
-23.5305556 -51.7741667
-23.3227778 -51.8913889
-23.3575 -52.0186111
-24.1841667 -53.9008333
-23.6783333 -53.2630556
-24.2275 -53.8141667
-24.1944444 -53.9008333
-24.3005556 -53.8861111
-24.3005556 -53.8861111
-23.935 -54.0175
-22.75 -53.2666667
-22.75 -53.2666667
-23.2998 -53.6991
-23.6499 -53.9448
-23.4427778 -51.7697222
-24.118611 -49.411111
-25.5466667 -54.5880556
-22.7655 -53.2573
-23.650278 -53.943333
-24.913333 -54.293333
-25.2166667 -54.2
-22.7833333 -53.2833333
-22.8897222 -52.9555556
-24.5911111 -54.0683333
-24.5911111 -54.0683333
-23.3266667 -51.8447222
-24.0391667 -52.2727778
-25.2666667 -54.25
-24.3177778 -52.1172222
-25.2166667 -54.2
-23.3111111 -51.8916667
-24.8369444 -54.3341667
-23.3311111 -52.0072222
-23.3227778 -51.8913889
-23.0661111 -51.9533333
-24.0391667 -52.2727778
-23.4623666667 -50.7757416667
-23.5108055556 -50.7513722222
-23.4868972222 -50.78215
-23.5842527778 -50.8577
-23.604396 -51.098528
-23.6181830556 -51.1098580556
-23.6376416 -51.0999944
-23.5769444444 -50.8405111111
-22.6069444444 -52.1588888889
-23.5382055556 -50.7777111111
-25.5333328247 -54.5833320618
-25.5333328247 -54.5833320618
-25.4297222222 -54.5394444444
-24.08 -54.255833
-22.765 -52.4219444
-23.723300933838 -51.097198486328
-22.92 -51.5797222
-22.92 -51.5797222
-23.2463889 -51.0652778
-25.652911111 -54.454166667
-22.656400680542 -52.859699249268
-23.852288 -50.446333
-23.6197222 -51.2322222
-24.1021111 -49.6190556
-23.4853055556 -50.7556388889
-23.385 -51.0758333333
-22.9793611111 -50.8045277778
-24.0238889 -50.6975
-23.2463889 -51.0652778
-23.6197222 -51.2322222
-23.46375 -51.5624722222
-23.9386111 -50.7283333
-23.385 -51.0758333333
-23.1552778 -50.5730556
-24.3369444 -50.5897222
-24.166666 -54.316666
-23.3311111 -52.0072222
-22.751264 -53.253519
-22.757883 -53.271704
-25.0819444 -51.1763889
-24.0391667 -52.2727778
-22.772199630737 -53.266899108887
-23.3925 -50.4258333
-23.5013055556 -51.5016111111
-23.3638055556 -50.9875
-23.0265194444 -51.1314027778
-23.385 -51.0758333333
-23.385 -51.0758333333
-23.9386111 -50.7283333
-23.66525 -51.4973888889
-23.385 -51.0758333333
-23.4162333333 -51.2482166667
-23.4608333333 -51.2413888889
-23.2066667 -50.9305556
-23.0265194444 -51.1314027778
-23.385 -51.0758333333
-23.0988888889 -51.1268888889
-23.9386111 -50.7283333
-23.4366666667 -51.5285833333
-23.6716667 -51.1577778
-23.0638888889 -51.0877777778
-23.2066667 -50.9305556
-23.5777778 -51.1658333
-23.6197222 -51.2322222
-23.0215833333 -51.1328333333
-23.2253888889 -50.9645
-23.0265194444 -51.1314027778
-23.385 -51.0758333
-23.3638055556 -50.9875
-23.5538333333 -50.7668055556
-23.5261388889 -51.4901666667
-23.385 -51.0758333333
-23.4800833333 -51.5053333333
-23.3638055556 -50.9875
-23.385 -51.0758333333
-23.385 -51.0758333333
-23.5163611111 -51.5002222222
-23.385 -51.0758333333
-23.385 -51.0758333
-24.3369444 -50.5897222
-23.385 -51.0758333333
-23.385 -51.0758333333
-23.385 -51.0758333333
-23.0277222222 -51.1424166667
-23.46525 -51.5333888889
-23.3777777778 -50.3477777778
-23.9386111 -50.7283333
-23.6197222 -51.2322222
-23.2416666667 -51.2180555556
-23.4147222222 -50.4523888889
-23.3638055556 -50.9875
-23.9386111 -50.7283333
-23.05060005188 -50.228900909424
-23.058599472046 -51.036399841309
-23.058599472046 -51.036399841309
-23.058599472046 -51.036399841309
-23.309700012207 -51.369201660156
-23.309700012207 -51.369201660156
-23.309700012207 -51.369201660156
-23.309700012207 -51.369201660156
-23.309700012207 -51.369201660156
-23.309700012207 -51.369201660156
-24.323900222778 -50.615600585938
-23.309700012207 -51.369201660156
-23.309700012207 -51.369201660156
-23.309700012207 -51.369201660156
-23.309700012207 -51.369201660156
-23.309700012207 -51.369201660156
-23.309700012207 -51.369201660156
-23.309700012207 -51.369201660156
-23.309700012207 -51.369201660156
-23.309700012207 -51.369201660156
-23.910800933838 -50.580299377441
-23.058599472046 -51.036399841309
-23.723300933838 -51.097198486328
-23.017799377441 -50.406398773193
-23.550800323486 -51.460800170898
-24.251100540161 -49.705799102783
-23.425300598144 -51.938598632812
-23.05060005188 -50.228900909424
-24.893100738525 -52.202800750732
-25.094999313354 -50.16189956665
-23.910800933838 -50.580299377441
-23.058599472046 -51.036399841309
-24.3239 -50.6156
-24.3239 -50.6156

sp 16 [Serrapinnus notomelas]
-23.0416667 -50.8905556
-23.254199981689 -50.979999542236
-25.023899078369 -50.584201812744
-23.0035833333 -50.4726666667
-25.5942694 -54.5369417
-23.0144444 -50.9
-23.1830556 -50.9497222
-23.0244444 -50.9519444
-23.385 -51.0758333333
-23.2253888889 -50.9645
-22.9955277778 -50.9462222222
-23.0035833333 -50.9726666667
-23.0244444 -50.9519444
-23.2391667 -50.9663889
-23.0035833333 -50.9726666667
-23.5422222 -51.0366667
-24.2803333 -49.6949167
-23.2066667 -50.9472222
-23.3525 -51.0144444
-23.2066667 -50.9305556
-23.0244444 -50.9519444
-23.1792222222 -50.9419166667
-23.385 -51.0758333333
-23.0265194444 -51.1314027778
-23.3744444 -51.9691667
-24.6158333 -54.1616667
-22.7472222 -53.2530556
-23.3122222 -52.5938889
-22.7988889 -53.3588889
-22.7472222 -53.2530556
-23.3122222 -52.5938889
-24.2838889 -53.8244444
-23.2277778 -49.9755556
-22.75 -53.2833333
-22.75 -53.2833333
-24.3505556 -53.9008333
-23.5752 -53.9019
-23.6416667 -51.8588889
-23.559167 -52.208056
-22.8855556 -52.0933333
-23.3394444 -51.8916667
-23.765278 -53.069167
-23.780556 -53.293056
-23.765278 -53.069167
-24.827778 -54.357778
-23.693889 -53.267222
-22.75 -53.25
-23.9833333 -54.1333333
-24.9333333 -54.3333333
-22.7658333 -53.2577778
-23.3266667 -51.8447222
-23.3266667 -51.8447222
-22.75 -53.25
-24.8991667 -54.2172222
-22.7719444 -53.2669444
-23.2925 -51.1730556
-24.1102778 -54.3077778
-23.3083333 -51.8833333
-23.3744444 -51.9691667
-22.8333333 -52.1
-25.4452778 -54.6041667
-23.6566667 -53.9063889
-23.6502778 -53.9433333
-23.6502778 -53.9433333
-23.6502778 -53.9433333
-23.6502778 -53.9433333
-22.7777778 -53.3411111
-22.8119444 -53.3780556
-22.601944 -52.872222
-24.7886111 -50.3244444
-22.772199630737 -53.266899108887
-22.772199630737 -53.266899108887
-22.772199630737 -53.266899108887
-23.385 -51.0758333
-23.0266055556 -51.0577333333
-23.1830556 -50.9497222
-23.0035833333 -50.9726666667
-23.385 -51.0758333333
-23.385 -51.0758333333
-23.2066667 -50.9305556
-23.4608333 -51.2413889
-23.2066667 -50.9305556
-23.385 -51.0758333333
-23.1911111 -50.9458333
-23.2266667 -50.98
-23.2391667 -50.9663889
-23.0244444 -50.9519444
-23.385 -51.0758333
-23.3896111111 -51.0851388889
-23.5141667 -50.955
-22.6602778 -51.6316111
-23.0942222222 -50.9971111111
-23.2066667 -50.9305556
-23.5777778 -51.1658333
-23.385 -51.0758333
-23.385 -51.0758333333
-23.0244444 -50.9519444
-23.1830556 -50.9497222
-23.385 -51.0758333333
-23.385 -51.0758333
-23.2066667 -50.9305556
-23.5422222 -51.0366667
-23.0035833333 -50.4726666667
-23.0035833333 -50.9726666667
-23.0244444 -50.9519444
-23.0035833333 -50.9726666667
-23.385 -51.0758333
-23.1552778 -50.5730556
-23.0035833333 -50.9726666667
-23.2066667 -50.9305556
-23.2066667 -50.9305556
-23.2066667 -50.9305556
-23.385 -51.0758333
-23.2955556 -50.9163889
-23.0244444 -50.9519444
-23.0942222222 -50.9971111111
-23.0244444 -50.9519444
-23.0035833333 -50.9726666667
-23.3853416667 -51.0761416667
-23.385 -51.0758333333
-23.2253888889 -50.9645
-23.0638888889 -51.0877777778
-23.385 -51.0758333
-23.385 -51.0758333333
-23.0035833333 -50.9726666667
-23.0265194444 -51.1314027778
-23.0942222222 -50.9971111111
-23.385 -51.0758333333
-23.385 -51.0758333
-23.385 -51.0758333
-23.385 -51.0758333
-23.385 -51.0758333333
-22.9968888889 -50.9788333333
-23.0244444 -50.9519444
-23.0244444 -50.9519444
-23.0035833333 -50.9726666667
-23.2066667 -50.9305556
-23.1830556 -50.9497222
-23.0035833333 -50.9726666667
-23.385 -51.0758333333
-23.0244444 -50.9519444
-23.385 -51.0758333
-23.0244444 -50.9519444
-23.385 -51.0758333333
-23.0220277778 -50.7362777778
-23.09422222 -50.99711111
-23.0244444 -50.9519444
-23.3853416667 -51.0761416667
-23.4147222222 -50.4523888889
-23.385 -51.0758333
-23.2955556 -50.9163889
-23.05060005188 -50.228900909424
-23.254199981689 -50.979999542236
-23.310300827026 -51.162799835205
-23.310300827026 -51.162799835205
-23.310300827026 -51.162799835205
-23.058599472046 -51.036399841309
-23.058599472046 -51.036399841309
-23.310300827026 -51.162799835205
-23.310300827026 -51.162799835205
-23.309700012207 -51.369201660156
-23.254199981689 -50.979999542236
-23.254199981689 -50.979999542236
-23.64999961853 -51.354999542236
-23.110000610352 -50.367500305176
-23.03689956665 -50.838298797607
-23.03689956665 -50.838298797607
-23.910800933838 -50.580299377441
-23.017799377441 -50.406398773193
-23.058599472046 -51.036399841309
-22.7333335876 -53.2333335876
-22.7333335876 -53.2333335876
-22.7333335876 -53.2333335876
-23.2063888889 -50.9469444444
-22.772222 -53.266944
-22.772222 -53.266944
-22.772222 -53.266944

sp 17 [Schizodon nasutus]
-23.310300827026 -51.162799835205
-24.509399414062 -50.413600921631
-24.5575 -50.0375
-23.385 -51.0758333333
-24.2819444 -50.6622222
-23.2391667 -50.9663889
-23.0244444 -50.9519444
-23.0244444 -50.9519444
-23.0244444 -50.9519444
-24.0175 -50.6975
-25.588330556 -54.563813889
-23.5630556 -51.0716667
-23.385 -51.0758333333
-23.0244444 -50.9519444
-23.385 -51.0758333333
-23.2253888889 -50.9645
-23.0244444 -50.9519444
-24.5575 -50.0375
-23.5630556 -51.0716667
-23.5141667 -50.955
-23.0244444 -50.9519444
-23.3525 -51.0144444
-23.3525 -51.0144444
-23.385 -51.0758333333
-23.0244444 -50.9519444
-23.0244444 -50.9519444
-23.0997222 -50.8497222
-23.3525 -51.0144444
-23.3853416667 -51.0761416667
-23.4147222222 -50.4523888889
-23.385 -51.0758333333
-23.385 -51.0758333333
-23.0244444 -50.9519444
-23.385 -51.0758333333
-23.3525 -51.0144444
-23.3525 -51.0144444
-23.0244444 -50.9519444
-23.385 -51.0758333
-23.2253888889 -50.9645
-23.385 -51.0758333
-23.385 -51.0758333
-23.0244444 -50.9519444
-23.385 -51.0758333333
-24.7 -50.9
-23.385 -51.0758333333
-25.631530556 -54.475352778
-23.4149166667 -50.4523
-23.385 -51.0758333
-24.5605556 -50.2577778
-23.385 -51.0758333
-23.0244444 -50.9519444
-23.3525 -51.0144444
-23.0244444 -50.9519444
-23.385 -51.0758333
-23.385 -51.0758333
-23.385 -51.0758333
-23.05060005188 -50.228900909424
-23.110000610352 -50.367500305176
-25.023899078369 -50.584201812744
-25.023899078369 -50.584201812744
-25.023899078369 -50.584201812744
-23.310300827026 -51.162799835205
-25.094999313354 -50.16189956665
-22.85059928894 -51.028301239014
-22.85059928894 -51.028301239014
-23.910800933838 -50.580299377441
-23.910800933838 -50.580299377441
-23.03689956665 -50.838298797607
-23.058599472046 -51.036399841309
-23.723300933838 -51.097198486328
-24.323900222778 -50.615600585938
-24.509399414062 -50.413600921631
-23.5630556 -51.0716667
-24.5605556 -50.2577778
-23.385 -51.0758333
-24.566900253296 -51.33330154419
-24.566900253296 -51.33330154419
-23.310300827026 -51.162799835205
-23.5141667 -50.955
-23.385 -51.0758333333
-23.0244444 -50.9519444
-24.7 -50.9
-22.7608333 -53.2519444
-22.7608333 -53.2519444
-23.25 -53.05
-23.3495 -53.7366
-23.3007778 -51.8619444
-25.5466667 -54.5880556
-24.854167 -54.355833
-24.902778 -54.211944
-22.761111 -53.251944
-25.438889 -54.555833
-24.1980556 -53.3205556
-23.3266667 -51.8447222
-23.3266667 -51.8447222
-23.3266667 -51.8447222
-24.6666667 -54.2166667
-23.2925 -51.1730556
-25.5466667 -54.5880556
-24.75 -54.0833333
-23.385 -51.0758333
-23.3853416667 -51.0761416667
-23.385 -51.0758333333
-23.2253888889 -50.9645
-23.385 -51.0758333333
-23.0244444 -50.9519444
-25.631530556 -54.475352778
-23.5630556 -51.0716667
-23.0244444 -50.9519444
-23.3525 -51.0144444
-23.0244444 -50.9519444
-23.385 -51.0758333333
-23.3525 -51.0144444
-23.0244444 -50.9519444
-23.2253888889 -50.9645
-23.4149166667 -50.4523
-23.385 -51.0758333
-23.385 -51.0758333
-24.2819444 -50.6622222
-23.0244444 -50.9519444
-23.385 -51.0758333333
-23.385 -51.0758333333
-23.0997222 -50.8497222
-23.3525 -51.0144444
-23.3525 -51.0144444
-23.3525 -51.0144444
-23.0244444 -50.9519444
-23.0244444 -50.9519444
-23.058599472046 -51.036399841309
-23.3525 -51.0144444
-23.2391667 -50.9663889
-25.588330556 -54.563813889
-23.385 -51.0758333
-23.0244444 -50.9519444
-23.4147222222 -50.4523888889
-23.385 -51.0758333333
-23.385 -51.0758333
-23.385 -51.0758333333
-23.385 -51.0758333
-24.0175 -50.6975
-23.385 -51.0758333333
-23.385 -51.0758333
-23.0244444 -50.9519444
-23.0244444 -50.9519444
-23.0244444 -50.9519444
-23.0244444 -50.9519444
-23.05060005188 -50.228900909424
-23.723300933838 -51.097198486328
-23.110000610352 -50.367500305176
-23.03689956665 -50.838298797607
-25.023899078369 -50.584201812744
-25.023899078369 -50.584201812744
-25.023899078369 -50.584201812744
-25.094999313354 -50.16189956665
-22.85059928894 -51.028301239014
-22.85059928894 -51.028301239014
-23.910800933838 -50.580299377441
-23.910800933838 -50.580299377441
-24.323900222778 -50.615600585938
-22.783333 -53.283333
-24.183332 -53.25
-24.6 -52.799999
-24.183332 -53.25
-24.866667 -54.400002
-24.166666 -54.316666
-24.766666 -52.916668
-24.766666 -52.916668
-24.766666 -52.866665
-24.766666 -52.866665
-24.766666 -52.866665
-24.766666 -52.866665

sp 18 [Hoplisoma ehrhardti]
-25.28 -50.65
-25.12 -51.09
-25.27 -50.87
-25.42 -50.71
-25.64 -50.64
-25.85 -50.87
-25.94 -51.01
-25.44 -51.43
-25.45 -50.3
-25.39 -50.35
-25.29 -50.11
-24.87 -49.98
-25.21 -49.6
-25.28 -49.56
-25.3 -49.47
-25.26 -49.4
-24.41 -49.65
-24.41 -49.62
-25.09 -49.83
-25.306699752808 -48.328899383545
-25.094999313354 -50.16189956665
-25.593099594116 -49.410301208496
-25.593099594116 -49.410301208496
-24.323900222778 -50.615600585938
-25.094999313354 -50.16189956665
-25.026 -50.1573333333
-25.4338333333 -50.6109166667
-25.2877777778 -49.5501777778
-24.9365833333 -49.8273333333
-24.8610833333 -49.8533055556
-24.4411111111 -49.7708333333
-25.305599212646 -49.05530166626
-25.305599212646 -49.05530166626
-25.88279914856 -48.574699401855
-25.88279914856 -48.574699401855
-25.88279914856 -48.574699401855
-25.476900100708 -48.834400177002
-25.476900100708 -48.834400177002
-25.476900100708 -48.834400177002
-25.476900100708 -48.834400177002
-25.441699981689 -49.063301086426
-25.534700393677 -49.206401824951
-25.928100585938 -49.19889831543
-25.626912 -49.618281
-25.843828 -49.727507
-25.609105 -49.111959
-25.591861 -53.631487
-25.505901 -49.036773
-25.464969 -49.107264
-25.590015 -49.495969
-25.594425 -49.640221
-25.585906 -49.240894
-26.244499 -51.103615
-25.464323 -49.453558
-24.29675 -50.5819722222
-25.3665555556 -49.4098888889
-24.2833333333 -50.5827222222
-24.29675 -50.5819722222
-24.894167 -49.856388
-25.5 -53.4166667
-25.5 -53.4166667
-25.5 -53.4166667
-25.5 -53.4166667
-25.5333333 -53.3
-24.8652778 -49.9788889
-24.8652778 -49.9788889
-25.5741667 -53.0969444
-25.5311111 -49.3780556
-25.2625 -49.3991667
-25.94 -51.0086111
-25.5366667 -53.4863889
-25.2944444 -50.1138889
-25.2944444 -50.1138889
-24.8727778 -50.2522222
-25.640278 -50.6438889
-25.640278 -50.6438889
-25.7413889 -52.2327778
-25.2791667 -50.6533333
-25.4180556 -50.7122222
-25.2713889 -50.8686111
-25.4480556 -50.2988889
-25.4425 -51.4288889
-25.0777778 -50.07
-25.2775 -49.5608333
-25.3011111 -49.4675
-25.2088889 -49.6013889
-25.2775 -49.5608333
-25.3011111 -49.4675
-25.5872222 -49.4269444
-25.4480556 -50.2988889
-25.3897222 -50.3494444
-25.8086111 -48.9936111
-25.0180556 -50.0616667
-25.4233333 -49.1127778
-25.6011111 -49.4022222
-25.6333333 -52.6008333
-25.8202778 -49.0677778
-24.4858333 -50.7319444
-25.5366667 -53.4863889
-25.9719444 -51.8102778
-25.5366667 -53.4863889
-25.5052778 -49.0233333
-25.2713889 -50.8686111
-25.2791667 -50.6533333
-25.1194444 -51.0869444
-25.4180556 -50.7122222
-25.8527778 -50.8727778
-25.8527778 -50.8727778
-25.1194444 -51.0869444
-25.3897222 -50.3494444
-24.405278 -49.648333
-24.411389 -49.623611
-24.411389 -49.623611
-25.5366667 -53.4863889
-25.8202778 -49.0677778
-25.1425 -48.8688889
-25.2130556 -50.9777778
-25.0180556 -50.0616667
-25.5638888889 -53.5752777778
-24.4998611111 -49.8958611111
-25.5610833333 -49.8739444444
-24.5079722222 -49.9119166667
-25.6430416667 -49.5901388889
-23.4608333 -51.2413889
-24.5210833333 -49.9189444444
-24.8610833333 -49.8533055556
-23.9386111 -50.7283333
-23.2066667 -50.9305556
-24.4681388889 -50.9730833333
-25.6553611111 -50.4051388889
-25.8336111111 -50.3653055556
-24.9297333333 -49.4845833333
-23.2391667 -50.9663889
-25.2877778 -49.550177778
-24.3019722 -49.6945833
-25.2717777778 -49.5601388889
-25.6819444444 -50.3095555556
-24.323900222778 -50.615600585938
-23.254199981689 -50.979999542236
-24.323900222778 -50.615600585938
-24.323900222778 -50.615600585938
-23.910800933838 -50.580299377441
-25.023899078369 -50.584201812744
-25.023899078369 -50.584201812744
-24.251100540161 -49.705799102783
-25.441699981689 -49.063301086426
-23.910800933838 -50.580299377441
-23.910800933838 -50.580299377441
-23.910800933838 -50.580299377441
-24.323900222778 -50.615600585938
-24.323900222778 -50.615600585938
-25.095 -50.1619
-24.3239 -50.6156
-26.2166666667 -51.0666666667
-25.4666666667 -49.0666666667
-25.4666666667 -49.0666666667
-25.5333333333 -49.2166666667
-25.1166667938 -50.1666679382
-25.1166667938 -50.1666679382
-25.2833328247 -49.0833320618
-25.1166667938 -50.1666679382
-25.4666666667 -49.0666666667
-25.995 -50.8666666667
-25.5983333333 -50.6886111111
-25.1333332062 -48.8833351135
-25.3009722222 -49.4675555556
-25.20875 -49.6014444444
-25.2774722222 -49.5607222222
-25.3009722222 -49.4675555556

sp 19 [Psalidodon bockmanni]
-23.3072222 -51.7608333
-23.0047222 -51.7463889
-22.9666667 -51.8166667
-24.5841667 -50.3863889
-23.3972222 -51.8522222
-23.3972222 -51.8522222
-23.3972222 -51.8522222
-23.0661111 -51.9533333
-24.7208333 -53.7727778
-23.5305556 -51.7741667
-23.3575 -52.0186111
-23.395 -51.8486111
-23.3744444 -51.9688889
-23.3027778 -51.8619444
-23.6 -52.4666667
-23.2736111 -49.945
-23.6783333 -53.2630556
-25.0275 -51.1152778
-25.0688889 -51.1136111
-25.4180556 -50.7122222
-24.3405556 -52.1952778
-25.0688889 -51.1136111
-23.1641667 -52.7616667
-25.2152778 -50.9688889
-22.8333333 -52.1
-23.3036111 -52.0308333
-23.3036111 -52.0308333
-23.48 -51.8808333
-23.4427778 -51.7697222
-23.3505556 -51.9138889
-23.3007778 -51.8619444
-24.121111 -49.391389
-24.118611 -49.411111
-23.934722 -50.244722
-23.934722 -50.244722
-23.5513889 -51.4611111
-23.5513889 -51.4611111
-23.3266667 -51.8447222
-23.3266667 -51.8447222
-23.3266667 -51.8447222
-25.214994 -50.981299
-25.214994 -50.981299
-23.3111111 -51.8916667
-25.0819444 -51.1763889
-25.0333333 -51.0666667
-23.3972222 -51.8522222
-23.6416667 -51.8591667
-25.0427778 -51.53
-23.3227778 -51.8913889
-23.3813889 -51.9694444
-23.3575 -52.0169444
-25.4111111 -52.4116667
-23.3744444 -51.9691667
-23.7252778 -51.0972222
-24.6091667 -51.2588889
-23.7252778 -51.0972222
-23.12015 -51.1857111111
-23.5454583333 -50.7188388889
-23.5374444444 -50.7937222222
-23.5827222222 -50.7183888889
-22.92 -51.5797222
-23.5916667 -51.2938889
-23.0265194444 -51.1314027778
-23.3638055556 -50.9875
-23.385 -51.0758333333
-23.385 -51.0758333333
-23.3638055556 -50.9875
-23.4147222222 -50.4523888889
-23.7450138889 -50.9442416667
-23.385 -51.0758333333
-23.6947222 -51.2752778
-22.8791111111 -51.0600277778
-23.4155027778 -51.4009694444
-23.3777777778 -50.3477777778
-23.0171222222 -51.0774444444
-23.46525 -51.5333888889
-23.385 -51.0758333333
-23.09422222 -50.99711111
-23.4162333333 -51.2482166667
-23.8330556 -50.5211111
-23.7267444444 -50.7053138889
-23.0942222222 -50.9971111111
-23.6376416 -51.0999944
-23.5769444444 -50.8405111111
-23.385 -51.0758333333
-23.385 -51.0758333333
-23.5538333333 -50.7668055556
-23.4035833333 -50.5492777778
-23.385 -51.0758333
-23.0036111111 -50.7727777778
-23.6705888889 -50.7284
-23.0277222222 -51.1424166667
-23.6380556 -51.3466667
-23.0988888889 -51.1268888889
-23.385 -51.0758333333
-23.4591666667 -51.2405277778
-23.5842527778 -50.8577
-23.6677778 -51.32
-23.8960833333 -50.9831666667
-23.385 -51.0758333333
-23.57875 -50.7858055556
-23.9386111 -50.7283333
-23.385 -51.0758333333
-23.385 -51.0758333333
-23.3638055556 -50.9875
-23.0215833333 -51.1328333333
-23.5772222 -51.3713889
-23.385 -51.0758333333
-23.4149166667 -50.4523
-23.0265194444 -51.1314027778
-23.309700012207 -51.369201660156
-23.0220277778 -50.7362777778
-23.385 -51.0758333333
-23.385 -51.0758333333
-23.3433888889 -50.9001111111
-23.2707777778 -51.3465833333
-23.385 -51.0758333333
-23.4853055556 -50.7556388889
-23.385 -51.0758333333
-23.0638888889 -51.0877777778
-23.688997 -51.117114
-23.4570833333 -51.2378333333
-23.7675 -50.6409361111
-23.3433888889 -50.9001111111
-23.1552778 -50.5730556
-23.3925 -50.4258333
-23.3638055556 -50.9875
-23.2232222222 -50.6018055556
-23.5777778 -51.1658333
-25.1721944444 -50.8458611111
-23.5108055556 -50.7513722222
-23.3433888889 -50.9001111111
-23.64999961853 -51.354999542236
-23.310300827026 -51.162799835205
-23.058599472046 -51.036399841309
-23.058599472046 -51.036399841309
-23.309700012207 -51.369201660156
-23.309700012207 -51.369201660156
-23.309700012207 -51.369201660156
-23.309700012207 -51.369201660156
-23.309700012207 -51.369201660156
-23.309700012207 -51.369201660156
-23.309700012207 -51.369201660156
-23.309700012207 -51.369201660156
-23.181100845337 -50.646701812744
-22.996700286865 -51.190601348877
-24.208299636841 -50.949401855469
-24.893100738525 -52.202800750732
-25.07 -51.11
-25.03 -51.12
-25.42 -50.71
-24.38 -52.05
-24.36 -51.15
-23.93 -50.24

sp 20 [Cetopsorhamdia iheringi]
-24.89 -50.22
-24.12 -49.41
-24.13 -49.49
-24.47 -49.49
-24.49 -49.5
-22.765 -52.4219444
-24.13167 -49.48528
-23.7361 -53.49
-23.0488889 -50.1975
-23.3311111 -52.0072222
-23.3036111 -52.0308333
-23.3036111 -52.0308333
-23.3036111 -52.0308333
-23.48 -51.8808333
-23.3072222 -51.7608333
-23.6202778 -51.9655556
-23.6202778 -51.9655556
-23.6202778 -51.9655556
-23.5363889 -51.7830556
-22.7655556 -53.2577778
-23.2658333 -52.5438889
-23.3444444 -51.9311111
-23.3227778 -51.8913889
-23.3122222 -52.5938889
-23.3744444 -51.9688889
-24.3463889 -53.85
-23.3611111 -51.9861111
-23.3505556 -51.9138889
-23.395 -51.8486111
-23.3516667 -52.4661111
-24.6936111 -51.5175
-23.5733333 -51.4008333
-24.3463889 -53.85
-24.3463889 -53.85
-24.8872222 -50.2227778
-24.300556 -53.886111
-24.8872222 -50.2227778
-24.492778 -49.498333
-24.421038 -52.843858
-24.118611 -49.411111
-24.034167 -52.701667
-24.034167 -52.701667
-25.463333 -54.574444
-24.5911111 -54.0683333
-24.5911111 -54.0683333
-25.0819444 -51.1763889
-23.4105556 -51.8472222
-23.3663889 -51.9266667
-23.3369444 -51.9188889
-23.3852778 -51.9663889
-23.3744444 -51.9691667
-23.0661111 -51.9533333
-23.1713889 -51.7736111
-23.4255556 -52.1672222
-23.3644444 -51.9266667
-23.3311111 -52.0072222
-23.3036111 -52.0308333
-23.0130556 -51.7619444
-25.0986111 -52.8711111
-23.6783333 -53.2630556
-24.2936111 -53.8530556
-24.2936111 -53.8530556
-24.3005556 -53.8861111
-24.3005556 -53.8861111
-24.3005556 -53.8861111
-24.8613889 -50.1175
-23.6347222 -51.8472222
-23.1641667 -52.7616667
-24.118611 -49.411111
-24.131944 -49.502139
-24.471944 -49.491111
-24.492778 -49.498333
-23.960278 -52.6325
-23.3122222 -52.5938889
-23.3663888889 -51.9597222222
-24.0391667 -52.2727778
-23.3730556 -51.9286111
-23.6416667 -51.8591667
-24.0391667 -52.2727778
-23.3744444 -51.9691667
-23.5454583333 -50.7188388889
-25.5942694 -54.5369417
-23.604396 -51.098528
-23.2463889 -51.0652778
-23.3433888889 -50.9001111111
-23.385 -51.0758333333
-23.385 -51.0758333333
-23.385 -51.0758333333
-23.385 -51.0758333333
-23.385 -51.0758333333
-23.0988888889 -51.1268888889
-23.4853055556 -50.7556388889
-23.385 -51.0758333
-23.385 -51.0758333333
-23.4565277778 -51.2515277778
-23.0536111111 -51.0927777778
-23.1552778 -50.5730556
-23.385 -51.0758333333
-23.4868972222 -50.78215
-23.9328 -51.5756361111
-23.9328 -51.5756361111
-23.6380556 -51.3466667
-23.385 -51.0758333333
-23.4565277778 -51.2515277778
-23.385 -51.0758333
-23.4608333333 -51.2413888889
-23.5382055556 -50.7777111111
-23.385 -51.0758333333
-23.385 -51.0758333333
-23.6375555556 -51.5065833333
-23.4608333333 -51.2413888889
-23.9328 -51.5756361111
-23.5261388889 -51.4901666667
-23.9328 -51.5756361111
-23.4623666667 -50.7757416667
-23.5013055556 -51.5016111111
-23.3638055556 -50.9875
-23.0942222222 -50.9971111111
-23.0277222222 -51.1424166667
-23.9328 -51.5756361111
-23.3777777778 -50.3477777778
-23.5777778 -51.1658333
-23.4608333 -51.2413889
-23.4608333333 -51.2413888889
-23.6380556 -51.3466667
-23.4147222222 -50.4523888889
-23.9328 -51.5756361111
-23.5777778 -51.1658333
-23.3433888889 -50.9001111111
-22.7166667 -51.51
-23.66525 -51.4973888889
-23.3975 -50.4197222
-23.058599472046 -51.036399841309
-23.310300827026 -51.162799835205
-23.309700012207 -51.369201660156
-23.309700012207 -51.369201660156
-23.309700012207 -51.369201660156
-23.309700012207 -51.369201660156
-23.309700012207 -51.369201660156
-23.309700012207 -51.369201660156
-23.309700012207 -51.369201660156
-23.309700012207 -51.369201660156
-23.309700012207 -51.369201660156
-23.309700012207 -51.369201660156
-24.208299636841 -50.949401855469
-24.509399414062 -50.413600921631
-23.64999961853 -51.354999542236
-23.272778 -51.438611
-24.3883333333 -50.7869444444

sp 21 [Imparfinis schubarti]
-24.92 -50.01
-23.0488889 -50.1975
-23.2502778 -52.5269444
-23.3516667 -52.4661111
-24.2277778 -53.5180556
-24.8727778 -50.2522222
-23.3797222 -52.5019444
-22.7655556 -53.2577778
-23.5341667 -51.7738889
-23.2658333 -52.5438889
-23.3122222 -52.5938889
-23.6783333 -53.2630556
-23.7038889 -52.0052778
-23.0763889 -52.9225
-23.821111 -52.776944
-22.7833333 -53.2833333
-22.7833333 -53.2833333
-23.3663888889 -51.9597222222
-22.75 -53.2666667
-23.3744444 -51.9691667
-23.1713889 -51.7736111
-23.3744444 -51.9691667
-23.6566667 -53.9063889
-22.7655556 -53.2577778
-25.5558333333 -54.5916666667
-23.5363889 -51.7830556
-23.5363889 -51.7830556
-23.3138889 -51.9686111
-23.3611111 -51.9861111
-23.3505556 -51.9138889
-23.2166667 -50.0358333
-24.2936111 -53.8530556
-24.2111111 -53.8730556
-24.3505556 -53.9008333
-24.3005556 -53.8861111
-24.3005556 -53.8861111
-23.4232 -53.8284
-24.1966667 -53.3222222
-23.821111 -52.776944
-23.765278 -53.069167
-23.765278 -53.069167
-23.688056 -53.234167
-25.0666667 -54.2666667
-23.0661111 -51.9533333
-23.6583333 -53.9194444
-23.6502778 -53.9433333
-23.6566667 -53.9063889
-23.723300933838 -51.097198486328
-23.6197222 -51.2322222
-23.1739166667 -50.3340388889
-23.5916667 -51.2938889
-23.5916667 -51.2938889
-23.4025 -50.4544444
-23.385 -51.0758333
-23.2358333 -51.145
-23.4366666667 -51.5285833333
-23.2858333 -50.9005556
-23.0036111111 -50.7727777778
-23.4623666667 -50.7757416667
-23.9386111 -50.7283333
-23.4819722222 -51.5460555556
-23.46525 -51.5333888889
-23.3638055556 -50.9875
-23.5163611111 -51.5002222222
-23.9247222 -50.6241667
-23.2858333 -50.9005556
-23.2422222 -51.1241667
-23.535 -51.2005556
-23.385 -51.4544444
-23.2355556 -51.145
-23.9247222 -50.6241667
-23.9386111 -50.7283333
-23.6067444444 -50.7371722222
-23.6602778 -51.3075
-23.2774722222 -51.3663611111
-23.6380556 -51.3466667
-23.4608333333 -51.2413888889
-23.2416667 -51.2180556
-23.2416667 -51.2180556
-23.3433888889 -50.9001111111
-23.443 -51.4770277778
-23.2858333 -50.9005556
-23.5422222 -51.0366667
-22.8897222 -51.4825
-23.2858333 -50.9005556
-23.3769444444 -50.5232222222
-23.2169305556 -51.3335777778
-23.1552778 -50.5730556
-23.3638055556 -50.9875
-23.2422222 -51.1025
-23.9386111 -50.7283333
-23.2488611111 -51.3794722222
-23.2707777778 -51.3465833333
-23.9361111 -51.6572222
-23.2232222222 -50.6018055556
-23.2266667 -50.98
-23.5827083333 -50.7184333333
-23.4800833333 -51.5053333333
-23.0220277778 -50.7362777778
-22.9667777778 -50.8127777778
-23.6380556 -51.3466667
-23.6602778 -51.3075
-23.2028888889 -51.3619722222
-23.2295 -50.9419166667
-23.2375 -51.1638889
-23.2375 -51.1638889
-23.5454583333 -50.7188388889
-23.3777778 -50.3477778
-23.6716667 -51.1577778
-23.535 -51.2005556
-23.3777777778 -50.3477777778
-23.5842527778 -50.8577
-24.0268333333 -50.1893333333
-23.6716667 -51.1577778
-23.2416667 -51.2180556
-23.9247222 -50.6241667
-23.09422222 -50.99711111
-23.5422222 -51.0366667
-23.4754444444 -51.4702222222
-23.310300827026 -51.162799835205
-23.181100845337 -50.646701812744
-23.181100845337 -50.646701812744
-23.058599472046 -51.036399841309
-23.254199981689 -50.979999542236
-23.309700012207 -51.369201660156
-23.309700012207 -51.369201660156
-23.309700012207 -51.369201660156
-23.910800933838 -50.580299377441
-23.910800933838 -50.580299377441
-23.910800933838 -50.580299377441
-23.310300827026 -51.162799835205
-23.310300827026 -51.162799835205
-23.310300827026 -51.162799835205
-23.310300827026 -51.162799835205
-23.310300827026 -51.162799835205
-23.310300827026 -51.162799835205
-23.310300827026 -51.162799835205
-23.310300827026 -51.162799835205
-23.310300827026 -51.162799835205
-23.64999961853 -51.354999542236
-23.272778 -51.438611

sp 22 [Apareiodon affinis]
-25.5466667 -54.5880556
-25.2177778 -54.2922222
-25.4 -54.45
-24.7583333 -51.4136111
-24.6783333 -54.1952778
-23.6347222 -51.8472222
-22.7611111 -53.2519444
-24.9166667 -54.2
-23.3516667 -52.4661111
-22.7552778 -53.2577778
-25.4452778 -54.6041667
-23.8478 -54.0739
-25.4 -54.45
-22.761111 -53.251944
-25.5558333333 -54.5916666667
-22.7652778 -53.2577778
-22.75 -53.25
-24.1963889 -53.3188889
-23.9894444 -52.3333333
-25.0333333 -51.0666667
-25.4452778 -54.6041667
-25.4333333 -54.55
-25.5833333 -54.585
-23.6566667 -53.9063889
-23.6502778 -53.9433333
-23.6502778 -53.9433333
-23.6502778 -53.9433333
-23.6502778 -53.9433333
-24.85 -54.35
-24.8366667 -54.3433333
-22.749641 -53.223418
-24.7583333 -51.4136111
-24.4833333 -54.3
-23.3797222 -52.5019444
-23.3573 -53.7321
-22.767 -53.2585
-25.438333 -54.543192
-24.828403 -54.369383
-24.827778 -54.357778
-25.452222 -54.590278
-25.434444 -54.579444
-25.449722 -54.603333
-22.757883 -53.271704
-22.757883 -53.271704
-22.748681 -53.258053
-25.4333333 -54.55
-25.5458333 -54.5883333
-23.310300827026 -51.162799835205
-23.5141667 -50.955
-23.2266667 -50.98
-24.866667 -54.400002
-24.866667 -54.400002
-24.866667 -54.400002
-24.866667 -54.400002
-24.183332 -53.25
-24.5 -54.316666
-24.183332 -53.25
-22.783333 -53.283333
-24.183332 -53.25
-24.866667 -54.400002
-24.066668 -54.266666
-24.066668 -54.266666
-24.083334 -54.266666
-23.2066667 -50.9305556
-23.0244444 -50.9519444
-23.2253888889 -50.9645
-23.385 -51.0758333
-23.385 -51.0758333
-22.772222 -53.266944
-22.772222 -53.266944
-23.2463889 -51.0652778
-23.4147222222 -50.4523888889
-23.385 -51.0758333
-22.8127778 -51.3833333
-23.4025 -50.4544444
-23.3525 -51.0144444
-23.1830556 -50.9497222
-23.0244444 -50.9519444
-23.3883333 -50.435
-23.0244444 -50.9519444
-23.385 -51.0758333
-23.0244444 -50.9519444
-23.0244444 -50.9519444
-23.385 -51.0758333
-23.385 -51.0758333
-23.0244444 -50.9519444
-23.385 -51.0758333
-23.2066667 -50.9305556
-23.15536111 -50.573
-23.5630556 -51.0716667
-23.4570833333 -51.2378333333
-23.2955556 -50.9163889
-23.3525 -51.0144444
-23.3777777778 -50.3477777778
-23.2266667 -50.98
-23.385 -51.0758333
-23.3525 -51.0144444
-23.385 -51.0758333
-23.0244444 -50.9519444
-23.385 -51.0758333333
-23.2066667 -50.9305556
-22.6602778 -51.6316111
-22.9793611111 -50.8045277778
-23.385 -51.0758333
-23.385 -51.0758333
-25.6315306 -54.4753528
-23.385 -51.0758333333
-23.385 -51.0758333333
-24.85 -50.0166666667
-23.385 -51.0758333
-23.0997222 -50.8497222
-25.643980556 -54.461680556
-23.2253888889 -50.9645
-23.385 -51.0758333333
-23.0244444 -50.9519444
-24.1021111 -49.6190556
-23.4025 -50.4544444
-23.3525 -51.0144444
-23.3525 -51.0144444
-23.385 -51.0758333
-23.0244444 -50.9519444
-23.0244444 -50.9519444
-23.058599472046 -51.036399841309
-23.058599472046 -51.036399841309
-23.310300827026 -51.162799835205
-23.910800933838 -50.580299377441
-23.017799377441 -50.406398773193
-23.017799377441 -50.406398773193
-22.85059928894 -51.028301239014
-23.310300827026 -51.162799835205
-23.310300827026 -51.162799835205
-23.727500915527 -50.741100311279
-23.910800933838 -50.580299377441
-23.910800933838 -50.580299377441
-25.5478 -54.5881
-24.5 -54.316666

sp 23 [Rineloricaria pentamaculata]
-24.21 -51.37
-24.6 -51.26
-25.12 -51.09
-24.99 -51.15
-25.03 -51.12
-25.08 -51.18
-25.27 -50.87
-25.27 -50.85
-24.42 -52.12
-24.39 -52.15
-24.34 -52.2
-24.32 -51.2
-24.36 -51.15
-24.84472 -51.29972
-23.71028 -51.76472
-23.485 -51.7917
-23.3036111 -52.0308333
-23.2502778 -52.5269444
-24.2147222 -51.3730556
-24.2147222 -51.3730556
-23.3516667 -52.4661111
-23.515 -51.4991667
-23.5 -52
-23.5 -52
-23.3797222 -52.5019444
-23.3744444 -51.9691667
-25.0333333 -51.0666667
-23.6416667 -51.8591667
-25.1663889 -50.9413889
-23.6347222 -51.8472222
-23.2658333 -52.5438889
-23.5311111 -52.2063889
-24.6936111 -51.5175
-24.5980556 -51.2572222
-25.0819444 -51.1763889
-25.0275 -51.1152778
-25.0819444 -51.1763889
-24.5980556 -51.2572222
-25.1194444 -51.0869444
-25.2713889 -50.8686111
-25.2708333 -50.85
-25.0819444 -51.1763889
-24.4180556 -52.1233333
-24.3405556 -52.1952778
-24.3891667 -52.1508333
-24.5408333 -51.3361111
-24.6091667 -51.2588889
-24.3463889 -53.85
-24.3463889 -53.85
-24.2936111 -53.8530556
-24.37 -53.8263889
-24.3005556 -53.8861111
-24.3505556 -53.9008333
-25.0891667 -50.9561111
-23.5727778 -51.3855556
-24.9483333 -52.5969444
-23.3672222 -52.195
-23.9152778 -52.4119444
-23.5305556 -51.7741667
-25.214994 -50.981299
-23.4427778 -51.7697222
-23.8477778 -52.5630556
-25.1194444 -51.0869444
-25.2708333 -50.85
-24.4180556 -52.1233333
-25.0819444 -51.1763889
-25.0275 -51.1152778
-24.2936111 -53.8530556
-24.2936111 -53.8530556
-23.3422222 -52.4283333
-24.350556 -53.900833
-24.300556 -53.886111
-23.5236111 -52.1938889
-23.960278 -52.6325
-23.885833 -52.367778
-23.700833 -53.2975
-25.2130556 -50.9777778
-23.4255556 -52.1672222
-23.5916667 -51.2938889
-23.9328 -51.5756361111
-23.15536111 -50.573
-23.9328 -51.5756361111
-23.5261388889 -51.4901666667
-23.6197222 -51.2322222
-23.385 -51.0758333
-23.5791667 -51.3702778
-23.6716667 -51.1577778
-23.6380556 -51.3466667
-23.5772222 -51.3713889
-23.443 -51.4770277778
-23.9833333333 -51.3481388889
-23.4366666667 -51.5285833333
-23.6602778 -51.3075
-23.3975 -50.4197222
-24.3319444444 -51.2814722222
-23.5777778 -51.1658333
-23.6716667 -51.1577778
-23.535 -51.2005556
-23.5772222 -51.3713889
-23.535 -51.2005556
-23.4568888889 -51.27075
-23.7306666667 -51.5328888889
-23.6602778 -51.3075
-23.66525 -51.4973888889
-23.0316388889 -50.44775
-23.604396 -51.098528
-23.6380556 -51.3466667
-23.9360138889 -51.6572444444
-24.2886388889 -51.3522222222
-23.4565277778 -51.2515277778
-23.5916667 -51.2938889
-23.6318055556 -51.5153055556
-23.3777777778 -50.3477777778
-25.2475833333 -51.0514444444
-23.6384722222 -51.3458055556
-23.9328 -51.5756361111
-23.6677778 -51.32
-23.6197222 -51.2322222
-24.1642222222 -51.3858055556
-23.9328 -51.5756361111
-25.1723333333 -50.8456666667
-23.2266667 -50.98
-23.6677778 -51.32
-23.6375555556 -51.5065833333
-23.9328 -51.5756361111
-23.9328 -51.5756361111
-23.6080833333 -51.5242222222
-24.3511944444 -51.2330555556
-23.310300827026 -51.162799835205
-23.723300933838 -51.097198486328
-23.64999961853 -51.354999542236
-25.429399490356 -50.006401062012
-23.894444 -51.290556
-23.850833 -51.364167
-23.894444 -51.29056
-23.896389 -51.295556
-23.852778 -51.3625

sp 24 [Saxatilia britskii]
-22.6422222 -52.8163889
-22.765 -52.4219444
-23.515 -51.4991667
-23.7855556 -53.7330556
-25.2177778 -54.2922222
-23.3116667 -52.0088889
-23.0130556 -51.7619444
-23.0047222 -51.7463889
-22.9666667 -51.8166667
-25.4341667 -54.5808333
-22.7655556 -53.2577778
-25.4333333 -54.5819444
-24.1872222 -52.3744444
-23.6347222 -51.8472222
-23.3227778 -51.8913889
-23.3797222 -52.5019444
-23.3038889 -52.5938889
-23.6 -52.4666667
-23.6 -52.4666667
-23.25 -53.05
-24.1841667 -53.9008333
-23.2277778 -49.9755556
-23.195705 -53.208175
-22.75 -53.2833333
-24.2111111 -53.8730556
-24.1944444 -53.9008333
-24.1841667 -53.9008333
-24.1841667 -53.9008333
-24.1966667 -53.3222222
-23.935 -54.0175
-22.75 -53.2666667
-25.4452778 -54.6041667
-22.8855556 -52.0933333
-24.1833333 -53.3166667
-25.4344444 -54.5794444
-25.4344444 -54.5794444
-25.5466667 -54.5880556
-25.4388889 -54.5558333
-24.861667 -54.288611
-23.693889 -53.267222
-25.434444 -54.579444
-22.761111 -53.251944
-22.7833333 -53.2833333
-23.6663889 -53.205
-24.5911111 -54.0683333
-25.4333333 -54.55
-25.4333333 -54.55
-22.75 -53.25
-23.3266667 -51.8447222
-23.3266667 -51.8447222
-23.9152778 -52.4119444
-24.1963889 -53.3188889
-24.1963889 -53.3188889
-22.8333333 -52.1
-22.7719444 -53.2669444
-24.6666667 -54.2166667
-23.9841667 -52.3569444
-25.4452778 -54.6041667
-23.3083333 -51.8833333
-23.0188889 -51.8605556
-23.0661111 -51.9533333
-22.6019444 -52.8844444
-24.092621 -54.254651
-25.4472222 -54.6038889
-24.1361111 -52.3294444
-25.4472222 -54.6038889
-23.6583333 -53.9194444
-23.6566667 -53.9063889
-23.6583333 -53.9194444
-24.7155556 -53.7725
-24.7155556 -53.7725
-22.6019444 -52.8844444
-24.859051 -54.334394
-23.9833333 -54.0333333
-25.2177778 -54.2922222
-22.8333333 -52.1
-23.3311111 -52.0072222
-23.25 -53.05
-24.0391667 -52.2727778
-22.7833333 -53.2833333
-23.3122222 -52.5938889
-23.3516667 -52.4661111
-24.3005556 -53.8861111
-23.6416667 -51.8588889
-23.6347222 -51.8472222
-25.4344444 -54.5794444
-25.446944 -54.549444
-25.434444 -54.579444
-25.438889 -54.555833
-22.7658333 -53.2577778
-23.3266667 -51.8447222
-25.4333333 -54.55
-24 -52.3261111
-25.4391667 -54.5569444
-23.6502778 -53.9433333
-23.6566667 -53.9063889
-25.6216889 -54.4794028
-23.2971944444 -50.4786666667
-22.92 -51.5797222
-23.0942222222 -50.9971111111
-23.0244444 -50.9519444
-23.385 -51.0758333
-23.4608333333 -51.2413888889
-23.0244444 -50.9519444
-23.2066667 -50.9305556
-23.0244444 -50.9519444
-22.6602778 -51.6316111
-23.0244444 -50.9519444
-22.9968888889 -50.9788333333
-23.2066667 -50.9305556
-23.0244444 -50.9519444
-23.2066667 -50.9305556
-23.0244444 -50.9519444
-22.6602778 -51.6316111
-23.3525 -51.0144444
-22.6347222 -52.8219444
-23.97825 -51.3942222222
-23.385 -51.0758333
-23.0244444 -50.9519444
-23.2066667 -50.9305556
-23.0244444 -50.9519444
-23.2715833333 -51.3656111111
-23.2066667 -50.9472222
-22.9858333 -51.5566667
-23.058599472046 -51.036399841309
-23.64999961853 -51.354999542236
-23.310300827026 -51.162799835205
-23.058599472046 -51.036399841309
-23.058599472046 -51.036399841309
-23.309700012207 -51.369201660156
-23.910800933838 -50.580299377441
-22.821100234985 -51.59529876709
-23.03689956665 -50.838298797607
-23.03689956665 -50.838298797607
-23.03689956665 -50.838298797607
-23.272778 -51.438611
-25.4347222222 -54.5783333333

sp 25 [Synbranchus marmoratus]
-22.8525 -51.5855556
-25.306699752808 -48.328899383545
-25.520000457764 -48.509201049805
-25.428600311279 -48.711898803711
-25.4413889 -48.5411111
-22.5877778 -52.8919444
-22.5877778 -52.8919444
-23.2930556 -52.4172222
-25.5741667 -53.0969444
-22.5877778 -52.8919444
-23.461389 -52.016389
-24.9269444 -54.0608333
-24.6158333 -54.1616667
-24.0391667 -52.2727778
-23.3663889 -51.9586111
-23.3575 -52.0169444
-23.8605556 -52.84
-24.235 -52.4019444
-23.3744444 -51.9688889
-23.3122222 -52.5938889
-24.2838889 -53.8244444
-23.2277778 -49.9755556
-26.1161111 -53.6225
-22.7536111 -53.2858333
-22.7719444 -53.2669444
-25.2713889 -50.8686111
-22.75 -53.2666667
-25.1194444 -51.0869444
-25.2713889 -50.8686111
-24.2936111 -53.8530556
-24.2936111 -53.8530556
-24.2783333 -53.8219444
-24.1944444 -53.9008333
-24.3005556 -53.8861111
-24.1841667 -53.9008333
-23.935 -54.0175
-23.1641667 -52.7616667
-25.0797222 -53.4008333
-24.8872222 -50.2227778
-25.3469444 -54.2388889
-24.028889 -52.3825
-23.693889 -53.267222
-22.761111 -53.251944
-25.5366667 -53.4863889
-23.3744444 -51.9691667
-24.1361111 -52.3294444
-22.7658333 -53.2577778
-22.7658333 -53.2577778
-24.5911111 -54.0683333
-24.6158333 -54.1616667
-24.5911111 -54.0683333
-24.5911111 -54.0683333
-22.75 -53.25
-22.7719444 -53.2669444
-23.6425 -53.3172222
-24.7452778 -53.7691667
-23.3394444 -51.8516667
-25.0333333 -51.0666667
-23.35 -52.0166667
-23.4 -51.8333333
-23.3227778 -51.8913889
-23.3083333 -51.8833333
-23.0661111 -51.9533333
-23.9841667 -52.3569444
-25.5366667 -53.4863889
-24.7461111 -53.7133333
-24.7069444 -53.7522222
-25.3625 -48.8327778
-23.4969444 -51.7963889
-25.2944444444 -48.3127777778
-23.2858333 -50.9005556
-23.1552778 -50.5730556
-25.427799224854 -49.273101806641
-25.306699752808 -48.328899383545
-25.476900100708 -48.834400177002
-25.1001 -48.215691
-25.428600311279 -48.711898803711
-23.15536111 -50.573
-23.2875 -51.2327777778
-25.3633667 -53.655
-23.2066667 -50.9305556
-22.6602778 -51.6316111
-23.385 -51.0758333333
-23.5777778 -51.1658333
-23.2066667 -50.9305556
-22.8787222222 -51.01325
-23.385 -51.0758333333
-25.8570833333 -48.7846666667
-23.2391667 -50.9663889
-23.2875 -51.2327777778
-23.4147222222 -50.4523888889
-23.2066667 -50.9305556
-23.385 -51.0758333333
-23.4868972222 -50.78215
-25.2016944444 -48.2536388889
-23.0266055556 -51.0577333333
-23.2875 -51.2327777778
-23.4033333 -50.3938889
-23.385 -51.0758333
-23.2066667 -50.9472222
-25.6430416667 -49.5901388889
-25.46005 -53.531025
-23.0244444 -50.9519444
-25.2250722222 -48.2818805556
-23.0244444 -50.9519444
-25.5272222222 -48.7491111111
-25.7905277778 -48.7660277778
-25.1947222222 -48.4045833333
-23.385 -51.0758333333
-23.0244444 -50.9519444
-23.09422222 -50.99711111
-23.385 -51.0758333333
-23.3777777778 -50.3477777778
-23.385 -51.0758333333
-25.2264444444 -48.56775
-23.385 -51.0758333333
-23.2066667 -50.9305556
-25.1961944444 -48.5095555556
-23.310300827026 -51.162799835205
-23.310300827026 -51.162799835205
-23.310300827026 -51.162799835205
-23.310300827026 -51.162799835205
-23.310300827026 -51.162799835205
-23.310300827026 -51.162799835205
-23.058599472046 -51.036399841309
-23.310300827026 -51.162799835205
-23.310300827026 -51.162799835205
-23.03689956665 -50.838298797607
-23.03689956665 -50.838298797607
-23.017799377441 -50.406398773193
-23.017799377441 -50.406398773193
-25.4586 -49.5283
-25.6333333333 -48.5833333333
-25.4347222222 -54.5783333333
-25.12 -51.09
-25.27 -50.87
-24.89 -50.22

sp 26 [Acestrorhynchus lacustris]
-23.310300827026 -51.162799835205
-24.7886111 -50.3244444
-24.9483333 -52.5969444
-24.75 -52.8666667
-24.7583333 -51.4136111
-23.6416667 -51.8591667
-22.7988889 -53.3588889
-22.7472222 -53.2530556
-24.3005556 -53.8861111
-22.7719444 -53.2669444
-22.7552778 -53.2577778
-22.75 -53.2833333
-22.75 -53.2833333
-23.5752 -53.9019
-23.6347222 -51.8472222
-24.75 -52.8666667
-23.1536111 -50.5213889
-22.75 -53.25
-25.0333333 -51.0666667
-22.75 -53.2666667
-22.75 -53.2666667
-25.2166667 -54.2
-24.7583333 -51.4136111
-23.6347222 -51.8472222
-24.3505556 -53.9008333
-22.7719444 -53.2669444
-22.7719444 -53.2669444
-24.75 -54.2666667
-24.3833333 -54.2405556
-23.723300933838 -51.097198486328
-23.0997222 -50.8497222
-23.0200555556 -50.9541388889
-23.0244444 -50.9519444
-23.385 -51.0758333
-23.0316388889 -50.44775
-23.5630556 -51.0716667
-23.0244444 -50.9519444
-23.2066667 -50.9305556
-22.6901944 -51.5806944
-23.0244444 -50.9519444
-23.2066667 -50.9305556
-23.0244444 -50.9519444
-23.385 -51.0758333333
-23.5141667 -50.955
-23.0244444 -50.9519444
-23.0244444 -50.9519444
-23.2066667 -50.9305556
-23.2266667 -50.98
-23.2066667 -50.9305556
-23.0244444 -50.9519444
-23.0244444 -50.9519444
-23.0244444 -50.9519444
-23.0244444 -50.9519444
-23.2391667 -50.9663889
-23.385 -51.0758333333
-23.0244444 -50.9519444
-23.2066667 -50.9305556
-23.385 -51.0758333333
-23.385 -51.0758333333
-23.385 -51.0758333333
-23.0244444 -50.9519444
-23.5141667 -50.955
-23.385 -51.0758333333
-23.0244444 -50.9519444
-23.0244444 -50.9519444
-23.15536111 -50.573
-23.5630556 -51.0716667
-23.385 -51.0758333333
-23.110000610352 -50.367500305176
-25.023899078369 -50.584201812744
-23.017799377441 -50.406398773193
-22.85059928894 -51.028301239014
-23.910800933838 -50.580299377441
-23.03689956665 -50.838298797607
-23.03689956665 -50.838298797607
-23.058599472046 -51.036399841309
-23.058599472046 -51.036399841309
-23.058599472046 -51.036399841309
-23.723300933838 -51.097198486328
-23.385 -51.0758333
-23.385 -51.0758333333
-24.566900253296 -51.33330154419
-23.310300827026 -51.162799835205
-24.066668 -54.266666
-24.066668 -54.266666
-23.0244444 -50.9519444
-23.385 -51.0758333333
-23.2391667 -50.9663889
-23.15536111 -50.573
-23.0244444 -50.9519444
-23.2066667 -50.9305556
-23.0244444 -50.9519444
-23.0244444 -50.9519444
-23.0244444 -50.9519444
-23.0244444 -50.9519444
-23.385 -51.0758333333
-23.0244444 -50.9519444
-23.385 -51.0758333333
-23.0997222 -50.8497222
-23.0244444 -50.9519444
-22.6901944 -51.5806944
-23.385 -51.0758333333
-23.5630556 -51.0716667
-23.385 -51.0758333333
-23.2066667 -50.9305556
-23.0316388889 -50.44775
-23.2066667 -50.9305556
-23.0244444 -50.9519444
-23.0244444 -50.9519444
-23.385 -51.0758333333
-23.0200555556 -50.9541388889
-23.0244444 -50.9519444
-23.0244444 -50.9519444
-23.2066667 -50.9305556
-23.5141667 -50.955
-23.2066667 -50.9305556
-23.0244444 -50.9519444
-23.0244444 -50.9519444
-23.5630556 -51.0716667
-23.5141667 -50.955
-23.2266667 -50.98
-23.058599472046 -51.036399841309
-23.058599472046 -51.036399841309
-23.110000610352 -50.367500305176
-23.03689956665 -50.838298797607
-23.03689956665 -50.838298797607
-23.017799377441 -50.406398773193
-25.023899078369 -50.584201812744
-22.85059928894 -51.028301239014
-23.910800933838 -50.580299377441
-23.058599472046 -51.036399841309

sp 27 [Hypostomus nigromaculatus]
-24.7811111 -52.8969444
-23.3036111 -52.0308333
-23.3036111 -52.0308333
-23.3036111 -52.0308333
-23.3036111 -52.0308333
-23.0130556 -51.7619444
-23.8522222 -50.3883333
-23.3036111 -52.0308333
-23.3036111 -52.0308333
-25.0388889 -50.1277778
-23.8522222 -50.3883333
-23.2258333 -50.2311111
-24.9944444 -50.1602778
-23.3266667 -51.8447222
-23.3266667 -51.8447222
-23.2258333 -50.2311111
-22.9666667 -51.8166667
-25.0297222 -50.1008333
-23.4275 -51.7683333
-24.9944444 -50.1602778
-23.2736111 -49.945
-23.385 -51.0763889
-23.3227778 -51.8913889
-23.3227778 -51.8913889
-23.3227778 -51.8913889
-23.4005556 -51.6405556
-23.723300933838 -51.097198486328
-22.9388888889 -50.2513888889
-23.1911111 -50.9458333
-23.0277222222 -51.1424166667
-23.4025 -50.4544444
-23.385 -51.0758333
-23.9118888889 -50.9995666667
-23.4555833333 -51.2746388889
-23.385 -51.0758333
-23.6602778 -51.3075
-22.821100234985 -51.59529876709
-23.310300827026 -51.162799835205
-23.0166666667 -51.1166666667
-23.385 -51.0758333
-23.2391667 -51.18
-23.2416666667 -51.2180555556
-23.4166111111 -51.2481944444
-23.4608333 -51.2413889
-23.385 -51.0758333
-23.385 -51.0758333
-23.385 -51.0758333
-23.4608333333 -51.2413888889
-23.2971944444 -50.4786666667
-23.385 -51.0758333
-22.7863889 -51.4875
-23.4623666667 -50.7757416667
-23.4608333 -51.2413889
-23.4608333 -51.2413889
-23.2358333 -51.145
-23.385 -51.0758333
-23.385 -51.0758333
-23.4868972222 -50.78215
-23.385 -51.0758333
-23.2416667 -51.2180556
-23.4597222 -51.2708333
-23.3883333 -50.435
-23.4149166667 -50.4523
-23.4166111111 -51.2481944444
-23.0988888889 -51.1268888889
-23.4162333333 -51.2482166667
-23.0948333333 -50.9970833333
-23.385 -51.0758333333
-23.0942222222 -50.9971111111
-23.09422222 -50.99711111
-23.3852778 -51.0766667
-23.385 -51.0758333333
-23.6067444444 -50.7371722222
-23.385 -51.0758333
-23.3777777778 -50.3477777778
-23.385 -51.0758333333
-23.4608333 -51.2413889
-23.4608333 -51.2413889
-23.385 -51.0758333
-23.4608333333 -51.2413888889
-23.2416666667 -51.2180555556
-23.4162333333 -51.2482166667
-23.2375 -51.1638889
-23.6602778 -51.3075
-23.385 -51.0758333
-23.385 -51.0758333333
-23.2416666667 -51.2180555556
-23.2416666667 -51.2180555556
-23.385 -51.0758333
-23.3433888889 -50.9001111111
-23.2355556 -51.145
-23.385 -51.0758333333
-23.2416666667 -51.2180555556
-24.1642222222 -51.3858055556
-23.385 -51.0758333
-23.385 -51.0758333
-23.4608333333 -51.2413888889
-23.2422222 -51.1025
-23.385 -51.0758333
-23.385 -51.0758333333
-23.385 -51.0758333
-22.8919444 -51.5630556
-23.2422222 -51.1241667
-23.385 -51.0758333333
-23.2391667 -51.18
-23.4608333333 -51.2413888889
-23.578425 -50.7859722222
-23.4608333333 -51.2413888889
-23.2422222 -51.1241667
-23.4608333333 -51.2413888889
-23.4608333333 -51.2413888889
-23.4608333333 -51.2413888889
-23.15536111 -50.573
-23.3638055556 -50.9875
-23.385 -51.0758333
-23.058599472046 -51.036399841309
-23.058599472046 -51.036399841309
-23.310300827026 -51.162799835205
-23.310300827026 -51.162799835205
-23.310300827026 -51.162799835205
-23.310300827026 -51.162799835205
-23.254199981689 -50.979999542236
-23.310300827026 -51.162799835205
-22.821100234985 -51.59529876709
-23.64999961853 -51.354999542236
-23.64999961853 -51.354999542236
-22.996700286865 -51.190601348877
-22.996700286865 -51.190601348877
-23.723300933838 -51.097198486328
-23.723300933838 -51.097198486328
-23.723300933838 -51.097198486328

sp 28 [Megaleporinus obtusidens]
-24.9269444 -54.0608333
-22.7647222 -53.2575
-22.7608333 -53.2519444
-25.4497222 -54.6033333
-24.230285 -53.813457
-25.446944 -54.549444
-24.1 -54.2666667
-22.7472222 -53.2530556
-24.1966667 -53.3222222
-24.85 -54.35
-25.5466667 -54.5880556
-24.827778 -54.357778
-23.0444444 -50.2280556
-22.75 -53.2833333
-23.9166667 -53.2166667
-24.1963889 -53.3188889
-23.7252778 -51.0972222
-23.3525 -51.0144444
-23.3525 -51.0144444
-23.0244444 -50.9519444
-23.0244444 -50.9519444
-23.0244444 -50.9519444
-23.09422222 -50.99711111
-23.0244444 -50.9519444
-25.4991833 -53.6779167
-23.0997222 -50.8497222
-23.0244444 -50.9519444
-23.0244444 -50.9519444
-23.4147222222 -50.4523888889
-23.0244444 -50.9519444
-23.0244444 -50.9519444
-23.0244444 -50.9519444
-24.1021111 -49.6190556
-23.4608333 -51.2413889
-24.1021111 -49.6190556
-23.0244444 -50.9519444
-23.0244444 -50.9519444
-25.5173 -53.5429
-25.5173 -53.5429
-23.0244444 -50.9519444
-23.0997222 -50.8497222
-23.0244444 -50.9519444
-23.0244444 -50.9519444
-23.0244444 -50.9519444
-24.1021111 -49.6190556
-23.0244444 -50.9519444
-22.6901944 -51.5806944
-23.385 -51.0758333
-25.5173 -53.5429
-23.385 -51.0758333
-23.0942222222 -50.9971111111
-23.0244444 -50.9519444
-23.385 -51.0758333
-23.05060005188 -50.228900909424
-25.023899078369 -50.584201812744
-25.023899078369 -50.584201812744
-23.310300827026 -51.162799835205
-23.069999694824 -50.913101196289
-23.03689956665 -50.838298797607
-23.03689956665 -50.838298797607
-23.058599472046 -51.036399841309
-23.058599472046 -51.036399841309
-23.0244444 -50.9519444
-24.1021111 -49.6190556
-23.0244444 -50.9519444
-23.0244444 -50.9519444
-23.385 -51.0758333
-25.4991833 -53.6779167
-23.0244444 -50.9519444
-25.5173 -53.5429
-23.0244444 -50.9519444
-23.4147222222 -50.4523888889
-24.1021111 -49.6190556
-23.0244444 -50.9519444
-23.0942222222 -50.9971111111
-23.0244444 -50.9519444
-24.1021111 -49.6190556
-23.0997222 -50.8497222
-23.0244444 -50.9519444
-25.5173 -53.5429
-23.0244444 -50.9519444
-23.0244444 -50.9519444
-23.0244444 -50.9519444
-23.0244444 -50.9519444
-23.0244444 -50.9519444
-22.6901944 -51.5806944
-23.0244444 -50.9519444
-23.4608333 -51.2413889
-23.09422222 -50.99711111
-23.0997222 -50.8497222
-23.0244444 -50.9519444
-25.5173 -53.5429
-23.0244444 -50.9519444
-23.385 -51.0758333
-23.385 -51.0758333
-23.0244444 -50.9519444
-23.05060005188 -50.228900909424
-23.058599472046 -51.036399841309
-23.058599472046 -51.036399841309
-23.069999694824 -50.913101196289
-23.03689956665 -50.838298797607
-23.03689956665 -50.838298797607
-23.310300827026 -51.162799835205
-25.023899078369 -50.584201812744
-25.023899078369 -50.584201812744
-22.772222 -53.266944
-22.772222 -53.266944
-23.310300827026 -51.162799835205
-22.952801 -50.519402
-22.8617 -51.0228
-25.433332 -54.583332
-22.783333 -53.283333
-24.166666 -54.316666
-24.066668 -54.266666
-24.183332 -53.25
-24.083334 -54.266666
-24.083334 -54.266666
-22.783333 -53.283333
-24.866667 -54.400002
-24.083334 -54.266666
-23.716667 -53.966667
-23.716667 -53.966667
-24.85 -50.0166666667
-24.85 -50.0166666667
-23.310300827026 -51.162799835205
-24.85 -50.0166666667
-24.85 -50.0166666667
-24.583334 -54.25

sp 29 [Cichlasoma paranaense]
-23.0416667 -50.8905556
-22.92 -51.5797222
-23.2066667 -50.9305556
-23.1830556 -50.9497222
-23.385 -51.0758333333
-23.6380556 -51.3466667
-23.2422222 -51.1025
-23.4608333333 -51.2413888889
-23.385 -51.0758333333
-23.2858055556 -50.5703611111
-23.6716667 -51.1577778
-23.2416667 -51.2180556
-24.066668 -54.266666
-23.7252778 -51.0972222
-24.0105556 -52.5663889
-25.5466667 -54.5880556
-23.3311111 -52.0072222
-23.0047222 -51.7463889
-24.4602778 -53.8530556
-23.8333333 -53.3333333
-25.5558333333 -54.5916666667
-25.05 -54.2833333
-23.505 -52.1919444
-24.2838889 -53.8244444
-24.3463889 -53.85
-24.1966667 -53.3222222
-23.9304 -54.0223
-22.75 -53.2666667
-24.2002778 -53.3888889
-24.3833333 -54.15
-24.0108333 -52.4380556
-24.305833 -52.525556
-24.887222 -54.218611
-23.691667 -53.284167
-23.1536111 -50.5213889
-22.7833333 -53.2833333
-23.5513889 -51.4611111
-22.75 -53.25
-22.7658333 -53.2577778
-22.7658333 -53.2577778
-24.5602778 -54.0597222
-24.5602778 -54.0597222
-24.5911111 -54.0683333
-22.8333333 -52.1
-23.4969444 -51.7963889
-23.7855556 -53.7330556
-24.9386111 -53.4711111
-23.8686111 -52.8155556
-23.2277778 -49.9755556
-23.559167 -52.208056
-25.5558333333 -54.5916666667
-23.883417 -52.831111
-24.85 -54.35
-22.75 -53.25
-23.3266667 -51.8447222
-23.9152778 -52.4119444
-23.3311111 -52.0072222
-24.7886111 -50.3244444
-22.7719444 -53.2669444
-23.9841667 -52.3569444
-22.7741667 -53.3322222
-24.0108333 -52.4380556
-24.092621 -54.254651
-24.7208333 -53.7727778
-24.7347222 -53.7152778
-24.6986111 -53.7569444
-23.5422222 -51.0366667
-23.1830556 -50.9497222
-23.385 -51.0758333
-23.0942222222 -50.9971111111
-23.385 -51.0758333
-23.2973333333 -51.2817777778
-23.4053055556 -51.2225277778
-23.3525 -51.0144444
-23.0942222222 -50.9971111111
-23.385 -51.0758333333
-23.0244444 -50.9519444
-23.3694166667 -51.2065833333
-23.2973333333 -51.2817777778
-23.385 -51.0758333
-23.385 -51.0758333
-23.2066667 -50.9305556
-23.2066667 -50.9472222
-23.1911111 -50.9458333
-23.5916667 -51.2938889
-22.6602778 -51.6316111
-23.6716667 -51.1577778
-23.15536111 -50.573
-23.2066667 -50.9305556
-23.385 -51.0758333
-23.1830556 -50.9497222
-23.385 -51.0758333333
-23.2066667 -50.9305556
-23.5777778 -51.1658333
-23.2973333333 -51.2817777778
-23.5180556 -51.1
-23.2066667 -50.9305556
-23.385 -51.0758333333
-23.0266055556 -51.0577333333
-22.9968888889 -50.9788333333
-23.2391667 -50.9663889
-23.385 -51.0758333
-23.4568888889 -51.27075
-23.5422222 -51.0366667
-23.0244444 -50.9519444
-23.0244444 -50.9519444
-22.6347222 -52.8219444
-23.0244444 -50.9519444
-23.385 -51.0758333
-23.385 -51.0758333
-23.0942222222 -50.9971111111
-23.3525 -51.0144444
-22.792499542236 -51.7160987854
-23.05060005188 -50.228900909424
-23.310300827026 -51.162799835205
-23.310300827026 -51.162799835205
-23.058599472046 -51.036399841309
-23.058599472046 -51.036399841309
-23.058599472046 -51.036399841309
-23.275800704956 -51.278301239014
-23.723300933838 -51.097198486328
-23.03689956665 -50.838298797607
-23.03689956665 -50.838298797607
-23.310300827026 -51.162799835205
-24.893100738525 -52.202800750732
-25.4297222222 -54.5394444444
-24.0369444444 -53.1541666667

sp 30 [Crenicichla iguassuensis]
-25.407800674439 -52.41609954834
-25.407800674439 -52.41609954834
-25.407800674439 -52.41609954834
-25.407800674439 -52.41609954834
-25.407800674439 -52.41609954834
-25.449699401856 -52.908100128174
-25.449699401856 -52.908100128174
-25.449699401856 -52.908100128174
-25.449699401856 -52.908100128174
-25.449699401856 -52.908100128174
-25.449699401856 -52.908100128174
-25.449699401856 -52.908100128174
-25.449699401856 -52.908100128174
-25.449699401856 -52.908100128174
-25.449699401856 -52.908100128174
-25.449699401856 -52.908100128174
-25.418899536133 -53.180801391602
-25.418899536133 -53.180801391602
-25.418899536133 -53.180801391602
-25.5741667 -53.0969444
-25.5741667 -53.0969444
-25.5705556 -53.9055556
-25.5005556 -53.6786111
-25.6686111 -53.2444444
-25.5705556 -53.9055556
-25.5 -53.4166667
-25.5 -53.4166667
-26.0833333 -52.1166667
-26.0833333 -51.5833333
-25.6063889 -52.6238889
-25.5841667 -52.5841667
-25.5841667 -52.5841667
-25.7536111 -52.0858333
-25.5366667 -53.4863889
-25.8786111 -53.5858333
-26 -51.6166667
-25.3969444 -53.1033333
-25.8786111 -53.5858333
-25.5366667 -53.4863889
-25.5366667 -53.4863889
-25.75 -52.0833333
-25.7536111 -52.0858333
-25.620278 -54.391389
-26 -51.6166667
-26 -51.6166667
-25.6388889 -51.9655556
-25.75 -52.1666667
-25.75 -52.1666667
-25.75 -52.1666667
-25.6388889 -51.9655556
-25.6388889 -51.9655556
-25.6388889 -51.9655556
-26.05 -52.25
-25.8333333 -51.6666667
-25.8333333 -51.6666667
-25.5741667 -53.0969444
-25.4916667 -52.2144444
-25.7536111 -52.0858333
-25.7536111 -52.0858333
-26.05 -52.25
-25.8333333 -51.6666667
-25.8333333 -51.6666667
-25.5422222 -53.03
-26.0833333 -52.1166667
-25.6683333 -52.4769444
-25.6683333 -52.4769444
-25.6461111 -52.3294444
-25.6461111 -52.3294444
-25.6155556 -52.86
-25.6155556 -52.86
-25.5366667 -53.4863889
-25.6461111 -52.3294444
-25.6461111 -52.3294444
-25.6461111 -52.3294444
-25.8786111 -53.5858333
-25.5366667 -53.4863889
-25.5380556 -53.4572222
-25.5741667 -53.0969444
-25.5741667 -53.0969444
-25.6686111 -53.8544444
-25.5705556 -53.9055556
-25.5 -53.4166667
-25.75 -52.0833333
-26.0833333 -51.5833333
-25.5841667 -52.5841667
-25.5841667 -52.5841667
-25.5841667 -52.5841667
-25.7494444 -52.0711111
-25.7594444 -52.0872222
-25.5938889 -54.3658333
-26.0486111 -53.0038889
-25.5366667 -53.4863889
-25.5366667 -53.4863889
-25.75 -52.0833333
-25.8775 -53.5852778
-26.05 -52.25
-25.8333333 -51.6666667
-25.9719444 -51.8102778
-25.9719444 -51.8102778
-25.9719444 -51.8102778
-25.9719444 -51.8102778
-25.9719444 -51.8102778
-25.5422222 -53.03
-25.6683333 -52.4769444
-25.6255556 -52.6202778
-25.6683333 -52.4769444
-25.6461111 -52.3294444
-25.5341667 -52.9858333
-25.6155556 -52.86
-25.529991 -53.6254
-25.6529111 -54.4541667
-25.5133333 -53.5446167
-25.6023333 -53.61305
-25.6652333 -53.6210167
-25.4422278 -53.4424306
-25.5417167 -53.51055
-25.4478639 -53.4464472
-25.50705 -53.6575667
-25.4702667 -53.6275
-25.4991833 -53.6779167
-25.5880667 -53.49905
-25.7336111111 -53.7997222222
-25.6111111111 -53.7052777778
-25.5930555556 -53.6261111111
-25.5433333333 -53.4966666667

sp 31 [Piabina argentea]
-24.36 -51.15
-22.765 -52.4219444
-23.766399383545 -53.32500076294
-23.766399383545 -53.32500076294
-23.766399383545 -53.32500076294
-23.766399383545 -53.32500076294
-23.766399383545 -53.32500076294
-23.766399383545 -53.32500076294
-23.0488889 -50.1975
-25.023899078369 -50.584201812744
-23.0215833333 -51.1328333333
-24.3369444 -50.5897222
-23.385 -51.0758333333
-23.0265194444 -51.1314027778
-23.3638055556 -50.9875
-23.3433888889 -50.9001111111
-23.3433888889 -50.9001111111
-23.6181830556 -51.1098580556
-23.5769444444 -50.8405111111
-23.5630556 -51.0716667
-23.0265194444 -51.1314027778
-23.6376416 -51.0999944
-23.3433888889 -50.9001111111
-23.46375 -51.5624722222
-23.3311111 -52.0072222
-23.3036111 -52.0308333
-23.3036111 -52.0308333
-23.5 -52
-23.48 -51.8808333
-23.3072222 -51.7608333
-22.9666667 -53.1666667
-23.3797222 -52.5019444
-23.3516667 -52.4661111
-23.3744444 -51.9691667
-23.4427778 -51.7697222
-23.3266667 -51.8447222
-23.3138889 -51.9686111
-23.3227778 -51.8913889
-23.2658333 -52.5438889
-24.3005556 -53.9008333
-24.3005556 -53.8861111
-24.2275 -53.8141667
-24.3005556 -53.8861111
-24.1966667 -53.3222222
-24.1966667 -53.3222222
-23.3744444 -51.9691667
-23.5355556 -52.2391667
-23.5355556 -52.2180556
-23.3302778 -52.45
-24.300556 -53.886111
-25.4452778 -54.6041667
-23.678333 -53.263333
-24.6091667 -51.2588889
-22.7833333 -53.2833333
-23.3266667 -51.8447222
-23.3266667 -51.8447222
-23.3266667 -51.8447222
-22.9666667 -51.8166667
-24.1963889 -53.3188889
-24.0391667 -52.2727778
-24.0391667 -52.2727778
-23.3311111 -52.0072222
-24.0391667 -52.2727778
-23.515 -51.4991667
-25.0344444 -50.1269444
-23.037235 -53.127924
-24.0391667 -52.2727778
-25.2166667 -54.2
-23.3744444 -51.9691667
-25.0388889 -50.1277778
-23.4255556 -52.1672222
-23.3744444 -51.9691667
-22.7066667 -51.4452778
-23.5013055556 -51.5016111111
-23.4147222222 -50.4523888889
-24.1021111 -49.6190556
-23.3638055556 -50.9875
-23.4608333333 -51.2413888889
-23.2266667 -50.98
-23.3433888889 -50.9001111111
-23.0265194444 -51.1314027778
-23.6197222 -51.2322222
-23.9386111 -50.7283333
-23.385 -51.0758333
-23.385 -51.0758333333
-23.385 -51.0758333333
-23.5777778 -51.1658333
-23.3925 -50.4258333
-23.6197222 -51.2322222
-23.5777778 -51.1658333
-23.385 -51.0758333
-23.4868972222 -50.78215
-23.3777777778 -50.3477777778
-23.15536111 -50.573
-23.3638055556 -50.9875
-23.385 -51.0758333333
-24.3369444 -50.5341667
-23.6716667 -51.1577778
-23.5842527778 -50.8577
-23.385 -51.0758333333
-23.385 -51.0758333333
-23.3638055556 -50.9875
-23.385 -51.0758333
-24.3369444 -50.5897222
-23.4149166667 -50.4523
-23.0536111111 -51.0927777778
-23.1792222222 -50.9419166667
-23.0171222222 -51.0774444444
-23.385 -51.0758333333
-23.058599472046 -51.036399841309
-23.058599472046 -51.036399841309
-23.310300827026 -51.162799835205
-23.309700012207 -51.369201660156
-23.309700012207 -51.369201660156
-23.309700012207 -51.369201660156
-23.309700012207 -51.369201660156
-23.723300933838 -51.097198486328
-23.910800933838 -50.580299377441
-23.910800933838 -50.580299377441
-24.066668 -54.266666
-24.3239 -50.6156
-24.3239 -50.6156
-24.3239 -50.6156
-24.3239 -50.6156

sp 32 [Oligosarcus longirostris]
-25.407800674439 -52.41609954834
-25.407800674439 -52.41609954834
-25.407800674439 -52.41609954834
-25.407800674439 -52.41609954834
-25.407800674439 -52.41609954834
-25.407800674439 -52.41609954834
-25.407800674439 -52.41609954834
-25.407800674439 -52.41609954834
-25.407800674439 -52.41609954834
-25.407800674439 -52.41609954834
-25.407800674439 -52.41609954834
-25.407800674439 -52.41609954834
-25.407800674439 -52.41609954834
-25.407800674439 -52.41609954834
-25.407800674439 -52.41609954834
-25.407800674439 -52.41609954834
-25.407800674439 -52.41609954834
-25.407800674439 -52.41609954834
-25.407800674439 -52.41609954834
-25.407800674439 -52.41609954834
-25.94109916687 -52.175598144531
-25.632499694824 -53.346698760986
-25.632499694824 -53.346698760986
-25.695600509644 -51.659698486328
-25.695600509644 -51.659698486328
-25.695600509644 -51.659698486328
-25.695600509644 -51.659698486328
-25.695600509644 -51.659698486328
-25.695600509644 -51.659698486328
-25.695600509644 -51.659698486328
-25.695600509644 -51.659698486328
-25.695600509644 -51.659698486328
-25.695600509644 -51.659698486328
-25.695600509644 -51.659698486328
-25.695600509644 -51.659698486328
-25.695600509644 -51.659698486328
-25.695600509644 -51.659698486328
-25.695600509644 -51.659698486328
-25.695600509644 -51.659698486328
-25.695600509644 -51.659698486328
-25.449699401856 -52.908100128174
-25.449699401856 -52.908100128174
-25.449699401856 -52.908100128174
-25.449699401856 -52.908100128174
-25.449699401856 -52.908100128174
-25.449699401856 -52.908100128174
-25.449699401856 -52.908100128174
-25.449699401856 -52.908100128174
-25.449699401856 -52.908100128174
-25.449699401856 -52.908100128174
-25.449699401856 -52.908100128174
-25.449699401856 -52.908100128174
-25.449699401856 -52.908100128174
-25.449699401856 -52.908100128174
-25.449699401856 -52.908100128174
-25.449699401856 -52.908100128174
-25.449699401856 -52.908100128174
-25.449699401856 -52.908100128174
-25.449699401856 -52.908100128174
-25.449699401856 -52.908100128174
-25.418899536133 -53.180801391602
-25.418899536133 -53.180801391602
-25.418899536133 -53.180801391602
-25.418899536133 -53.180801391602
-25.418899536133 -53.180801391602
-25.418899536133 -53.180801391602
-26.229999542236 -51.086399078369
-25.5380556 -53.4572222
-25.5741667 -53.0969444
-25.5741667 -53.0969444
-25.5741667 -53.0969444
-25.5311111 -49.3780556
-25.94 -51.0086111
-25.5 -53.4166667
-25.5741667 -53.0969444
-25.5 -53.4166667
-25.6144444 -52.8588889
-25.8786111 -53.5858333
-25.9466667 -51.3958333
-25.5366667 -53.4863889
-26 -51.6166667
-26 -51.6166667
-25.5366667 -53.4863889
-25.4916667 -52.2144444
-25.7536111 -52.0858333
-25.8786111 -53.5858333
-25.5366667 -53.4863889
-25.5366667 -53.4863889
-25.427799224854 -49.273101806641
-25.395299911499 -51.458099365234
-25.441699981689 -49.063301086426
-25.441699981689 -49.063301086426
-25.535778 -53.582118
-26.258057 -51.262361
-25.427799224854 -49.273101806641
-25.593099594116 -49.410301208496
-25.593099594116 -49.410301208496
-25.593099594116 -49.410301208496
-25.593099594116 -49.410301208496
-25.593099594116 -49.410301208496
-25.593099594116 -49.410301208496
-25.458599090576 -49.528301239014
-25.427799224854 -49.273101806641
-25.427799224854 -49.273101806641
-25.427799224854 -49.273101806641
-25.427799224854 -49.273101806641
-25.427799224854 -49.273101806641
-25.395299911499 -51.458099365234
-25.395299911499 -51.458099365234
-25.4478639 -53.4464472
-25.4422278 -53.4424306
-25.94109916687 -52.175598144531
-25.683332 -53.799999
-25.683332 -53.799999
-25.5594444444 -53.1072222222
-25.5680555556 -53.1227777778
-25.6111111111 -53.7052777778
-25.5141666667 -53.6533333333
-25.5638888889 -53.5752777778
-26.0702777778 -52.5808333333
-25.5638888889 -53.5752777778
-25.94 -51.01
-25.95 -51.4

sp 33 [Leporinus friderici]
-23.310300827026 -51.162799835205
-23.723300933838 -51.097198486328
-23.2266667 -50.98
-25.6439806 -54.4616806
-23.2266667 -50.98
-23.0244444 -50.9519444
-23.0244444 -50.9519444
-22.9793611111 -50.8045277778
-23.385 -51.0758333
-23.0244444 -50.9519444
-23.0942222222 -50.9971111111
-23.1830556 -50.9497222
-23.0244444 -50.9519444
-23.0316388889 -50.44775
-23.5630556 -51.0716667
-23.0244444 -50.9519444
-25.6439806 -54.4616806
-23.0244444 -50.9519444
-24.1021111 -49.6190556
-22.6901944 -51.5806944
-23.09422222 -50.99711111
-23.3525 -51.0144444
-23.0265194444 -51.1314027778
-23.2266667 -50.98
-23.0244444 -50.9519444
-23.385 -51.0758333333
-23.2519444 -50.9830556
-23.385 -51.0758333
-25.652911111 -54.454166667
-23.3525 -51.0144444
-23.0244444 -50.9519444
-24.0333333333 -50.6916666667
-23.0244444 -50.9519444
-23.0244444 -50.9519444
-24.0238889 -50.6975
-23.0997222 -50.8497222
-23.5141667 -50.955
-23.4897222 -50.9330556
-23.05060005188 -50.228900909424
-25.023899078369 -50.584201812744
-25.023899078369 -50.584201812744
-23.017799377441 -50.406398773193
-23.310300827026 -51.162799835205
-22.85059928894 -51.028301239014
-23.03689956665 -50.838298797607
-23.058599472046 -51.036399841309
-23.058599472046 -51.036399841309
-23.058599472046 -51.036399841309
-23.723300933838 -51.097198486328
-23.723300933838 -51.097198486328
-25.652911111 -54.454166667
-23.0244444 -50.9519444
-23.310300827026 -51.162799835205
-23.3525 -51.0144444
-23.2266667 -50.98
-23.0244444 -50.9519444
-23.385 -51.0758333
-25.023899078369 -50.584201812744
-24.9166667 -54.2
-24.8369444 -54.3341667
-24.1102778 -54.3077778
-24.3505556 -53.9008333
-22.765006 -53.258051
-24.17223 -54.332946
-22.75 -53.25
-23.3266667 -51.8447222
-22.7719444 -53.2669444
-24.1102778 -54.3077778
-25.5466667 -54.5880556
-23.6566667 -53.9063889
-23.6502778 -53.9433333
-22.7647222 -53.2575
-24.8352778 -54.3341667
-25.5466667 -54.5880556
-22.7472222 -53.2530556
-22.7608333 -53.2519444
-22.8119444 -53.3777778
-22.7472222 -53.2530556
-24.2516667 -53.8855556
-24.918611 -54.203333
-25.446944 -54.549444
-25.434444 -54.579444
-22.761111 -53.251944
-24.775 -53.9033333
-23.1536111 -50.5213889
-23.0444444 -50.2280556
-22.9793611111 -50.8045277778
-23.2519444 -50.9830556
-23.5630556 -51.0716667
-23.385 -51.0758333333
-23.0265194444 -51.1314027778
-23.0244444 -50.9519444
-23.0244444 -50.9519444
-23.0244444 -50.9519444
-23.0244444 -50.9519444
-22.6901944 -51.5806944
-23.0244444 -50.9519444
-23.385 -51.0758333
-23.0997222 -50.8497222
-23.4897222 -50.9330556
-23.1830556 -50.9497222
-23.017799377441 -50.406398773193
-23.5141667 -50.955
-23.0316388889 -50.44775
-24.0333333333 -50.6916666667
-23.0244444 -50.9519444
-23.0244444 -50.9519444
-23.3525 -51.0144444
-24.0238889 -50.6975
-23.0244444 -50.9519444
-23.09422222 -50.99711111
-24.1021111 -49.6190556
-23.0942222222 -50.9971111111
-23.05060005188 -50.228900909424
-23.058599472046 -51.036399841309
-23.058599472046 -51.036399841309
-23.058599472046 -51.036399841309
-23.723300933838 -51.097198486328
-23.03689956665 -50.838298797607
-23.310300827026 -51.162799835205
-25.023899078369 -50.584201812744
-22.85059928894 -51.028301239014

sp 34 [Ancistrus sp.]
-23.9328 -51.5756361111
-23.515 -51.4991667
-24.379167 -52.681389
-24.379167 -52.681667
-24.4602778 -53.8530556
-24.2147222 -51.3730556
-25.0666667 -54.2666667
-23.6202778 -51.9655556
-24.7458333 -53.8466667
-23.6416667 -51.8591667
-25.6205556 -54.4886111
-23.2658333 -52.5438889
-23.2658333 -52.5438889
-23.2658333 -52.5438889
-23.8686111 -52.8155556
-24.2516667 -53.8855556
-25.4413889 -54.5636111
-24.7805556 -53.7611111
-24.0847222 -54.2805556
-25.1663889 -50.9413889
-24.3891667 -52.1508333
-24.4180556 -52.1233333
-24.3405556 -52.1952778
-24.2536111 -52.5566667
-25.0861111 -51.0033333
-24.2536111 -52.5566667
-25.0819444 -51.1763889
-24.4180556 -52.1233333
-24.3891667 -52.1508333
-24.6091667 -51.2588889
-23.635 -51.8472222
-24.293611 -53.853056
-24.184167 -53.900833
-24.184167 -53.900833
-23.6466667 -51.8808333
-23.821111 -52.776944
-25.449722 -54.603333
-23.886667 -52.821667
-23.883417 -52.831111
-23.731389 -52.736389
-24.0391667 -52.2727778
-24.0391667 -52.2727778
-24.9333333 -54.3333333
-24.9333333 -54.3333333
-24.9333333 -54.3333333
-24.0391667 -52.2727778
-24.5602778 -54.0597222
-24.5655556 -54.1502778
-24.5602778 -54.0597222
-24.5655556 -54.1502778
-23.5 -52
-25.6205556 -54.4886111
-23.9311111 -53.2130556
-25.2183333 -50.9591667
-25.214994 -50.981299
-23.6416667 -53.3172222
-24.6666667 -54.2166667
-24.246245 -51.672954
-23.9841667 -52.3569444
-24.0391667 -52.2727778
-24.9269444 -54.0608333
-23.5 -52
-24.5788889 -54.1197222
-23.6325 -51.8358333
-25.0333333 -51.0666667
-24.78 -53.7241667
-23.9841667 -52.3569444
-24.5788889 -54.1197222
-24.6158333 -54.1616667
-24.6158333 -54.1616667
-24.6158333 -54.1616667
-24.0391667 -52.2727778
-24.8272222 -54.3641667
-24.722761 -53.739808
-24.722761 -53.739808
-24.6994444 -53.7697222
-24.7966667 -53.6047222
-24.7455556 -53.8469444
-24.7455556 -53.8466667
-24.7455556 -53.8466667
-24.6936111 -51.5175
-23.515 -51.4991667
-24.7966667 -53.6047222
-23.6347222 -51.8472222
-23.8808333 -52.8322222
-23.8686111 -52.8155556
-23.8530556 -52.7008333
-24.7380556 -53.8933333
-24.4219444 -54.0194444
-24.4219444 -54.0194444
-24.4219444 -54.0194444
-25.0819444 -51.1763889
-24.3405556 -52.1952778
-25.005 -50.978333
-24.693611 -51.05175
-24.5205556 -51.67
-25.2166667 -54.2
-25.5466667 -54.5880556
-25.6205556 -54.4886111
-24.4091667 -52.0441667
-24.6158333 -54.1616667
-24.6055556 -54.1616667
-25.2927780151 -51.131942749
-23.4025 -50.4544444
-23.9328 -51.5756361111
-23.385 -51.0758333
-23.385 -51.0758333
-24.3511944444 -51.2330555556
-23.385 -51.0758333
-23.4025 -50.4544444
-23.385 -51.0758333
-23.385 -51.0758333
-23.9328 -51.5756361111
-22.996700286865 -51.190601348877
-24.21 -51.37
-24.99 -51.15
-25.08 -51.18
-24.39 -52.15
-24.34 -52.2
-24.36 -51.15
-24.25 -52.56

sp 35 [Leporinus amblyrhynchus]
-23.310300827026 -51.162799835205
-23.310300827026 -51.162799835205
-25 -52.849998
-24.766666 -52.916668
-24.5575 -50.0375
-23.0244444 -50.9519444
-23.0244444 -50.9519444
-24.85 -50.0166666667
-23.5141667 -50.955
-23.41475 -50.4527777778
-24.0238889 -50.6975
-23.385 -51.0758333
-23.385 -51.0758333333
-23.5630556 -51.0716667
-23.15536111 -50.573
-23.385 -51.0758333
-23.0244444 -50.9519444
-23.385 -51.0758333333
-23.3525 -51.0144444
-23.385 -51.0758333333
-23.2253888889 -50.9645
-24.2803333 -49.6949167
-23.385 -51.0758333
-23.385 -51.0758333
-24.0175 -50.6975
-23.4149166667 -50.4523
-23.2253888889 -50.9645
-23.385 -51.0758333
-23.5630556 -51.0716667
-23.0244444 -50.9519444
-23.0244444 -50.9519444
-23.385 -51.0758333333
-24.0175 -50.6975
-23.4147222222 -50.4523888889
-23.8950166667 -50.953425
-23.385 -51.0758333333
-24.5575 -50.0375
-23.385 -51.0758333
-23.3525 -51.0144444
-25.023899078369 -50.584201812744
-25.023899078369 -50.584201812744
-25.023899078369 -50.584201812744
-24.208299636841 -50.949401855469
-24.893100738525 -52.202800750732
-25.094999313354 -50.16189956665
-23.910800933838 -50.580299377441
-23.723300933838 -51.097198486328
-23.723300933838 -51.097198486328
-24.0238889 -50.6975
-23.385 -51.0758333
-23.5141667 -50.955
-23.41475 -50.4527777778
-23.385 -51.0758333
-24.85 -50.0166666667
-24.0175 -50.6975
-23.385 -51.0758333333
-24.0583333 -51.3222222
-24.4666667 -50.9
-24.1833333 -53.3166667
-24.4105556 -50.0969444
-24.8727778 -50.2522222
-24.8727778 -50.2522222
-22.9666667 -53.1666667
-24.7583333 -51.4136111
-23.8522222 -50.3883333
-23.6416667 -51.8591667
-23.3027778 -51.8619444
-25.0819444 -51.1763889
-23.3007778 -51.8619444
-24.75 -52.8666667
-23.3266667 -51.8447222
-25.0333333 -51.0666667
-24.9944444 -50.1602778
-23.6347222 -51.8472222
-25.0819444 -51.1763889
-24.978056 -51.126111
-23.8522222 -50.3883333
-23.4147222222 -50.4523888889
-23.385 -51.0758333333
-23.3525 -51.0144444
-23.15536111 -50.573
-23.385 -51.0758333
-23.2253888889 -50.9645
-23.385 -51.0758333333
-23.385 -51.0758333
-23.2253888889 -50.9645
-23.385 -51.0758333333
-24.2803333 -49.6949167
-23.8950166667 -50.953425
-23.5630556 -51.0716667
-23.0244444 -50.9519444
-23.5630556 -51.0716667
-23.3525 -51.0144444
-23.385 -51.0758333
-23.385 -51.0758333333
-23.385 -51.0758333
-23.4149166667 -50.4523
-24.0175 -50.6975
-23.723300933838 -51.097198486328
-23.723300933838 -51.097198486328
-24.208299636841 -50.949401855469
-24.893100738525 -52.202800750732
-25.023899078369 -50.584201812744
-25.023899078369 -50.584201812744
-25.023899078369 -50.584201812744
-25.094999313354 -50.16189956665
-23.910800933838 -50.580299377441
-24.3239 -50.6156
-24.3239 -50.6156
-24.766666 -52.866665
-24.766666 -52.916668
-24.766666 -52.916668
-24.766666 -52.866665
-24.766666 -52.866665
-24.766666 -52.866665
-24.766666 -52.866665
-24.766666 -52.866665
-24.766666 -52.866665
-24.766666 -52.866665
-24.766666 -52.866665
-24.59 -51.09

sp 36 [Steindachnerina insculpta]
-24.85 -54.35
-24.85 -54.35
-24.3005556 -53.8861111
-23.5752 -53.9019
-24.85 -54.35
-24.1966667 -53.3222222
-24.350556 -53.900833
-23.403278 -51.942258
-23.1536111 -50.5213889
-22.75 -53.25
-23.3266667 -51.8447222
-22.7719444 -53.2669444
-24.1102778 -54.3077778
-24.3833333 -54.2405556
-22.7741667 -53.3322222
-23.310300827026 -51.162799835205
-23.385 -51.0758333
-23.2971944444 -50.4786666667
-23.0144444 -50.9
-23.0244444 -50.9519444
-23.0244444 -50.9519444
-23.0997222 -50.8497222
-23.2066667 -50.9305556
-23.0244444 -50.9519444
-23.0244444 -50.9519444
-23.2955556 -50.9163889
-23.1830556 -50.9497222
-23.2111111 -50.9497222
-23.385 -51.0758333
-23.385 -51.0758333333
-23.385 -51.0758333
-23.0244444 -50.9519444
-23.0244444 -50.9519444
-23.385 -51.0758333333
-23.2066667 -50.9305556
-23.1792222222 -50.9419166667
-23.09422222 -50.99711111
-23.385 -51.0758333333
-23.385 -51.0758333
-23.1911111 -50.9458333
-23.2066667 -50.9305556
-23.09422222 -50.99711111
-23.5141667 -50.955
-23.09422222 -50.99711111
-23.2266667 -50.98
-23.0244444 -50.9519444
-23.0244444 -50.9519444
-23.2066667 -50.9305556
-23.0244444 -50.9519444
-22.7166667 -51.51
-23.0244444 -50.9519444
-23.2253888889 -50.9645
-23.385 -51.0758333333
-23.0244444 -50.9519444
-23.0997222 -50.8497222
-23.15536111 -50.573
-22.9968888889 -50.9788333333
-23.385 -51.0758333333
-23.3525 -51.0144444
-22.6901944 -51.5806944
-24.0175 -50.6975
-23.385 -51.0758333
-23.2066667 -50.9305556
-23.2253888889 -50.9645
-23.0244444 -50.9519444
-23.385 -51.0758333
-23.2066667 -50.9305556
-23.0244444 -50.9519444
-23.385 -51.0758333
-23.5141667 -50.955
-23.2111111 -50.9497222
-23.1830556 -50.9497222
-23.0244444 -50.9519444
-23.2066667 -50.9305556
-22.9858333 -51.5566667
-23.2391667 -50.9663889
-23.0244444 -50.9519444
-23.385 -51.0758333333
-23.0942222222 -50.9971111111
-23.2266667 -50.98
-23.385 -51.0758333
-23.385 -51.0758333
-23.0244444 -50.9519444
-22.8791111111 -51.0600277778
-23.385 -51.0758333
-23.5630556 -51.0716667
-23.2066667 -50.9305556
-23.05060005188 -50.228900909424
-23.05060005188 -50.228900909424
-23.058599472046 -51.036399841309
-23.058599472046 -51.036399841309
-23.723300933838 -51.097198486328
-23.03689956665 -50.838298797607
-24.079999923706 -54.255798339844
-23.017799377441 -50.406398773193
-23.727500915527 -50.741100311279
-23.910800933838 -50.580299377441
-24.323900222778 -50.615600585938
-24.183332 -53.25
-24.083334 -54.266666
-24.866667 -54.400002
-24.866667 -54.400002
-24.866667 -54.400002
-24.866667 -54.400002
-24.866667 -54.400002
-22.783333 -53.283333
-24.866667 -54.400002
-24.866667 -54.400002
-24.083334 -54.266666
-24.866667 -54.400002
-24.083334 -54.266666
-24.866667 -54.400002
-24.866667 -54.400002
-22.783333 -53.283333
-24.066668 -54.266666
-24.5 -54.316666
-24.5 -54.316666
-24.5 -54.316666
-24.5 -54.316666
-24.916666 -54.200001
-25.233334 -54.466667

sp 37 [Psalidodon minor]
-25.64 -50.64
-25.94 -51.01
-25.95 -51.4
-25.9 -51.6
-25.778900146484 -49.326099395752
-25.778900146484 -49.326099395752
-25.778900146484 -49.326099395752
-25.778900146484 -49.326099395752
-25.778900146484 -49.326099395752
-25.778900146484 -49.326099395752
-25.778900146484 -49.326099395752
-25.778900146484 -49.326099395752
-25.778900146484 -49.326099395752
-25.778900146484 -49.326099395752
-25.778900146484 -49.326099395752
-25.778900146484 -49.326099395752
-25.778900146484 -49.326099395752
-25.778900146484 -49.326099395752
-25.778900146484 -49.326099395752
-25.778900146484 -49.326099395752
-25.778900146484 -49.326099395752
-25.449699401856 -52.908100128174
-25.449699401856 -52.908100128174
-25.449699401856 -52.908100128174
-25.449699401856 -52.908100128174
-25.449699401856 -52.908100128174
-25.449699401856 -52.908100128174
-25.449699401856 -52.908100128174
-25.427799224854 -49.273101806641
-25.427799224854 -49.273101806641
-25.388721 -49.099372
-25.593099594116 -49.410301208496
-25.427799224854 -49.273101806641
-25.395299911499 -51.458099365234
-25.160452 -48.866024
-25.4247222 -53.125
-25.4247222 -53.125
-25.5741667 -53.0969444
-25.5741667 -53.0969444
-25.75 -52.1666667
-25.5311111 -49.3780556
-25.94 -51.0086111
-25.94 -51.0086111
-25.5 -53.4166667
-25.75 -52.0833333
-25.75 -52.0833333
-25.75 -52.0833333
-25.75 -52.0833333
-25.75 -52.0833333
-25.75 -52.0833333
-25.640278 -50.6438889
-25.843416 -49.076692
-25.745 -52.2508333
-25.745 -52.2508333
-25.3936111 -51.4561111
-26.1186111 -51.8833333
-25.8086111 -48.9936111
-25.8088889 -48.9938889
-25.5366667 -53.4863889
-25.7536111 -52.0858333
-26.2502778 -51.1030556
-25.905 -51.5963889
-26.2502778 -51.1027778
-25.7713889 -52.1141667
-25.8086111 -48.9936111
-26.035 -51.1891667
-26.035 -51.1891667
-25.6961111 -48.9683333
-25.7080556 -48.9736111
-26.035 -51.1891667
-25.8088889 -48.9938889
-25.75 -52.0833333
-25.7080556 -48.9736111
-25.1425 -48.8688889
-25.5366667 -53.4863889
-25.5366667 -53.4863889
-25.5366667 -53.4863889
-25.5333333 -53.3
-25.5366667 -53.4863889
-25.5366667 -53.4863889
-25.4122222 -53.3644444
-25.5366667 -53.4863889
-25.5366667 -53.4863889
-25.7080556 -48.9736111
-25.8202778 -49.0677778
-25.1980556 -48.9341667
-25.5052778 -49.0233333
-25.4247222 -53.125
-25.710362 -48.970998
-25.6666667 -52.6
-25.9466667 -51.3958333
-25.9466667 -51.3958333
-26.2502778 -51.1030556
-25.143519 -48.863365
-25.1619444 -53.8294444
-26.0877778 -51.2444444
-25.905 -51.5963889
-25.5366667 -53.4863889
-25.1980556 -48.9341667
-25.7080556 -48.9736111
-25.1980556 -48.9341667
-25.5261111 -53.0166667
-25.6961111 -48.9683333
-25.6388889 -51.9655556
-25.4916667 -52.2144444
-25.5366667 -53.4863889
-25.5366667 -53.4863889
-25.4230556 -53.3525
-25.7080556 -48.9736111
-25.1980556 -48.9341667
-25.6961111 -48.9683333
-25.4478639 -53.4464472
-25.4478639 -53.4464472
-25.7605555556 -53.1144722222

sp 38 [Osteogaster aenea]
-23.93 -52.76
-22.8525 -51.5855556
-22.6422222 -52.8163889
-22.765 -52.4219444
-23.0416667 -50.8905556
-24.509399414062 -50.413600921631
-23.385 -51.0758333
-22.6347222 -52.8219444
-23.0638888889 -51.0877777778
-22.8791111111 -51.0600277778
-23.459193 -53.850839
-22.697799682617 -51.793899536133
-23.0266055556 -51.0577333333
-23.1830556 -50.9497222
-23.2066667 -50.9305556
-23.2733333 -51.2108333
-23.2066667 -50.9305556
-23.385 -51.0758333
-23.7855556 -53.7330556
-23.3311111 -52.0072222
-23.3116667 -52.0088889
-24.7886111 -50.3244444
-24.4602778 -53.8530556
-23.2502778 -52.5269444
-23.3516667 -52.4661111
-23.3672222 -52.195
-24.1986111 -53.0347222
-23.8808333 -52.8322222
-23.2658333 -52.5438889
-24.2936111 -53.8530556
-24.2936111 -53.8530556
-24.2111111 -53.8730556
-24.2936111 -53.8530556
-23.935 -54.0175
-23.559167 -52.208056
-23.925278 -52.711667
-23.693889 -53.267222
-23.731389 -52.736389
-23.6663889 -53.205
-23.3266667 -51.8447222
-25.0333333 -51.0666667
-23.3227778 -51.8913889
-23.0188889 -51.8605556
-23.0661111 -51.9533333
-23.1713889 -51.7736111
-23.3744444 -51.9691667
-23.3744444 -51.9691667
-23.3227778 -51.8913889
-23.3302778 -52.45
-23.3744444 -51.9691667
-23.8686111 -52.8155556
-23.2277778 -49.9755556
-23.6783333 -53.2630556
-23.9338889 -52.7644444
-23.9338889 -52.7644444
-23.3266667 -51.8447222
-23.3266667 -51.8447222
-23.3744444 -51.9691667
-23.3394444 -51.8516667
-23.3111111 -51.8916667
-23.2232222222 -50.6018055556
-23.1830556 -50.9497222
-23.2066667 -50.9305556
-23.5261388889 -51.4901666667
-22.92 -51.5797222
-23.4608333333 -51.2413888889
-22.9667777778 -50.8127777778
-23.0942222222 -50.9971111111
-23.2066667 -50.9305556
-23.2111111 -50.9497222
-23.46375 -51.5624722222
-23.2066667 -50.9305556
-23.1911111 -50.9458333
-23.4683333 -51.4013889
-23.09422222 -50.99711111
-22.8787222222 -51.01325
-23.4608333333 -51.2413888889
-23.0316388889 -50.44775
-23.1830556 -50.9497222
-23.6197222 -51.2322222
-23.0036111111 -50.7727777778
-23.0171222222 -51.0774444444
-22.9513888889 -50.8214444444
-23.12015 -51.1857111111
-23.3525 -51.0144444
-23.46525 -51.5333888889
-23.2066667 -50.9472222
-23.4608333333 -51.2413888889
-23.0220277778 -50.7362777778
-23.2066667 -50.9305556
-23.4608333 -51.2413889
-23.385 -51.0758333
-23.2463889 -51.0652778
-23.4608333333 -51.2413888889
-23.2066667 -50.9305556
-23.385 -51.0758333
-23.4608333333 -51.2413888889
-23.4608333333 -51.2413888889
-23.2066667 -50.9305556
-23.4608333 -51.2413889
-23.1552778 -50.5730556
-22.9968888889 -50.9788333333
-23.1911111 -50.9458333
-23.5013055556 -51.5016111111
-23.058599472046 -51.036399841309
-23.058599472046 -51.036399841309
-23.058599472046 -51.036399841309
-23.058599472046 -51.036399841309
-23.310300827026 -51.162799835205
-23.254199981689 -50.979999542236
-23.254199981689 -50.979999542236
-23.64999961853 -51.354999542236
-22.8166675568 -51.5833320618
-24.0369444444 -53.1541666667

sp 39 [Hypostomus albopunctatus]
-24.36 -51.15
-25.632499694824 -53.346698760986
-24.066668 -54.266666
-24.666666 -54.316666
-24.416666 -54.033333
-23.515 -51.4991667
-25.5 -53.4166667
-25.5 -53.4166667
-25.75 -52.1666667
-23.7 -52.1166667
-24.2041667 -53.2358333
-23.3036111 -52.0308333
-24.1219444 -50.3188889
-23.668333 -52.158611
-24.2391667 -52.3325
-25.75 -52.1666667
-25.5741667 -53.0969444
-25.5741667 -53.0969444
-24.1833333 -53.3166667
-24.3872222222 -50.4777777778
-24.8272222 -54.3641667
-24.0391667 -52.2727778
-24.0391667 -52.2727778
-25.0263889 -50.0663889
-23.561857 -52.301487
-24.7347222 -53.8930556
-24.7380556 -53.8933333
-25.0277778 -52.4588889
-23.5513889 -51.4611111
-23.9858333 -52.3561111
-24.7805556 -53.7611111
-24.7805556 -53.7611111
-24.1966667 -53.3222222
-23.161689 -49.762197
-24.078056 -52.436667
-23.304369 -51.894733
-23.63821 -52.256165
-23.219097 -51.911858
-24.918611 -54.203333
-24.034167 -52.701667
-24.034167 -52.701667
-22.765556 -53.257248
-24.0391667 -52.2727778
-24.0391667 -52.2727778
-24.0391667 -52.2727778
-24.0391667 -52.2727778
-25.5466667 -54.5880556
-23.9841667 -52.3569444
-23.9894444 -52.3333333
-23.9894444 -52.3333333
-25.0277778 -52.4588889
-23.9841667 -52.3569444
-24.558338 -54.059207
-24.0391667 -52.2727778
-23.7 -52.1166667
-24.9483333 -52.5969444
-25.7641667 -52.0897222
-25.5366667 -53.4863889
-25.7536111 -52.0858333
-23.9841667 -52.3569444
-24.6158333 -54.1616667
-25.0263889 -50.0663889
-24 -52.3261111
-25.5366667 -53.4863889
-25.5366667 -53.4863889
-23.3672222 -52.195
-24.7455556 -53.8466667
-24.6091667 -51.2588889
-25.4394444 -54.5569444
-24.0391667 -52.2727778
-23.723300933838 -51.097198486328
-23.2971944444 -50.4786666667
-22.821100234985 -51.59529876709
-22.656400680542 -52.859699249268
-25.632499694824 -53.346698760986
-25.632499694824 -53.346698760986
-25.632499694824 -53.346698760986
-25.418899536133 -53.180801391602
-25.418899536133 -53.180801391602
-25.418899536133 -53.180801391602
-23.2955556 -50.9163889
-23.8950166667 -50.953425
-23.7484805556 -50.9095805556
-23.3883333 -50.435
-23.3777777778 -50.3477777778
-23.2253888889 -50.9645
-23.2253888889 -50.9645
-23.4149166667 -50.4523
-25.5133333 -53.5446167
-22.8920555556 -51.5629166667
-23.4025 -50.4544444
-23.310300827026 -51.162799835205
-22.755300521851 -51.657199859619
-22.821100234985 -51.59529876709
-23.723300933838 -51.097198486328
-23.723300933838 -51.097198486328
-23.723300933838 -51.097198486328
-23.723300933838 -51.097198486328
-23.723300933838 -51.097198486328
-25.023899078369 -50.584201812744
-24.166666 -54.316666
-24.166666 -54.316666
-25.5 -53.4166666667
-25.7336111111 -53.0572222222

sp 40 [Apareiodon ibitiensis]
-24.11806 -49.41083
-25.094999313354 -50.16189956665
-23.4025 -50.4544444
-24.3369444 -50.5897222
-23.5777778 -51.1658333
-23.9247222 -50.6241667
-23.6197222 -51.2322222
-23.9247222 -50.6241667
-23.5916667 -51.2938889
-24.0297222 -50.7155556
-23.3036111 -52.0308333
-24.8727778 -50.2522222
-22.9666667 -51.8166667
-24.3902778 -50.5905556
-24.8872222 -50.2227778
-24.978056 -51.126111
-23.3266667 -51.8447222
-25.0780556 -50.0716667
-23.4427778 -51.7697222
-23.2736111 -49.945
-24.8872222 -50.2227778
-23.9705556 -50.2336111
-24.118611 -49.411111
-24.131944 -49.502139
-24.073889 -49.6483
-24.213889 -49.685833
-24.118611 -49.411111
-24.131944 -49.502139
-23.3036111 -52.0308333
-24.072222 -49.624444
-23.0444444 -50.2280556
-23.3266667 -51.8447222
-25.0763889 -50.0675
-23.3730556 -51.9286111
-25.0255556 -50.065
-24.5436111 -50.2669444
-24.5436111 -50.2669444
-24.073889 -49.6483
-24.213889 -49.685833
-23.3441667 -51.9308333
-23.1713889 -51.7736111
-25.0263889 -50.0663889
-25.0263889 -50.0663889
-23.41475 -50.4527777778
-23.5141667 -50.955
-24.6666666667 -50.3333333333
-23.0277222222 -51.1424166667
-23.4149166667 -50.4523
-23.6181830556 -51.1098580556
-23.3883333 -50.435
-23.4147222222 -50.4523888889
-23.6376416 -51.0999944
-23.2253888889 -50.9645
-23.3777777778 -50.3477777778
-23.9386111 -50.7283333
-23.2253888889 -50.9645
-23.9386111 -50.7283333
-23.0988888889 -51.1268888889
-22.7166667 -51.5630556
-23.9247222 -50.6241667
-23.0166666667 -51.1166666667
-24.2803333 -49.6949167
-23.66525 -51.4973888889
-23.0265194444 -51.1314027778
-23.4608333333 -51.2413888889
-24.85 -50.0166666667
-24.7 -50.9
-23.4608333333 -51.2413888889
-23.604396 -51.098528
-23.8960833333 -50.9831666667
-23.8950166667 -50.953425
-23.2391667 -51.18
-23.4608333333 -51.2413888889
-23.4608333 -51.2413889
-23.6080833333 -51.5242222222
-23.15536111 -50.573
-23.5916667 -51.2938889
-23.2416667 -51.2180556
-23.9237222222 -51.0874722222
-23.64999961853 -51.354999542236
-23.310300827026 -51.162799835205
-23.910800933838 -50.580299377441
-23.910800933838 -50.580299377441
-23.910800933838 -50.580299377441
-23.901399612427 -51.229400634766
-23.64999961853 -51.354999542236
-23.64999961853 -51.354999542236
-22.996700286865 -51.190601348877
-24.208299636841 -50.949401855469
-25.094999313354 -50.16189956665
-23.723300933838 -51.097198486328
-23.310300827026 -51.162799835205
-23.910800933838 -50.580299377441
-24.89 -50.22
-24.07 -49.65
-24.21 -49.69
-24.12 -49.41
-24.13 -49.49

sp 41 [Neoplecostomus yapo]
-25.34 -49.85
-24.89 -50.22
-24.50944 -50.41361
-24.50944 -50.41361
-23.3103 -51.1628
-25.094999313354 -50.16189956665
-23.6459361111 -50.6984888889
-23.5382055556 -50.7777111111
-23.7358277778 -50.7188333333
-23.4868972222 -50.78215
-23.4282222222 -51.3833888889
-23.7267444444 -50.7053138889
-23.4608333333 -51.2413888889
-23.9247222 -50.6241667
-23.8960833333 -50.9831666667
-23.5777778 -51.1658333
-24.0434222222 -50.4294111111
-23.4608333333 -51.2413888889
-23.7586805556 -50.7388055556
-23.3036111 -52.0308333
-23.3036111 -52.0308333
-23.3036111 -52.0308333
-23.3036111 -52.0308333
-23.3036111 -52.0308333
-23.3036111 -52.0308333
-23.3036111 -52.0308333
-23.3116667 -52.0088889
-24.3872222222 -50.4777777778
-24.3872222222 -50.4777777778
-25.0780556 -50.0716667
-24.8888889 -50.2052778
-23.3725 -52.0211111
-25.3366667 -49.8533333
-24.8872222 -50.2227778
-24.8963889 -50.21
-23.161689 -49.762197
-25.3366667 -49.8533333
-24.8872222 -50.2227778
-24.462222 -49.524444
-25.0763889 -50.0675
-24.5436111 -50.2669444
-25.0763889 -50.0675
-25.0763889 -50.0675
-25.0763889 -50.0675
-23.2925 -51.1730556
-23.3725 -52.0211111
-24.4858333 -50.7319444
-23.3036111 -52.0308333
-23.4683333 -51.4013889
-24.459 -49.8065277778
-23.5772222 -51.3713889
-23.4608333 -51.2413889
-23.7378833333 -50.7767916667
-23.7075 -51.2297222
-24.4344444444 -49.7725
-23.6821388889 -50.7953916667
-24.0434222222 -50.4294111111
-23.6602778 -51.3075
-23.4162333333 -51.2482166667
-23.4608333333 -51.2413888889
-23.4751694444 -51.3607333333
-24.2234722222 -50.1993888889
-23.4608333333 -51.2413888889
-23.4608333333 -51.2413888889
-23.309700012207 -51.369201660156
-23.385 -51.0758333
-24.3369444 -50.5897222
-23.4608333333 -51.2413888889
-24.0434222222 -50.4294111111
-23.7075 -51.2297222
-23.5777778 -51.1658333
-23.6067444444 -50.7371722222
-23.385 -51.0758333
-22.8920555556 -51.5629166667
-23.4366666667 -51.5285833333
-22.8919444 -51.5630556
-23.385 -51.0758333
-25.0830556 -50.0830556
-23.7334722222 -50.74075
-24.3197222222 -50.8525
-23.4683333 -51.4013889
-23.6705888889 -50.7284
-23.550800323486 -51.460800170898
-23.310300827026 -51.162799835205
-23.309700012207 -51.369201660156
-23.310300827026 -51.162799835205
-23.309700012207 -51.369201660156
-23.309700012207 -51.369201660156
-23.309700012207 -51.369201660156
-23.309700012207 -51.369201660156
-23.309700012207 -51.369201660156
-23.309700012207 -51.369201660156
-23.910800933838 -50.580299377441
-23.910800933838 -50.580299377441
-23.910800933838 -50.580299377441
-23.910800933838 -50.580299377441
-23.419399261475 -51.42440032959
-23.723300933838 -51.097198486328

sp 42 [Kronichthys lacerta]
-24.701944 -48.756943
-24.701944 -48.756943
-24.701944 -48.756943
-24.706667 -48.670834
-25.2877777778 -49.5501777778
-25.8297222222 -48.7910833333
-25.7553333333 -48.7720555556
-25.2016944444 -48.2536388889
-25.306699752808 -48.328899383545
-25.88279914856 -48.574699401855
-25.88279914856 -48.574699401855
-25.88279914856 -48.574699401855
-25.88279914856 -48.574699401855
-25.476900100708 -48.834400177002
-25.182782 -48.299122
-25.483333 -48.866667
-25.1001 -48.215691
-25.185591 -48.254669
-25.4674444444 -48.8706111111
-25.5272222222 -48.7491111111
-25.255 -49.7858333
-25.255 -49.7858333
-25.3619444 -48.8155556
-24.7922222 -50.0116667
-25.3244444 -49.7916667
-24.9447222 -49.2994444
-25.2088889 -49.6013889
-25.2775 -49.5608333
-25.4375 -49.6652778
-25.3011111 -49.4675
-25.3244444 -49.7916667
-25.1344444 -49.7566667
-25.2088889 -49.6013889
-25.2775 -49.5608333
-25.3011111 -49.4675
-25.7000007629 -48.5666656494
-25.7000007629 -48.5666656494
-25.7000007629 -48.5666656494
-25.5833339691 -48.7166671753
-25.5833339691 -48.7166671753
-25.1961944444 -48.5095555556
-25.1461666667 -48.3687222222
-25.7064722222 -48.7536666667
-25.2264444444 -48.56775
-25.1947222222 -48.4045833333
-25.2935 -48.7403055556
-25.1984166667 -48.5070833333
-25.2877778 -49.550177778
-25.7629722222 -48.7663055556
-25.7629722222 -48.7663055556
-25.2577777778 -48.3016666667
-25.7905277778 -48.7660277778
-25.4586 -49.5283
-25.4586 -49.5283
-25.3686 -49.4514
-24.8236 -49.2611
-25.2166671753 -48.2999992371
-25.2166671753 -48.2999992371
-25.3091659546 -48.7422218323
-25.4333324432 -48.7166671753
-25.4666671753 -48.8666648865
-25.4666671753 -48.8666648865
-25.5333328247 -48.5333328247
-25.9661102295 -48.8286094666
-25.9661102295 -48.8286094666
-25.7005558014 -48.7577781677
-25.4866657257 -48.8330574036
-25.2166671753 -48.2999992371
-25.7005558014 -48.7577781677
-25.4333324432 -48.7166671753
-25.2166671753 -48.2999992371
-25.2166671753 -48.2999992371
-25.2166671753 -48.2999992371
-25.5166664124 -48.7999992371
-25.5 -48.7833328247
-25.5666675568 -48.6166648865
-25.5666675568 -48.6166648865
-25.3166675568 -48.7666664124
-25.4333324432 -48.7166671753
-25.4111118317 -48.8408317566
-25.177778244 -48.3805541992
-25.9655555556 -48.8286111111
-25.945 -48.8055555556
-25.8914583333 -48.7949055556
-25.32 -49.79
-25.25 -49.79
-25.13 -49.76
-25.21 -49.6
-25.28 -49.56
-25.44 -49.67
-25.3 -49.47
-24.94 -49.3
-25.07 -49.92
-25.09 -49.83
-25.13 -49.95
-25.12 -49.92
-25.15 -49.9

sp 43 [Gymnotus inaequilabiatus]
-25.12 -51.09
-25.27 -50.87
-23.93 -52.76
-24.23 -49.9
-22.6019444 -52.8844444
-22.6019444 -52.8844444
-24.0105556 -52.5663889
-23.3311111 -52.0072222
-23.3036111 -52.0308333
-23.3036111 -52.0308333
-23.3116667 -52.0088889
-23.3072222 -51.7608333
-23.0130556 -51.7619444
-24.4602778 -53.8530556
-23.2502778 -52.5269444
-24.8458333 -50.2877778
-22.9666667 -51.8166667
-24.6158333 -54.1616667
-23.561857 -52.301487
-24.7069444 -53.7522222
-23.8808333 -52.8322222
-25.5558333333 -54.5916666667
-23.3138889 -51.9686111
-23.3575 -52.0186111
-23.7855556 -53.7330556
-23.2277778 -49.9755556
-25.449722 -54.603333
-25.434444 -54.579444
-25.434444 -54.579444
-23.731389 -52.736389
-25.546667 -54.588056
-22.7658333 -53.2577778
-22.7658333 -53.2577778
-23.3266667 -51.8447222
-23.9841667 -52.3569444
-22.7719444 -53.2669444
-23.9841667 -52.3569444
-23.9841667 -52.3569444
-25.4452778 -54.6041667
-23.9152778 -52.4119444
-23.3227778 -51.8913889
-23.3083333 -51.8833333
-23.0188889 -51.8605556
-23.0661111 -51.9533333
-23.1713889 -51.7736111
-25.4430556 -54.57
-23.0816667 -52.7944444
-23.6566667 -53.9063889
-23.6502778 -53.9433333
-23.3744444 -51.9691667
-23.0047222 -51.7463889
-24.2147222 -51.3730556
-23.3797222 -52.5019444
-22.7658333 -53.2577778
-23.9338889 -52.7644444
-23.9338889 -52.7644444
-24.2936111 -53.8530556
-24.2783333 -53.8219444
-24.37 -53.8263889
-24.3005556 -53.8861111
-24.1841667 -53.9008333
-24.1841667 -53.9008333
-23.935 -54.0175
-22.75 -53.2666667
-23.3302778 -52.45
-24.278333 -53.821944
-24.184167 -53.900833
-22.7655 -53.2573
-23.934722 -50.244722
-23.885833 -52.367778
-24.076111 -54.255278
-22.765556 -53.257248
-23.693889 -53.267222
-24.229722 -49.898333
-24.229722 -49.898333
-23.3777778 -50.3477778
-25.6203333 -54.3914444
-23.3777777778 -50.3477777778
-22.9827777778 -51.4583333333
-23.0266055556 -51.0577333333
-23.5141667 -50.955
-23.4683333 -51.4013889
-23.3777777778 -50.3477777778
-25.6529111 -54.4541667
-23.1552778 -50.5730556
-22.6602778 -51.6316111
-23.1433333 -50.9869444
-23.0942222222 -50.9971111111
-23.309700012207 -51.369201660156
-23.309700012207 -51.369201660156
-23.254199981689 -50.979999542236
-22.656400680542 -52.859699249268

sp 44 [Imparfinis mirini]
-25.28 -50.65
-23.81 -50.13
-24.07 -49.65
-24.13 -49.49
-23.0488889 -50.1975
-22.765 -52.4219444
-23.1780556 -49.8813889
-23.0416667 -50.8905556
-23.3311111 -52.0072222
-23.3036111 -52.0308333
-23.3036111 -52.0308333
-23.2502778 -52.5269444
-23.3311111 -52.0072222
-23.5341667 -51.7738889
-23.3227778 -51.8913889
-25.2791667 -50.6533333
-23.3674 -53.7226
-22.75 -53.2666667
-23.81222 -50.1319
-23.356667 -52.016389
-23.3111111 -51.8916667
-23.5363889 -51.7830556
-22.7655556 -53.2577778
-23.3744444 -51.9688889
-23.3611111 -51.9861111
-24.2838889 -53.8244444
-23.6783333 -53.2630556
-24.073889 -49.6483
-24.131944 -49.502139
-23.81222 -50.1319
-24.073889 -49.6483
-23.957778 -50.235
-23.765278 -53.069167
-23.6663889 -53.205
-23.2925 -51.1730556
-23.551618 -51.45938
-23.3369444 -51.9188889
-23.4105556 -51.8472222
-23.3427778 -51.9180556
-23.3813889 -51.9694444
-23.3744444 -51.9691667
-23.5374444444 -50.7937222222
-23.0166666667 -51.1166666667
-23.852288 -50.446333
-23.385 -51.0758333333
-23.385 -51.0758333
-25.6529111 -54.4541667
-23.385 -51.0758333333
-23.385 -51.0758333333
-23.2236111 -50.9797222
-23.385 -51.0758333
-23.385 -51.0758333333
-23.0265194444 -51.1314027778
-23.2971944444 -50.4786666667
-23.0266055556 -51.0577333333
-23.5630556 -51.0716667
-23.0171222222 -51.0774444444
-23.385 -51.0758333333
-23.385 -51.0758333333
-23.385 -51.0758333333
-23.5538333333 -50.7668055556
-23.2253888889 -50.9645
-23.3975 -50.4197222
-24.8610833333 -49.8533055556
-23.4853055556 -50.7556388889
-23.2253888889 -50.9645
-23.385 -51.0758333333
-23.3777777778 -50.3477777778
-23.2266667 -50.98
-23.385 -51.0758333333
-22.8787222222 -51.01325
-23.4565277778 -51.2515277778
-23.1552778 -50.5730556
-23.0265194444 -51.1314027778
-23.6821388889 -50.7953916667
-23.181100845337 -50.646701812744
-23.058599472046 -51.036399841309
-23.058599472046 -51.036399841309
-23.058599472046 -51.036399841309
-23.058599472046 -51.036399841309
-23.310300827026 -51.162799835205
-23.309700012207 -51.369201660156
-23.910800933838 -50.580299377441
-23.910800933838 -50.580299377441
-23.910800933838 -50.580299377441
-23.310300827026 -51.162799835205
-23.64999961853 -51.354999542236
-24.251100540161 -49.705799102783
-23.723300933838 -51.097198486328

sp 45 [Bryconamericus turiuba]
-24.32 -51.2
-24.36 -51.15
-24.12 -49.41
-24.13 -49.4
-23.3311111 -52.0072222
-23.3072222 -51.7608333
-23.3072222 -51.7608333
-25.0819444 -51.1763889
-24.3177778 -52.1172222
-24.0391667 -52.2727778
-23.3266667 -51.8447222
-25.0819444 -51.1763889
-23.3111111 -51.8916667
-23.3036111 -52.0308333
-23.48 -51.8808333
-23.4427778 -51.7697222
-24.8613889 -50.1175
-24.073889 -49.6483
-24.118611 -49.411111
-24.131944 -49.502139
-24.118611 -49.411111
-24.131944 -49.502139
-23.3547222 -52.0169444
-23.3575 -52.0169444
-23.3036111 -52.0308333
-22.9666667 -53.1666667
-22.9666667 -53.1666667
-24.3891667 -52.1508333
-24.5408333 -51.3361111
-25.0263889 -50.0663889
-23.935 -54.0175
-24.073889 -49.6483
-23.723300933838 -51.097198486328
-23.310300827026 -51.162799835205
-24.509399414062 -50.413600921631
-24.509399414062 -50.413600921631
-23.1911111 -50.9458333
-23.2391667 -50.9663889
-23.66525 -51.4973888889
-23.2066667 -50.9305556
-23.385 -51.0758333333
-23.385 -51.0758333
-23.4597222 -51.2708333
-23.2391667 -50.9663889
-23.4608333 -51.2413889
-23.6375555556 -51.5065833333
-23.9386111 -50.7283333
-23.2066667 -50.9472222
-23.385 -51.0758333
-23.385 -51.0758333
-23.385 -51.0758333
-24.3369444 -50.5897222
-23.385 -51.0758333
-23.604396 -51.098528
-23.385 -51.0758333
-23.46525 -51.5333888889
-23.6080833333 -51.5242222222
-24.3369444 -50.5341667
-23.46375 -51.5624722222
-23.385 -51.0758333
-23.4608333333 -51.2413888889
-23.4608333333 -51.2413888889
-23.4800833333 -51.5053333333
-23.385 -51.0758333
-23.385 -51.0758333
-23.6376416 -51.0999944
-23.385 -51.0758333
-23.385 -51.0758333
-23.385 -51.0758333
-23.5777778 -51.1658333
-23.385 -51.0758333
-24.1918222222 -51.5812888889
-23.4608333333 -51.2413888889
-23.9386111 -50.7283333
-23.4608333333 -51.2413888889
-23.385 -51.0758333
-23.385 -51.0758333
-23.385 -51.0758333333
-23.2955556 -50.9163889
-23.310300827026 -51.162799835205
-23.254199981689 -50.979999542236
-23.254199981689 -50.979999542236
-23.910800933838 -50.580299377441
-23.254199981689 -50.979999542236
-23.310300827026 -51.162799835205
-23.723300933838 -51.097198486328
-23.550800323486 -51.460800170898
-23.310300827026 -51.162799835205

sp 46 [Leporinus octofasciatus]
-24.766666 -52.916668
-24.783333 -50
-24.066668 -54.266666
-22.783333 -53.283333
-22.783333 -53.283333
-24.183332 -53.25
-24.766666 -52.916668
-24.766666 -52.916668
-23.723300933838 -51.097198486328
-23.310300827026 -51.162799835205
-24.323900222778 -50.615600585938
-25.094999313354 -50.16189956665
-23.723300933838 -51.097198486328
-24.509399414062 -50.413600921631
-24.85 -50.0166666667
-23.4897222 -50.9330556
-24.0238889 -50.6975
-23.0244444 -50.9519444
-23.0244444 -50.9519444
-24.85 -50.0166666667
-24.0333333333 -50.6916666667
-23.2253888889 -50.9645
-23.0244444 -50.9519444
-23.4147222222 -50.4523888889
-24.5575 -50.0375
-23.5141667 -50.955
-24.5575 -50.0375
-23.05060005188 -50.228900909424
-22.821100234985 -51.59529876709
-23.310300827026 -51.162799835205
-25.094999313354 -50.16189956665
-25.094999313354 -50.16189956665
-22.755800247192 -51.37919998169
-23.910800933838 -50.580299377441
-23.03689956665 -50.838298797607
-23.723300933838 -51.097198486328
-23.723300933838 -51.097198486328
-23.723300933838 -51.097198486328
-24.323900222778 -50.615600585938
-24.509399414062 -50.413600921631
-24.566900253296 -51.33330154419
-23.310300827026 -51.162799835205
-24.8991667 -54.2172222
-24.8458333 -50.2877778
-24.8463889 -50.2875
-24.7583333 -51.4136111
-24.1102778 -54.3077778
-23.6347222 -51.8472222
-25.4344444 -54.5794444
-25.434444 -54.579444
-23.8522222 -50.3883333
-23.0444444 -50.2280556
-24.9166667 -54.2
-25.4341667 -54.5808333
-24.8369444 -54.3341667
-24.2961111 -53.2872222
-25.4333333 -54.55
-24.0238889 -50.6975
-23.2253888889 -50.9645
-23.0244444 -50.9519444
-23.5141667 -50.955
-24.5575 -50.0375
-24.0333333333 -50.6916666667
-23.4147222222 -50.4523888889
-23.4897222 -50.9330556
-24.5575 -50.0375
-23.0244444 -50.9519444
-23.0244444 -50.9519444
-22.821100234985 -51.59529876709
-23.723300933838 -51.097198486328
-23.03689956665 -50.838298797607
-22.755800247192 -51.37919998169
-23.05060005188 -50.228900909424
-25.094999313354 -50.16189956665
-23.910800933838 -50.580299377441
-24.166666 -54.316666
-24.766666 -52.866665
-24.766666 -52.866665
-24.766666 -52.866665
-24.766666 -52.916668
-24.766666 -52.916668
-24.766666 -52.916668
-24.766666 -52.866665
-24.766666 -52.866665
-24.916666 -54.200001

sp 47 [Rhamdia voulezi]
-25.64 -50.64
-25.94 -51.01
-25.95 -51.4
-25.63 -51.47
-25.75 -53.2666666667
-25.5 -53.2236111
-25.75 -52.1666667
-25.75 -52.1666667
-25.75 -52.1666667
-25.75 -52.1666667
-25.75 -52.1666667
-25.75 -52.1666667
-25.75 -52.1666667
-25.5 -53.4166667
-25.15 -52.7666667
-25.5 -53.4166667
-25.75 -52.0833333
-25.75 -52.0833333
-25.75 -52.0833333
-25.75 -52.0833333
-25.75 -52.0833333
-25.75 -52.0833333
-25.6972222 -52.4605556
-25.640278 -50.6438889
-25.640278 -50.6438889
-25.35 -52.15
-25.6388889 -51.9655556
-25.75 -52.1666667
-25.75 -52.0833333
-25.94 -51.0086111
-25.5 -53.4166667
-25.75 -52.0833333
-25.75 -52.0833333
-25.75 -52.0833333
-25.75 -52.0833333
-25.5841667 -52.5841667
-25.363611 -53.171944
-25.7536111 -52.0858333
-25.7536111 -52.0858333
-25.5366667 -53.4863889
-25.6388889 -51.9655556
-25.5366667 -53.4863889
-25.5366667 -53.4863889
-25.5366667 -53.4863889
-25.6275 -51.4733333333
-25.9466667 -51.3958333
-25.6275 -51.4733333333
-25.5366667 -53.4863889
-25.7536111 -52.0858333
-25.520833 -53.600833
-25.1530556 -53.2777778
-25.1619444 -53.8294444
-25.5872222 -49.4269444
-24.984167 -53.475
-25.809722 -51.991667
-25.809722 -51.991667
-25.5366667 -53.4863889
-26 -51.6166667
-25.4233333 -49.1127778
-26.1591667 -51.2283333
-25.75 -52.1666667
-25.6588889 -51.9175
-25.6388889 -51.9655556
-25.75 -52.1666667
-25.75 -52.1666667
-25.7833333 -52.1
-26.035 -51.1891667
-25.7536111 -52.0858333
-25.5366667 -53.4863889
-25.5366667 -53.4863889
-25.5366667 -53.4863889
-25.5366667 -53.4863889
-25.5366667 -53.4863889
-25.5366667 -53.4863889
-25.5366667 -53.4863889
-25.5366667 -53.4863889
-25.5809 -53.9121333
-25.4702667 -53.6275
-25.5417167 -53.51055
-25.6023333 -53.61305
-25.46005 -53.531025
-25.621 -52.6208055556
-25.8336111111 -50.3653055556
-25.5133333 -53.5446167
-26.3327777778 -52.1233333333

sp 48 [Hypostomus paulinus]
-23.7361 -53.49
-24.0280556 -50.18
-23.3036111 -52.0308333
-23.3036111 -52.0308333
-24.9483333 -52.5969444
-24.8458333 -50.2883333
-24.8727778 -50.2522222
-24.8727778 -50.2522222
-24.8727778 -50.2522222
-24.3872222222 -50.4777777778
-24.9922222 -50.1569444
-25.0277778 -52.4588889
-23.2736111 -49.945
-23.515 -51.4991667
-23.3036111 -52.0308333
-24.3024125 -53.289919
-23.6758333 -52.1205556
-23.3266667 -51.8447222
-24.8458333 -50.2883333
-23.9894444 -52.3333333
-23.9966667 -52.34
-23.3936111 -51.8461111
-24.4219444 -54.0194444
-24 -52.3261111
-23.4144444 -50.4522222
-24.184167 -53.900833
-24.300556 -53.886111
-23.161689 -49.762197
-24.0391667 -52.2727778
-24.5205556 -51.67
-24.0391667 -52.2727778
-24.7488889 -52.7094444
-25.0297222 -50.1008333
-24.0391667 -52.2727778
-23.3027778 -51.8619444
-23.2736111 -49.945
-25.0297222 -50.1008333
-24.3463889 -53.85
-24.3463889 -53.85
-23.4144444 -50.4522222
-23.2971944444 -50.4786666667
-23.4147222222 -50.4523888889
-23.4868972222 -50.78215
-22.821100234985 -51.59529876709
-23.310300827026 -51.162799835205
-23.310300827026 -51.162799835205
-23.310300827026 -51.162799835205
-23.5630556 -51.0716667
-23.385 -51.0758333333
-24.2803333 -49.6949167
-23.2253888889 -50.9645
-23.6947222 -51.2752778
-23.2253888889 -50.9645
-23.4597222 -51.2708333
-22.7166667 -51.51
-23.6947222 -51.2752778
-23.385 -51.0758333
-23.3883333 -50.435
-23.385 -51.0758333333
-23.385 -51.0758333333
-23.3852778 -51.0766667
-23.385 -51.0758333333
-23.15536111 -50.573
-23.385 -51.0758333
-23.385 -51.0758333333
-23.3777777778 -50.3477777778
-23.385 -51.0758333333
-24.3019722 -49.6945833
-23.4597222 -51.2708333
-23.385 -51.0758333333
-23.4025 -50.4544444
-23.5777778 -51.1658333
-23.309700012207 -51.369201660156
-23.385 -51.0758333333
-23.5630556 -51.0716667
-23.385 -51.0758333333
-23.385 -51.0758333333
-23.8950166667 -50.953425
-23.310300827026 -51.162799835205
-23.309700012207 -51.369201660156
-23.309700012207 -51.369201660156
-23.723300933838 -51.097198486328
-22.755800247192 -51.37919998169

sp 49 [Psalidodon laticeps]
-25.33 -49.78
-25.32 -49.79
-25.29 -49.84
-25.25 -49.79
-25.28 -49.56
-25.44 -49.67
-25.34 -49.61
-25.3 -49.47
-25.3 -49.41
-25.26 -49.4
-24.94 -49.3
-24.61 -49.42
-24.62 -49.42
-24.63 -49.47
-25.06 -49.88
-25.09 -49.93
-25.13 -49.95
-25.12 -49.92
-25.09 -49.87
-25.45 -48.8666667
-24.628889 -49.465556
-24.628889 -49.465556
-24.611111 -49.420278
-24.611111 -49.420278
-24.617222 -49.419722
-24.617222 -49.419722
-25.2625 -49.3991667
-25.2625 -49.3991667
-25.3305556 -49.7838889
-25.3305556 -49.7838889
-25.3305556 -49.7838889
-25.3305556 -49.7838889
-25.255 -49.7858333
-25.255 -49.7858333
-25.1166667 -49.9163889
-25.1166667 -49.9163889
-25.0594444 -49.8830556
-25.1308333 -49.9466667
-25.1161111 -49.9183333
-25.1186111 -49.8588889
-25.0877778 -49.8613889
-25.0986111 -49.8527778
-25.3436111 -49.6633333
-25.3011111 -49.4675
-25.2775 -49.5608333
-25.3436111 -49.6633333
-25.3011111 -49.4675
-25.2991667 -49.4108333
-25.1311111 -49.9466667
-25.1161111 -49.9161111
-25.0613889 -49.8808333
-25.3244444 -49.7916667
-25.3244444 -49.7916667
-25.2877778 -49.8427778
-25.1166667 -49.9163889
-25.2775 -49.5608333
-25.4375 -49.6652778
-25.2991667 -49.4108333
-24.9447222 -49.2994444
-24.9447222 -49.2994444
-24.9833335876 -49.0833320618
-25.1499996185 -49.1166648865
-25.9333324432 -48.9166679382
-25.3999996185 -48.9000015259
-25.0499992371 -49.0999984741
-25.3999996185 -48.9000015259
-25.8833332062 -48.5833320618
-24.765832901 -49.3366661072
-25.9661102295 -48.8286094666
-25.4033336639 -48.8725013733
-25.4222221375 -48.8747215271
-25.4373888889 -49.6653611111
-25.3435 -49.6131944444
-25.9655555556 -48.8286111111
-25.2774722222 -49.5607222222
-25.3009722222 -49.4675555556
-25.29925 -49.4108888889
-25.2774722222 -49.5607222222
-25.3435 -49.6131944444
-25.3009722222 -49.4675555556
-25.2623611111 -49.3992222222
-24.9447777778 -49.2993055556

sp 50 [Hypostomus derbyi]
-25.407800674439 -52.41609954834
-25.695600509644 -51.659698486328
-25.695600509644 -51.659698486328
-25.695600509644 -51.659698486328
-25.695600509644 -51.659698486328
-25.695600509644 -51.659698486328
-26.161100387573 -51.231700897217
-26.161100387573 -51.231700897217
-25.449699401856 -52.908100128174
-25.449699401856 -52.908100128174
-25.449699401856 -52.908100128174
-25.449699401856 -52.908100128174
-25.449699401856 -52.908100128174
-25.449699401856 -52.908100128174
-25.418899536133 -53.180801391602
-25.418899536133 -53.180801391602
-25.418899536133 -53.180801391602
-25.593099594116 -49.410301208496
-25.395299911499 -51.458099365234
-25.632499694824 -53.346698760986
-25.544700622559 -49.890300750732
-25.449699401856 -52.908100128174
-25.593099594116 -49.410301208496
-25.427799224854 -49.273101806641
-25.427799224854 -49.273101806641
-25.427799224854 -49.273101806641
-25.427799224854 -49.273101806641
-25.427799224854 -49.273101806641
-25.427799224854 -49.273101806641
-25.427799224854 -49.273101806641
-25.427799224854 -49.273101806641
-25.427799224854 -49.273101806641
-25.427799224854 -49.273101806641
-25.395299911499 -51.458099365234
-25.75 -52.1666667
-25.75 -52.1666667
-25.75 -52.1666667
-25.75 -52.1666667
-25.5744444 -53.0733333
-25.5741667 -53.0969444
-25.5741667 -53.0969444
-25.5741667 -53.0969444
-25.5 -53.4166667
-25.2166667 -54.35
-25.7927778 -50.1991667
-25.6597222 -52.6341667
-26.2511111 -51.1047222
-25.4219444 -52.3041667
-25.5366667 -53.4863889
-25.520833 -53.600833
-25.0797222 -53.4008333
-24.984167 -53.475
-26 -51.6166667
-25.7536111 -52.0858333
-25.75 -52.1666667
-25.6594444 -52.6355556
-25.3936111 -51.4561111
-25.3683333 -51.4925
-26 -51.6166667
-26 -51.6166667
-25.7536111 -52.0858333
-25.75 -52.1666667
-25.75 -52.1666667
-25.7536111 -52.0858333
-25.4916667 -52.2144444
-25.7536111 -52.0858333
-25.7536111 -52.0858333
-25.7536111 -52.0858333
-25.75 -52.1666667
-25.7536111 -52.0858333
-25.8786111 -53.5858333
-25.5366667 -53.4863889
-25.5366667 -53.4863889
-25.5291667 -53.4866667
-25.5366667 -53.4863889
-26.0333333 -53.7
-25.4763889 -53.1841667
-25.4478639 -53.4464472
-25.4478639 -53.4464472
-26.0641666667 -52.6205555556
-26.3327777778 -52.1233333333
-25.7944444444 -50.1983333333

sp 51 [Apareiodon piracicabae]
-23.2266667 -50.98
-24.766666 -52.866665
-24.766666 -52.866665
-24.766666 -52.916668
-24.766666 -52.916668
-23.3638055556 -50.9875
-23.41475 -50.4527777778
-23.6705888889 -50.7284
-23.515 -51.4991667
-24.1833333 -52.3166667
-23.5 -52
-24.8458333 -50.2877778
-24.4105556 -50.0969444
-24.8727778 -50.2522222
-24.8727778 -50.2522222
-24.063333 -50.701389
-24.18 -50.696667
-24.978056 -51.126111
-23.6 -52.4666667
-23.2736111 -49.945
-23.9328 -54.0189
-25.0891667 -50.9561111
-23.9705556 -50.2336111
-24.978056 -51.126111
-24.0397222 -52.2727778
-25.049336 -52.406315
-23.2925 -51.1730556
-24.0391667 -52.2727778
-25.0347222 -50.1275
-25.0388889 -50.1277778
-23.6416667 -51.8591667
-23.8522222 -50.3883333
-25.049336 -52.406315
-24.1963889 -53.3188889
-22.7719444 -53.2669444
-24.3177778 -52.1172222
-23.3427778 -51.9180556
-24.0391667 -52.2727778
-24.7272222 -52.3094444
-23.3638055556 -50.9875
-23.385 -51.0758333
-23.385 -51.0758333
-23.0997222 -50.8497222
-23.385 -51.0758333
-23.0244444 -50.9519444
-23.0244444 -50.9519444
-23.0244444 -50.9519444
-23.2066667 -50.9305556
-25.023899078369 -50.584201812744
-23.1830556 -50.9497222
-24.3369444 -50.5897222
-23.5769444444 -50.8405111111
-23.385 -51.0758333
-23.2463889 -51.0652778
-23.385 -51.0758333
-23.2552778 -51.0663889
-22.9858333 -51.5566667
-23.385 -51.0758333
-23.0244444 -50.9519444
-23.9247222 -50.6241667
-22.8787222222 -51.01325
-23.4149166667 -50.4523
-23.385 -51.0758333
-23.9328 -51.5756361111
-24.0175 -50.6975
-23.910800933838 -50.580299377441
-23.310300827026 -51.162799835205
-24.208299636841 -50.949401855469
-25.023899078369 -50.584201812744
-25.023899078369 -50.584201812744
-23.03689956665 -50.838298797607
-25.094999313354 -50.16189956665
-23.910800933838 -50.580299377441
-23.910800933838 -50.580299377441
-23.910800933838 -50.580299377441
-24.5917 -52.7989
-24.3239 -50.6156
-24.766666 -52.916668
-24.766666 -52.866665
-24.766666 -52.916668
-24.766666 -52.866665

sp 52 [Iheringichthys labrosus]
-23.310300827026 -51.162799835205
-23.310300827026 -51.162799835205
-23.310300827026 -51.162799835205
-24.066668 -54.266666
-24.166666 -54.316666
-25.5466667 -54.5880556
-24.7886111 -50.3244444
-25.2666667 -54.25
-24.828403 -54.369383
-22.75 -53.2833333
-23.9328 -54.0189
-22.75 -53.2666667
-25.6505556 -54.4569444
-25.6505556 -54.4569444
-25.6505556 -54.4569444
-23.2998 -53.6991
-24.0312 -54.0773
-22.75 -53.2833333
-24.828403 -54.369383
-24.827778 -54.357778
-23.3266667 -51.8447222
-25.0333333 -51.0666667
-24.1833333 -53.3166667
-24.1833333 -53.3166667
-24.1966667 -53.3222222
-22.75 -53.2833333
-25.446944 -54.549444
-25.449722 -54.603333
-25.210048 -54.278922
-25.210048 -54.278922
-23.28765 -53.66301
-23.28765 -53.66301
-25.190204 -54.457911
-24.8272222 -54.3641667
-24.4833333 -54.3
-24.7166667 -52.9333333
-24.8458333 -50.2877778
-23.4025 -50.4544444
-23.0244444 -50.9519444
-23.0244444 -50.9519444
-22.656400680542 -52.859699249268
-23.310300827026 -51.162799835205
-23.310300827026 -51.162799835205
-23.310300827026 -51.162799835205
-24.0238889 -50.6975
-23.7255 -50.4428888889
-23.0997222 -50.8497222
-25.652911111 -54.454166667
-23.3525 -51.0144444
-23.3525 -51.0144444
-23.0244444 -50.9519444
-23.4897222 -50.9330556
-23.0244444 -50.9519444
-23.0244444 -50.9519444
-23.4025 -50.4544444
-22.6901944 -51.5806944
-23.3525 -51.0144444
-23.0244444 -50.9519444
-23.0244444 -50.9519444
-23.2391667 -50.9666667
-24.1021111 -49.6190556
-23.0244444 -50.9519444
-23.05060005188 -50.228900909424
-22.772199630737 -53.266899108887
-23.03689956665 -50.838298797607
-24.509399414062 -50.413600921631
-24.079999923706 -54.255798339844
-22.755800247192 -51.37919998169
-22.755800247192 -51.37919998169
-22.755800247192 -51.37919998169
-22.755800247192 -51.37919998169
-22.755800247192 -51.37919998169
-22.755800247192 -51.37919998169
-25.023899078369 -50.584201812744
-23.910800933838 -50.580299377441
-23.058599472046 -51.036399841309
-24.3239 -50.6156

sp 53 [Characidium gomesi]
-25.28 -50.65
-24.89 -50.22
-22.765 -52.4219444
-25.023899078369 -50.584201812744
-23.4053055556 -51.2225277778
-23.2416667 -51.2180556
-23.385 -51.0758333333
-22.9827777778 -51.4583333333
-24.4998611111 -49.8958611111
-23.385 -51.0758333333
-23.2416667 -51.2180556
-24.283056 -52.690556
-24.381389 -52.599722
-23.8530556 -52.7008333
-23.8808333 -52.8322222
-23.8530556 -52.7008333
-23.8672222 -52.775
-25.2791667 -50.6533333
-24.3005556 -53.8861111
-24.3005556 -53.8861111
-23.821111 -52.776944
-23.886111 -52.821944
-23.881667 -52.829444
-23.886667 -52.821667
-24.3005556 -53.8861111
-24.3005556 -53.8861111
-24.8872222 -50.2227778
-23.385 -51.0758333
-24.8129444444 -49.8593888889
-23.2391667 -51.18
-23.2391667 -51.18
-23.385 -51.0758333
-23.0244444 -50.9519444
-23.385 -51.0758333
-23.385 -51.0758333333
-23.385 -51.0758333
-23.385 -51.0758333
-25.4645833333 -50.3901944444
-23.385 -51.0758333333
-23.385 -51.0758333
-23.3833055556 -51.3104444444
-23.385 -51.0758333333
-23.385 -51.0758333333
-23.4162333333 -51.2482166667
-23.385 -51.0758333333
-23.385 -51.0758333333
-23.385 -51.0758333
-23.3694166667 -51.2065833333
-23.2358333 -51.145
-23.2733333 -51.2108333
-23.2375 -51.1638889
-23.2355556 -51.145
-23.0244444 -50.9519444
-23.385 -51.0758333333
-23.2375 -51.1638889
-23.385 -51.0758333
-23.385 -51.0758333
-23.1830556 -50.9497222
-23.385 -51.0758333333
-23.2416667 -51.2180556
-23.385 -51.0758333
-23.385 -51.0758333
-24.8610833333 -49.8533055556
-23.385 -51.0758333
-23.385 -51.0758333
-24.5079722222 -49.9119166667
-23.385 -51.0758333
-23.2422222 -51.1241667
-23.2391667 -51.18
-25.4846666667 -50.3215277778
-25.4689444444 -50.3886388889
-23.254199981689 -50.979999542236
-24.79109954834 -50.011901855469
-25.023899078369 -50.584201812744
-23.03689956665 -50.838298797607
-25.095 -50.1619

sp 54 [Callichthys callichthys]
-23.93 -52.76
-25.29 -50.11
-24.87 -49.98
-25.44 -49.66
-25.11 -49.85
-25.306699752808 -48.328899383545
-25.441699981689 -49.063301086426
-25.57944 -49.58583
-22.6422222 -52.8163889
-25.4338333333 -50.6109166667
-23.1433333 -50.9869444
-25.4620638889 -48.2319666667
-25.365600585938 -49.076900482178
-25.365600585938 -49.076900482178
-25.37914 -48.711311
-25.24827 -48.500348
-25.593099594116 -49.410301208496
-23.2066667 -50.9305556
-25.6216889 -54.4794028
-23.33 -51.1669444444
-25.950001 -48.616665
-25.466667 -48.816666
-24.8652778 -49.9788889
-25.2944444 -50.1138889
-24.75 -54.0833333
-25.4375 -49.6652778
-23.765278 -53.069167
-25.6961111 -48.9683333
-22.75 -53.25
-23.3266667 -51.8447222
-24.1102778 -54.3077778
-22.75 -53.2666667
-26 -51.6166667
-26 -51.6166667
-26 -51.6166667
-23.0816667 -52.7944444
-25.1425 -48.8688889
-22.75 -53.2666667
-24.2838889 -53.8244444
-23.8672222 -52.775
-23.8672222 -52.775
-23.9338889 -52.7644444
-24.2111111 -53.8730556
-24.1966667 -53.3222222
-23.5752 -53.9019
-22.75 -53.2666667
-22.75 -53.2666667
-23.1694444 -52.5305556
-25.2666667 -54.25
-23.960278 -52.6325
-23.688056 -53.234167
-26 -51.6166667
-26 -51.6166667
-23.3972222 -51.8522222
-23.1552778 -50.5730556
-23.4147222222 -50.4523888889
-22.92 -51.5797222
-23.0244444 -50.9519444
-23.4819722222 -51.5460555556
-23.2066667 -50.9305556
-23.2969444444 -51.2241666667
-23.0244444 -50.9519444
-23.2375 -51.1638889
-23.058599472046 -51.036399841309
-23.310300827026 -51.162799835205
-23.310300827026 -51.162799835205
-23.310300827026 -51.162799835205
-23.310300827026 -51.162799835205
-23.310300827026 -51.162799835205
-23.310300827026 -51.162799835205
-23.03689956665 -50.838298797607
-25.095 -50.1619
-25.3666667938 -48.9000015259
-25.4666666667 -49.0666666667

sp 55 [Moenkhausia bonita]
-25.4497222 -54.4366667
-22.7472222 -53.2530556
-23.5752 -53.9019
-22.7566667 -53.2686111
-25.434444 -54.579444
-24.5655556 -54.1502778
-25.4333333 -54.55
-22.75 -53.25
-25.4452778 -54.6041667
-24.1102778 -54.3077778
-25.4333333 -54.55
-25.5558333333 -54.5916666667
-22.7986111 -53.3588889
-22.7988889 -53.3588889
-22.7472222 -53.2530556
-23.3038889 -52.5938889
-22.601944 -52.872222
-24.827778 -54.357778
-25.430556 -54.583056
-22.749167 -53.2325
-23.403278 -51.942258
-25.2166667 -54.2
-24.8991667 -54.2172222
-22.7741667 -53.3322222
-25.5558333333 -54.5916666667
-22.75 -53.2666667
-22.75 -53.2666667
-24.85 -54.35
-22.8119444 -53.3780556
-25.4297222222 -54.5394444444
-24.9166667 -54.1666667
-23.195705 -53.208175
-25.4452778 -54.6041667
-25.4341667 -54.5808333
-25.4341667 -54.5808333
-25.4341667 -54.5808333
-22.7472222 -53.2530556
-23.3266667 -51.8447222
-23.3266667 -51.8447222
-22.7719444 -53.2669444
-25.4333333 -54.55
-25.5558333333 -54.5916666667
-25.5558333333 -54.5916666667
-23.6502778 -53.9433333
-23.6583333 -53.9194444
-22.8119444 -53.3780556
-23.2391667 -50.9663889
-23.0244444 -50.9519444
-23.2066667 -50.9305556
-22.666311 -53.093984
-23.0244444 -50.9519444
-23.0244444 -50.9519444
-23.1830556 -50.9497222
-23.09422222 -50.99711111
-23.2066667 -50.9305556
-23.2066667 -50.9305556
-22.6602778 -51.6316111
-23.2066667 -50.9305556
-23.2066667 -50.9305556
-22.9858333 -51.5566667
-23.0948611111 -50.9971388889
-23.1830556 -50.9497222
-23.0942222222 -50.9971111111
-23.385 -51.0758333333
-23.05060005188 -50.228900909424
-23.05060005188 -50.228900909424
-23.058599472046 -51.036399841309
-23.254199981689 -50.979999542236
-23.03689956665 -50.838298797607
-23.017799377441 -50.406398773193
-24.893100738525 -52.202800750732
-23.058599472046 -51.036399841309
-23.058599472046 -51.036399841309
-23.058599472046 -51.036399841309

sp 56 [Pimelodus ortmanni]
-25.407800674439 -52.41609954834
-25.407800674439 -52.41609954834
-25.407800674439 -52.41609954834
-25.407800674439 -52.41609954834
-25.407800674439 -52.41609954834
-25.407800674439 -52.41609954834
-25.407800674439 -52.41609954834
-25.407800674439 -52.41609954834
-25.407800674439 -52.41609954834
-25.407800674439 -52.41609954834
-25.407800674439 -52.41609954834
-25.407800674439 -52.41609954834
-25.407800674439 -52.41609954834
-25.94109916687 -52.175598144531
-25.94109916687 -52.175598144531
-25.695600509644 -51.659698486328
-25.695600509644 -51.659698486328
-25.695600509644 -51.659698486328
-25.695600509644 -51.659698486328
-25.695600509644 -51.659698486328
-25.695600509644 -51.659698486328
-25.695600509644 -51.659698486328
-25.695600509644 -51.659698486328
-25.695600509644 -51.659698486328
-25.449699401856 -52.908100128174
-25.449699401856 -52.908100128174
-25.449699401856 -52.908100128174
-25.449699401856 -52.908100128174
-25.449699401856 -52.908100128174
-25.449699401856 -52.908100128174
-25.449699401856 -52.908100128174
-25.449699401856 -52.908100128174
-25.449699401856 -52.908100128174
-25.449699401856 -52.908100128174
-25.449699401856 -52.908100128174
-25.449699401856 -52.908100128174
-25.449699401856 -52.908100128174
-25.449699401856 -52.908100128174
-25.449699401856 -52.908100128174
-25.418899536133 -53.180801391602
-25.418899536133 -53.180801391602
-26.229999542236 -51.086399078369
-25.4497 -52.9081
-25.5741667 -53.0969444
-25.5741667 -53.0969444
-25.5741667 -53.0969444
-25.75 -52.0833333
-25.75 -52.0833333
-25.5744444 -53.0733333
-25.5741667 -53.0969444
-25.5341667 -52.9858333
-25.5222222 -53.0188889
-25.7675 -53.6111111
-25.6202778 -54.3913889
-25.6202778 -54.3913889
-25.6202778 -54.3913889
-25.790609 -52.118525
-25.6666667 -52.6
-26 -51.6166667
-25.5366667 -53.4863889
-25.6202778 -54.3913889
-25.6388889 -51.9655556
-25.7536111 -52.0858333
-25.5366667 -53.4863889
-25.4478639 -53.4464472
-25.395299911499 -51.458099365234
-25.833334 -52.150002
-25.533333 -53.016666
-25.533333 -53.016666
-25.533333 -53.016666
-25.633333 -52.616665
-25.683332 -53.799999
-25.683332 -53.799999
-25.683332 -53.799999

sp 57 [Deuterodon langei]
-25.534700393677 -49.206401824951
-25.928100585938 -49.19889831543
-25.55444 -48.80056
-25.4413889 -48.5411111
-25.4413889 -48.5411111
-25.45 -48.9
-25.45 -48.8666667
-25.8202778 -49.0677778
-25.3666667 -48.8333333
-25.8202778 -49.0677778
-25.8088889 -48.9938889
-25.8091667 -48.9944444
-25.437564 -48.712491
-25.3625 -48.8327778
-25.3666667 -48.8333333
-25.8088889 -48.9938889
-25.3666667 -48.8333333
-25.3666667 -48.8333333
-25.3625 -48.8327778
-25.3666667 -48.8333333
-25.7064722222 -48.7536666667
-25.8297222222 -48.7910833333
-25.2577777778 -48.3016666667
-25.2250722222 -48.2818805556
-25.8570833333 -48.7846666667
-25.306699752808 -48.328899383545
-25.88279914856 -48.574699401855
-25.88279914856 -48.574699401855
-25.520000457764 -48.509201049805
-25.534700393677 -49.206401824951
-25.534700393677 -49.206401824951
-25.928100585938 -49.19889831543
-25.716667 -48.733333
-25.2935 -48.7403055556
-25.466667 -48.816666
-25.1961944444 -48.5095555556
-25.2163055556 -48.2663055556
-25.2264444444 -48.56775
-25.4674444444 -48.8706111111
-25.7905277778 -48.7660277778
-25.4150833333 -48.8937222222
-25.7629722222 -48.7663055556
-25.5256111111 -48.8063333333
-25.2944444444 -48.3127777778
-25.2250722222 -48.2818805556
-25.7553333333 -48.7720555556
-25.45 -48.9
-25.5833339691 -48.7166671753
-25.9333324432 -48.9166679382
-25.3999996185 -48.9000015259
-25.3999996185 -48.9000015259
-25.4833335876 -48.8333320618
-25.4666671753 -48.8666648865
-25.4833335876 -48.8333320618
-25.6666660309 -48.5166664124
-25.4333324432 -48.7166671753
-25.9661102295 -48.8286094666
-25.8833332062 -48.5833320618
-25.8833332062 -48.5833320618
-25.8833332062 -48.5833320618
-25.8833332062 -48.5833320618
-25.3091659546 -48.7422218323
-25.3738880157 -48.7783317566
-25.4111118317 -48.8408317566
-25.3127784729 -48.6775016785
-25.177778244 -48.3805541992
-25.384721756 -48.7830543518
-25.4033336639 -48.8725013733
-25.4222221375 -48.8747215271
-25.1752777778 -48.2966666667
-25.1752777778 -48.2966666667
-25.9655555556 -48.8286111111

sp 58 [Ancistrus mullerae]
-25.4247222 -53.125
-25.5688889 -53.3172222
-25.5688889 -53.3172222
-25.9702778 -52.1527778
-25.9702778 -52.1527778
-25.9702778 -52.1527778
-25.6380556 -53.2844444
-25.6380556 -53.2844444
-25.4763889 -53.1841667
-25.0797222 -53.6238889
-26.0661111 -53.7244444
-25.363611 -53.171944
-25.455 -53.3072222
-25.1530556 -53.2777778
-25.1619444 -53.8294444
-25.5366667 -53.4863889
-25.43 -53.2611111
-25.4472222 -53.2727778
-25.4472222 -53.2727778
-25.4763889 -53.1841667
-25.5688889 -53.3172222
-25.5688889 -53.3172222
-25.4427778 -53.3505556
-25.4247222 -53.125
-25.43 -53.2611111
-25.5366667 -53.4863889
-25.9980556 -53.6580556
-25.5366667 -53.4863889
-25.4427778 -53.3505556
-25.455 -53.3072222
-25.455 -53.3072222
-25.4472222 -53.2727778
-25.4247222 -53.125
-25.4247222 -53.125
-25.4247222 -53.125
-25.5688889 -53.3172222
-25.6380556 -53.2844444
-25.6380556 -53.2344444
-25.5413889 -53.1363889
-25.5688889 -53.3172222
-26.1161111 -53.6225
-25.5366667 -53.4863889
-25.1619444 -53.8294444
-25.5366667 -53.4863889
-25.4122222 -53.3644444
-25.4427778 -53.3505556
-25.4247222 -53.125
-25.5366667 -53.4863889
-25.5366667 -53.4863889
-25.6269444 -53.2811111
-25.4702667 -53.6275
-25.6023333 -53.61305
-25.6203333 -54.3914444
-25.5711833 -53.5979667
-25.5863167 -53.5020667
-25.4915833 -53.5319667
-25.56365 -53.6047
-25.5697472 -53.9056556
-25.5880667 -53.49905
-25.5173 -53.5429
-25.3633667 -53.655
-25.46005 -53.531025
-25.6738333 -53.8544167
-25.7336111111 -53.7997222222
-25.2330555556 -53.1616666667
-26.0055555556 -53.0847222222
-26.0005555556 -53.6252777778
-25.7605555556 -53.1144722222
-26.134892 -51.862831
-26.005053 -51.735256

sp 59 [Pimelodus maculatus]
-23.310300827026 -51.162799835205
-23.310300827026 -51.162799835205
-24.859925 -54.286036
-22.8119444 -53.3777778
-22.7472222 -53.2530556
-22.7641667 -53.2566667
-25.446944 -54.549444
-25.446944 -54.549444
-22.755333 -53.221303
-22.812067 -53.378033
-25.210048 -54.278922
-23.3266667 -51.8447222
-22.7719444 -53.2669444
-22.75 -53.2833333
-22.7472222 -53.2530556
-25.023899078369 -50.584201812744
-25.023899078369 -50.584201812744
-23.910800933838 -50.580299377441
-23.723300933838 -51.097198486328
-23.058599472046 -51.036399841309
-23.310300827026 -51.162799835205
-23.310300827026 -51.162799835205
-23.2391667 -50.9666667
-24.1021111 -49.6190556
-23.3525 -51.0144444
-25.5883306 -54.5638139
-23.0244444 -50.9519444
-23.0244444 -50.9519444
-23.385 -51.0758333
-23.4147222222 -50.4523888889
-23.385 -51.0758333333
-24.0236111 -50.6975
-25.5883306 -54.5638139
-23.5777778 -51.1658333
-23.2253888889 -50.9645
-23.0244444 -50.9519444
-23.0244444 -50.9519444
-22.6901944 -51.5806944
-23.5777778 -51.1658333
-23.5141667 -50.955
-24.0238889 -50.6975
-23.0244444 -50.9519444
-24.1021111 -49.6190556
-23.3525 -51.0144444
-23.3525 -51.0144444
-24.1021111 -49.6190556
-23.0244444 -50.9519444
-23.0997222 -50.8497222
-25.6315306 -54.4753528
-23.3525 -51.0144444
-23.2253888889 -50.9645
-23.385 -51.0758333
-24.1021111 -49.6190556
-23.385 -51.0758333
-23.385 -51.0758333
-24.0333333333 -50.6916666667
-23.4897222 -50.9330556
-23.385 -51.0758333
-23.385 -51.0758333
-23.5630556 -51.0716667
-23.385 -51.0758333
-23.5141667 -50.955
-25.591880556 -54.583622222
-23.05060005188 -50.228900909424
-23.05060005188 -50.228900909424
-23.194200515747 -49.758098602295
-23.017799377441 -50.406398773193
-23.910800933838 -50.580299377441
-24.166666 -54.316666
-24.066668 -54.266666

sp 60 [Crenicichla tesay]
-25.4702667 -53.6275
-25.55265 -53.4963667
-25.5880667 -53.49905
-25.5173 -53.5429
-25.4915833 -53.5319667
-25.46005 -53.531025
-25.5711833 -53.5979667
-25.46005 -53.531025
-25.5173 -53.5429
-25.5741667 -53.0969444
-25.5166667 -53.7902778
-25.5 -53.4166667
-25.5 -53.4166667
-25.7413889 -52.2327778
-25.7413889 -52.2327778
-25.7727778 -52.1197222
-25.3641667 -53.1113889
-25.6666667 -52.6
-25.6077778 -52.8791667
-25.6683333 -52.4769444
-25.6683333 -52.4769444
-25.75 -53.2666666667
-25.6683333 -52.4769444
-25.6683333 -52.4769444
-25.6683333 -52.4769444
-25.6461111 -52.3294444
-25.6461111 -52.3294444
-25.5341667 -52.9858333
-25.6155556 -52.86
-25.6461111 -52.3294444
-25.6461111 -52.3294444
-25.8786111 -53.5858333
-25.7536111 -52.0858333
-26 -51.6166667
-26 -51.6166667
-25.3969444 -53.1033333
-25.6683333 -52.4769444
-25.5175 -53.5427778
-25.6683333 -52.4769444
-25.6461111 -52.3294444
-25.7166666667 -52.9666666667
-25.5173 -53.5429
-25.4915833333 -53.5319666667
-25.3633667 -53.655
-25.6529111 -54.4541667
-25.53745 -53.8088833
-25.3633667 -53.655
-25.5880667 -53.49905
-25.6738333 -53.8544167
-25.4993167 -53.6815333
-25.5417167 -53.51055
-25.4915833333 -53.5319666667
-25.4915833333 -53.5319666667
-25.2163833 -53.6500167
-25.4915833333 -53.5319666667
-25.5697472 -53.9056556
-25.5173 -53.5429
-25.46005 -53.531025
-25.5173 -53.5429
-25.56365 -53.6047
-25.4915833 -53.5319667
-25.6023333 -53.61305
-25.46005 -53.531025
-25.5863167 -53.5020667
-25.6738333 -53.8544167
-25.6023333 -53.61305
-25.146699905396 -53.848598480225
-25.65 -51.9666666667
-26.0702777778 -52.5808333333

sp 61 [Psalidodon gymnogenys]
-25.407800674439 -52.41609954834
-25.407800674439 -52.41609954834
-25.407800674439 -52.41609954834
-25.407800674439 -52.41609954834
-25.407800674439 -52.41609954834
-25.407800674439 -52.41609954834
-25.94109916687 -52.175598144531
-25.94109916687 -52.175598144531
-25.94109916687 -52.175598144531
-25.94109916687 -52.175598144531
-25.94109916687 -52.175598144531
-25.695600509644 -51.659698486328
-25.695600509644 -51.659698486328
-25.695600509644 -51.659698486328
-25.695600509644 -51.659698486328
-25.695600509644 -51.659698486328
-25.695600509644 -51.659698486328
-25.695600509644 -51.659698486328
-25.695600509644 -51.659698486328
-25.695600509644 -51.659698486328
-25.695600509644 -51.659698486328
-25.695600509644 -51.659698486328
-25.695600509644 -51.659698486328
-25.695600509644 -51.659698486328
-25.695600509644 -51.659698486328
-25.695600509644 -51.659698486328
-25.449699401856 -52.908100128174
-25.449699401856 -52.908100128174
-25.449699401856 -52.908100128174
-25.407800674439 -52.41609954834
-25.407800674439 -52.41609954834
-25.407800674439 -52.41609954834
-25.407800674439 -52.41609954834
-25.632499694824 -53.346698760986
-25.695600509644 -51.659698486328
-25.695600509644 -51.659698486328
-25.695600509644 -51.659698486328
-25.695600509644 -51.659698486328
-25.695600509644 -51.659698486328
-25.695600509644 -51.659698486328
-25.695600509644 -51.659698486328
-25.695600509644 -51.659698486328
-25.695600509644 -51.659698486328
-25.695600509644 -51.659698486328
-25.695600509644 -51.659698486328
-25.695600509644 -51.659698486328
-25.695600509644 -51.659698486328
-25.449699401856 -52.908100128174
-25.449699401856 -52.908100128174
-25.449699401856 -52.908100128174
-25.449699401856 -52.908100128174
-25.517898 -53.52585
-25.395299911499 -51.458099365234
-25.395299911499 -51.458099365234
-25.395299911499 -51.458099365234
-25.5 -53.4166667
-25.75 -52.0833333
-25.75 -52.1666667
-26.0138889 -51.6561111
-26 -51.6166667
-26 -51.6166667
-26 -51.6166667
-26.2502778 -51.1027778
-25.7536111 -52.0858333
-25.5417167 -53.51055
-25.4478639 -53.4464472
-25.5417167 -53.51055
-25.4422278 -53.4424306
-25.5 -53.4166667

sp 62 [Parodon nasus]
-24.1833333 -53.3166667
-24.9166667 -54.1666667
-23.5 -52
-23.3516667 -52.4661111
-23.3516667 -52.4661111
-23.3038889 -52.5938889
-23.3516667 -52.4661111
-24.3024125 -53.289919
-24.1963889 -53.3188889
-23.2925 -51.1730556
-24.1841667 -53.9008333
-23.8686111 -52.8155556
-24.1841667 -53.9008333
-23.6783333 -53.2630556
-24.072222 -49.624444
-24.5911111 -54.0683333
-23.3266667 -51.8447222
-23.515 -51.4991667
-23.2266667 -50.98
-23.385 -51.0758333333
-23.4608333333 -51.2413888889
-23.385 -51.0758333
-23.4149166667 -50.4523
-22.9827778 -51.4583333
-23.3525 -51.0144444
-23.4608333 -51.2413889
-23.385 -51.0758333
-22.9968888889 -50.9788333333
-23.385 -51.0758333
-23.385 -51.0758333
-23.385 -51.0758333
-23.385 -51.0758333
-23.4147222222 -50.4523888889
-23.385 -51.0758333333
-23.2552778 -51.0663889
-23.3525 -51.0144444
-23.2463889 -51.0652778
-23.4608333333 -51.2413888889
-23.385 -51.0758333
-23.385 -51.0758333
-23.385 -51.0758333
-23.2416667 -51.2180556
-23.4608333333 -51.2413888889
-23.385 -51.0758333
-23.385 -51.0758333
-23.3525 -51.0144444
-23.385 -51.0758333
-23.09422222 -50.99711111
-23.385 -51.0758333
-23.385 -51.0758333333
-23.385 -51.0758333
-23.2253888889 -50.9645
-23.385 -51.0758333
-23.4608333333 -51.2413888889
-23.385 -51.0758333
-23.385 -51.0758333
-23.385 -51.0758333
-24.0333333333 -50.6916666667
-23.4608333333 -51.2413888889
-23.385 -51.0758333333
-23.385 -51.0758333
-23.385 -51.0758333
-23.385 -51.0758333
-23.310300827026 -51.162799835205
-23.310300827026 -51.162799835205
-23.723300933838 -51.097198486328
-25.023899078369 -50.584201812744
-25.023899078369 -50.584201812744

sp 63 [Apareiodon vittatus]
-25.407800674439 -52.41609954834
-25.407800674439 -52.41609954834
-25.407800674439 -52.41609954834
-25.407800674439 -52.41609954834
-25.407800674439 -52.41609954834
-25.407800674439 -52.41609954834
-25.94109916687 -52.175598144531
-25.632499694824 -53.346698760986
-25.632499694824 -53.346698760986
-25.632499694824 -53.346698760986
-26.484199523926 -51.990600585938
-25.695600509644 -51.659698486328
-25.695600509644 -51.659698486328
-25.695600509644 -51.659698486328
-25.695600509644 -51.659698486328
-25.449699401856 -52.908100128174
-25.449699401856 -52.908100128174
-25.449699401856 -52.908100128174
-25.449699401856 -52.908100128174
-25.449699401856 -52.908100128174
-25.449699401856 -52.908100128174
-25.449699401856 -52.908100128174
-25.449699401856 -52.908100128174
-25.449699401856 -52.908100128174
-25.449699401856 -52.908100128174
-25.449699401856 -52.908100128174
-25.449699401856 -52.908100128174
-25.449699401856 -52.908100128174
-25.418899536133 -53.180801391602
-25.418899536133 -53.180801391602
-26.029778 -51.879061
-26.064875 -51.906447
-26.064875 -51.906447
-25.5741667 -53.0969444
-25.5741667 -53.0969444
-25.5 -53.4166667
-26.1186111 -51.8833333
-25.6063889 -52.6238889
-25.3969444 -53.1033333
-25.7727778 -52.1197222
-25.7536111 -52.0858333
-26.2211111 -51.2719444
-25.5366667 -53.4863889
-25.5136111 -53.0011111
-25.5136111 -53.0011111
-25.4916667 -52.2144444
-25.7536111 -52.0858333
-25.5366667 -53.4863889
-25.5366667 -53.4863889
-25.517898 -53.52585
-25.50053 -53.675084
-25.483963 -52.216254
-25.46845 -52.116434
-25.427799224854 -49.273101806641
-25.427799224854 -49.273101806641
-25.427799224854 -49.273101806641
-25.427799224854 -49.273101806641
-25.395299911499 -51.458099365234
-26.083334 -51.549999
-25.5883306 -54.5638139
-25.4478639 -53.4464472
-25.7166666667 -52.9666666667
-25.7336111111 -53.7997222222
-25.5686111111 -53.0763888889
-25.5594444444 -53.1072222222
-25.5680555556 -53.1227777778

sp 64 [Hypostomus hermanni]
-24.12 -49.41
-24.7813889 -52.9002778
-23.7 -52.1166667
-23.7 -52.1166667
-23.671667 -52.159167
-24.9483333 -52.5969444
-24.8727778 -50.2522222
-22.9666667 -51.8166667
-24.3872222222 -50.4777777778
-24.3902778 -50.5905556
-24.5205556 -51.67
-23.7 -52.1166667
-22.9666667 -51.8166667
-25.0263889 -50.0663889
-25.0297222 -50.1008333
-24.7488889 -52.7094444
-24.9483333 -52.5969444
-24.5588889 -53.1288889
-25.0388889 -50.1277778
-23.3027778 -51.8619444
-23.3027778 -51.8619444
-23.2736111 -49.945
-25.0388889 -50.1277778
-24.5841667 -50.3863889
-23.4716667 -50.8938889
-24.118611 -49.411111
-24.118611 -49.411111
-23.3266667 -51.8447222
-25.0277778 -52.4588889
-25.0297222 -50.1008333
-23.6758333 -52.1205556
-24.2275 -53.3338889
-23.6416667 -52.2613889
-23.5630556 -51.0716667
-23.5141667 -50.955
-24.2803333 -49.6949167
-23.310300827026 -51.162799835205
-23.310300827026 -51.162799835205
-23.385 -51.0758333333
-23.3777777778 -50.3477777778
-23.15536111 -50.573
-23.2253888889 -50.9645
-23.385 -51.0758333333
-23.2253888889 -50.9645
-23.385 -51.0758333333
-24.1021111 -49.6190556
-23.4147222222 -50.4523888889
-23.5777778 -51.1658333
-23.385 -51.0758333333
-23.385 -51.0758333333
-23.385 -51.0758333
-23.9328 -51.5756361111
-23.4149166667 -50.4523
-23.5777778 -51.1658333
-23.385 -51.0758333333
-23.385 -51.0758333333
-23.385 -51.0758333
-23.385 -51.0758333
-23.8950166667 -50.953425
-24.1021111 -49.6190556
-23.3883333 -50.435
-24.2803333 -49.6949167
-23.5630556 -51.0716667
-24.208299636841 -50.949401855469
-23.017799377441 -50.406398773193
-22.755800247192 -51.37919998169

sp 65 [Leporinus striatus]
-22.783333 -53.283333
-22.783333 -53.283333
-24.183332 -53.25
-25.5466667 -54.5880556
-24.4833333 -54.3
-24.887222 -54.218611
-22.7719444 -53.2669444
-22.7719444 -53.2669444
-23.723300933838 -51.097198486328
-25.094999313354 -50.16189956665
-24.323900222778 -50.615600585938
-25.094999313354 -50.16189956665
-24.509399414062 -50.413600921631
-23.2971944444 -50.4786666667
-23.0244444 -50.9519444
-24.7 -50.9
-25.591880556 -54.583622222
-23.2253888889 -50.9645
-23.0244444 -50.9519444
-23.0211111 -50.9536111
-23.0244444 -50.9519444
-23.0144444 -50.9
-23.05060005188 -50.228900909424
-25.023899078369 -50.584201812744
-25.023899078369 -50.584201812744
-25.023899078369 -50.584201812744
-23.017799377441 -50.406398773193
-23.017799377441 -50.406398773193
-25.094999313354 -50.16189956665
-25.094999313354 -50.16189956665
-25.094999313354 -50.16189956665
-23.910800933838 -50.580299377441
-23.03689956665 -50.838298797607
-23.03689956665 -50.838298797607
-23.058599472046 -51.036399841309
-23.723300933838 -51.097198486328
-24.323900222778 -50.615600585938
-24.509399414062 -50.413600921631
-23.2971944444 -50.4786666667
-25.547800064087 -54.58810043335
-23.852288 -50.446333
-25.023899078369 -50.584201812744
-25.023899078369 -50.584201812744
-23.0244444 -50.9519444
-23.2253888889 -50.9645
-25.591880556 -54.583622222
-23.0244444 -50.9519444
-23.0144444 -50.9
-24.7 -50.9
-23.0244444 -50.9519444
-23.0211111 -50.9536111
-23.058599472046 -51.036399841309
-23.03689956665 -50.838298797607
-23.03689956665 -50.838298797607
-23.017799377441 -50.406398773193
-23.05060005188 -50.228900909424
-23.017799377441 -50.406398773193
-25.023899078369 -50.584201812744
-25.094999313354 -50.16189956665
-23.910800933838 -50.580299377441
-24.166666 -54.316666
-24.766666 -52.916668
-24.766666 -52.916668
-24.766666 -52.866665
-24.766666 -52.866665
-24.916666 -54.200001

sp 66 [Cambeva diabola]
-25.36 -50.34
-25.29 -50.11
-24.92 -50.01
-24.87 -49.98
-23.81 -50.13
-24.12 -49.41
-23.96 -50.23
-24.8652778 -49.9788889
-23.3036111 -52.0308333
-23.3036111 -52.0308333
-25.2944444 -50.1138889
-25.9208333 -50.0094444
-23.3311111 -52.0072222
-23.3036111 -52.0308333
-23.3036111 -52.0308333
-25.2944444 -50.1138889
-24.9944444 -50.1597222
-24.9938889 -50.1580556
-24.9938889 -50.1580556
-23.2166667 -50.0358333
-25.3638889 -50.3436111
-25.3638889 -50.3436111
-23.81222 -50.1319
-24.118611 -49.411111
-23.957778 -50.235
-25.0819444 -51.1763889
-23.3575 -52.0169444
-23.35 -52.0166667
-23.35 -52.0166667
-25.0388889 -50.1277778
-24.8652778 -49.9788889
-23.0215833333 -51.1328333333
-23.0166666667 -51.1166666667
-23.4800833333 -51.5053333333
-24.1021111 -49.6190556
-23.6197222 -51.2322222
-23.6380556 -51.3466667
-23.6380556 -51.3466667
-23.1552778 -50.5730556
-25.4701666667 -50.329
-23.0265194444 -51.1314027778
-23.0171222222 -51.0774444444
-25.0830556 -50.0830556
-23.6197222 -51.2322222
-24.24375 -50.2067777778
-25.0830556 -50.0830556
-25.4846666667 -50.3215277778
-23.5261388889 -51.4901666667
-23.5163611111 -51.5002222222
-23.4035833333 -50.5492777778
-23.15536111 -50.573
-23.0536111111 -51.0927777778
-23.0277222222 -51.1424166667
-23.4030556 -50.3938889
-23.3777777778 -50.3477777778
-23.910800933838 -50.580299377441
-23.058599472046 -51.036399841309
-24.251100540161 -49.705799102783
-23.64999961853 -51.354999542236
-23.3036111 -52.0308333
-23.81222 -50.1319
-23.957778 -50.235
-24.4666667 -50.9
-24.118611 -49.411111
-23.6181830556 -51.1098580556

sp 67 [Isbrueckerichthys duseni]
-25.08278 -49.46889
-25.08278 -49.46889
-25.19056 -49.31444
-24.851667 -49.722221
-25.3628611111 -49.5103611111
-24.9633333333 -49.7608611111
-25.2717777778 -49.5601388889
-25.2877778 -49.550177778
-25.7580556 -50.1288889
-24.628889 -49.465556
-24.628889 -49.465556
-24.617222 -49.419722
-25.2625 -49.3991667
-25.2625 -49.3991667
-25.3305556 -49.7838889
-25.3305556 -49.7838889
-25.255 -49.7858333
-25.255 -49.7858333
-25.2991667 -49.4108333
-24.9447222 -49.2994444
-25.1344444 -49.7566667
-25.2088889 -49.6013889
-25.2775 -49.5608333
-25.3436111 -49.6633333
-25.3011111 -49.4675
-25.2991667 -49.4108333
-24.9447222 -49.2994444
-25.0594444 -49.8830556
-25.3244444 -49.7916667
-25.3244444 -49.7916667
-25.1344444 -49.7566667
-25.2088889 -49.6013889
-25.2775 -49.5608333
-25.4375 -49.6652778
-25.3436111 -49.6633333
-25.3011111 -49.4675
-25.4375 -49.6652778
-25.059444 -49.883055
-24.7922222 -50.0116667
-24.7922222 -50.0116667
-24.9833335876 -49.0833320618
-25.1499996185 -49.1166648865
-25.2083055556 -49.6046944444
-24.9103055556 -49.4283333333
-25.2877777778 -49.5501777778
-25.1332777778 -49.7562777778
-24.9599166667 -49.8511666667
-25.2329166667 -49.6407222222
-25.13327778 -49.75627778
-25.2618055556 -49.6868611111
-25.2999992371 -49.0833320618
-25.0499992371 -49.0999984741
-25.2000007629 -49.1166648865
-25.0116672516 -49.3388900757
-25.1108333333 -49.0969444444
-25.1345 -49.7566388889
-25.2774722222 -49.5607222222
-25.3009722222 -49.4675555556
-25.2623611111 -49.3992222222
-25.1345 -49.7566388889
-25.2774722222 -49.5607222222
-25.3009722222 -49.4675555556
-25.29925 -49.4108888889
-25.2623611111 -49.3992222222
-24.9447777778 -49.2993055556

sp 68 [Hisonotus francirochai]
-25.4338333333 -50.6109166667
-23.4035833333 -50.5492777778
-23.46525 -51.5333888889
-23.5374444444 -50.7937222222
-24.0268333333 -50.1893333333
-23.385 -51.0758333333
-23.0166666667 -51.1166666667
-23.385 -51.0758333333
-22.8787222222 -51.01325
-23.4608333333 -51.2413888889
-23.3036111 -52.0308333
-23.3036111 -52.0308333
-23.3036111 -52.0308333
-23.3036111 -52.0308333
-23.3302778 -52.45
-23.0948611111 -50.9971388889
-23.385 -51.0758333333
-23.5454583333 -50.7188388889
-23.385 -51.0758333333
-25.4689444444 -50.3886388889
-23.385 -51.0758333333
-23.1552778 -50.5730556
-23.385 -51.0758333333
-23.4868972222 -50.78215
-23.2422222 -51.1025
-24.5079722222 -49.9119166667
-23.4754444444 -51.4702222222
-23.4853055556 -50.7556388889
-23.385 -51.0758333333
-23.385 -51.0758333333
-23.385 -51.0758333333
-23.4608333 -51.2413889
-23.3777777778 -50.3477777778
-23.0265194444 -51.1314027778
-23.5842527778 -50.8577
-23.385 -51.0758333333
-23.385 -51.0758333
-24.3369444 -50.5897222
-23.4366666667 -51.5285833333
-22.8897222 -51.4825
-23.2253888889 -50.9645
-22.8791111111 -51.0600277778
-23.3777778 -50.3477778
-23.5108055556 -50.7513722222
-24.509399414062 -50.413600921631
-23.310300827026 -51.162799835205
-23.309700012207 -51.369201660156
-23.309700012207 -51.369201660156
-23.309700012207 -51.369201660156
-23.309700012207 -51.369201660156
-23.309700012207 -51.369201660156
-23.309700012207 -51.369201660156
-23.309700012207 -51.369201660156
-23.309700012207 -51.369201660156
-23.309700012207 -51.369201660156
-23.309700012207 -51.369201660156
-24.323900222778 -50.615600585938
-23.309700012207 -51.369201660156
-23.309700012207 -51.369201660156
-23.309700012207 -51.369201660156
-23.309700012207 -51.369201660156
-23.309700012207 -51.369201660156
-24.251100540161 -49.705799102783
-23.723300933838 -51.097198486328

sp 69 [Otothyropsis biamnicus]
-25.28 -50.65
-25.64 -50.64
-25.45 -50.3
-25.39 -50.36
-25.39 -50.35
-25.36 -50.34
-25.29 -50.11
-24.87 -49.98
-24.12 -49.41
-25.5 -53.4166667
-22.7522222 -53.1147222
-25.2944444 -50.1138889
-25.2944444 -50.1138889
-23.2502778 -52.5269444
-24.3913889 -50.5277778
-25.640278 -50.6438889
-24.8652778 -49.9788889
-24.8652778 -49.9788889
-23.3036111 -52.0308333
-25.640278 -50.6438889
-23.172656 -49.921664
-23.3427778 -51.9180556
-24.8827778 -50.1180556
-23.2166667 -50.0358333
-24.9480556 -50.395
-25.3897222 -50.3494444
-23.3211111 -51.9133333
-24.118611 -49.411111
-24.118611 -49.411111
-25.2791667 -50.6533333
-25.2791667 -50.6533333
-25.4480556 -50.2988889
-25.3886111 -50.3563889
-25.3638889 -50.3436111
-25.4480556 -50.2988889
-25.3886111 -50.3563889
-25.3638889 -50.3436111
-25.5366667 -53.4863889
-25.5366667 -53.4863889
-23.3744444 -51.9691667
-25.4627222222 -49.9190555556
-24.29675 -50.5819722222
-25.4689444444 -50.3886388889
-24.5079722222 -49.9119166667
-25.4338333333 -50.6109166667
-23.09422222 -50.99711111
-25.7325555556 -50.36525
-23.09422222 -50.99711111
-25.6843333333 -50.2783055556
-24.4998611111 -49.8958611111
-25.6843333333 -50.2783055556
-25.2358333 -50.0047222
-24.251100540161 -49.705799102783
-26.2166666667 -51.0666666667
-25.995 -50.8666666667
-25.9333333333 -49.1666666667
-25.25 -50.0166666667
-25.8436107635 -49.7275009155
-25.8483333333 -49.7272222222
-25.8483333333 -49.7272222222
-24.1747222222 -50.6605555556
-24.3052777778 -50.6063888889
-24.3052777778 -50.6063888889
-24.1747222222 -50.6605555556

sp 70 [Phenacorhamdia tenebrosa]
-24.21 -51.37
-25.08 -51.18
-24.12 -49.41
-23.7361 -53.49
-23.0215833333 -51.1328333333
-23.5382055556 -50.7777111111
-23.4853055556 -50.7556388889
-23.0171222222 -51.0774444444
-23.385 -51.0758333333
-23.4608333333 -51.2413888889
-23.46375 -51.5624722222
-23.5538333333 -50.7668055556
-23.5163611111 -51.5002222222
-23.3036111 -52.0308333
-23.3036111 -52.0308333
-23.2502778 -52.5269444
-24.2147222 -51.3730556
-22.7655556 -53.2577778
-23.2658333 -52.5438889
-23.3122222 -52.5938889
-23.3444444 -51.9311111
-23.3575 -52.0186111
-24.3463889 -53.85
-24.3463889 -53.85
-24.3463889 -53.85
-24.3005556 -53.8861111
-24.3005556 -53.8861111
-24.1841667 -53.9008333
-24.3005556 -53.8861111
-23.1694444 -52.5305556
-24.300556 -53.886111
-24.118611 -49.411111
-23.3663888889 -51.9597222222
-23.6663889 -53.205
-22.75 -53.2666667
-23.3622222 -51.9694444
-23.0661111 -51.9533333
-23.9152778 -52.4119444
-23.3611111 -51.9861111
-23.395 -51.8486111
-23.6 -52.4666667
-23.6 -52.4666667
-23.6783333 -53.2630556
-25.0819444 -51.1763889
-24.3463889 -53.85
-24.118611 -49.411111
-23.3744444 -51.9691667
-22.7864444444 -51.4873888889
-23.6197222 -51.2322222
-23.3638055556 -50.9875
-23.4608333333 -51.2413888889
-23.385 -51.0758333333
-23.2169305556 -51.3335777778
-23.3638055556 -50.9875
-23.4608333333 -51.2413888889
-23.6197222 -51.2322222
-23.4147222222 -50.4523888889
-23.0536111111 -51.0927777778
-23.058599472046 -51.036399841309
-23.058599472046 -51.036399841309
-23.310300827026 -51.162799835205
-23.309700012207 -51.369201660156
-23.309700012207 -51.369201660156
-23.894444 -51.29056

sp 71 [Rhamdia branneri]
-25.69 -51.74
-25.55 -51.49
-25.44 -51.43
-25.47 -51.24
-25.695600509644 -51.659698486328
-25.4478639 -53.4464472
-25.5417167 -53.51055
-25.75 -53.2666666667
-25.5 -53.4166667
-25.5 -53.2236111
-25.75 -52.1666667
-25.75 -52.1666667
-25.75 -52.1666667
-25.75 -52.1666667
-25.5744444 -53.0733333
-25.5 -53.4166667
-25.5 -53.4166667
-25.7713889 -52.1141667
-25.4725 -52.645
-25.5 -53.416667
-25.5 -53.4166667
-25.75 -52.0833333
-25.75 -52.0833333
-25.75 -52.0833333
-25.75 -52.0833333
-25.75 -52.0833333
-25.75 -52.0833333
-25.5841667 -52.5841667
-25.35 -52.15
-25.6388889 -51.9655556
-25.5372222 -51.8113889
-25.75 -52.1666667
-25.3936111 -51.4561111
-25.7536111 -52.0858333
-25.0797222 -53.6238889
-25.6894444 -51.7425
-25.4680556 -51.2433333
-25.1530556 -53.2777778
-25.0797222 -53.6238889
-25.1619444 -53.8294444
-25.5530556 -51.4902778
-25.4425 -51.4288889
-25.5366667 -53.4863889
-25.5366667 -53.4863889
-25.6388889 -51.9655556
-25.6388889 -51.9655556
-25.6388889 -51.9655556
-25.6388889 -51.9655556
-25.6388889 -51.9655556
-25.6388889 -51.9655556
-25.6388889 -51.9655556
-25.5366667 -53.4863889
-25.75 -52.1666667
-25.75 -52.1666667
-25.4916667 -52.2144444
-26.035 -51.1891667
-25.7536111 -52.0858333
-25.7536111 -52.0858333
-25.9980556 -53.6580556
-26.0333333 -53.7
-25.621 -52.6208055556
-25.94109916687 -52.175598144531
-25.433332 -49.283333
-26.3327777778 -52.1233333333

sp 72 [Deuterodon iguape]
-25.306699752808 -48.328899383545
-25.306699752808 -48.328899383545
-25.59 -48.6113888889
-25.1166667 -49.9163889
-25.1166667 -49.9163889
-25.8202778 -49.0677778
-25.3244444 -49.7916667
-25.2088889 -49.6013889
-25.2088889 -49.6013889
-25.3244444 -49.7916667
-25.476900100708 -48.834400177002
-25.476900100708 -48.834400177002
-25.476900100708 -48.834400177002
-25.476900100708 -48.834400177002
-25.476900100708 -48.834400177002
-25.476900100708 -48.834400177002
-25.476900100708 -48.834400177002
-25.476900100708 -48.834400177002
-25.476900100708 -48.834400177002
-25.476900100708 -48.834400177002
-25.476900100708 -48.834400177002
-25.476900100708 -48.834400177002
-25.476900100708 -48.834400177002
-25.476900100708 -48.834400177002
-25.476900100708 -48.834400177002
-25.476900100708 -48.834400177002
-25.476900100708 -48.834400177002
-25.476900100708 -48.834400177002
-25.476900100708 -48.834400177002
-25.476900100708 -48.834400177002
-25.476900100708 -48.834400177002
-25.476900100708 -48.834400177002
-25.476900100708 -48.834400177002
-25.476900100708 -48.834400177002
-25.476900100708 -48.834400177002
-25.476900100708 -48.834400177002
-25.476900100708 -48.834400177002
-25.476900100708 -48.834400177002
-25.476900100708 -48.834400177002
-25.476900100708 -48.834400177002
-25.476900100708 -48.834400177002
-25.476900100708 -48.834400177002
-25.476900100708 -48.834400177002
-25.476900100708 -48.834400177002
-24.9297333333 -49.4845833333
-24.797222 -48.551388
-24.667778 -48.984444
-24.742777 -48.532223
-25.2083055556 -49.6046944444
-25.4586 -49.5283
-25.4586 -49.5283
-25.3686 -49.4514
-24.8236 -49.2611
-25.45 -48.87
-24.765832901 -49.3366661072
-25.20875 -49.6014444444
-25.20875 -49.6014444444
-25.32 -49.79
-25.21 -49.6
-25.09 -49.83
-25.13 -49.95
-25.12 -49.92

sp 73 [Hypostomus myersi]
-25.632499694824 -53.346698760986
-25.449699401856 -52.908100128174
-25.418899536133 -53.180801391602
-25.5 -53.4166667
-25.5 -53.4166667
-25.5 -53.4166667
-25.5 -53.4166667
-25.5 -53.4166667
-25.5741667 -53.0969444
-25.5741667 -53.0969444
-25.5741667 -53.0969444
-25.5175 -53.5427778
-25.5175 -53.5427778
-25.5183333 -53.5377778
-25.4963889 -53.5316667
-25.6025 -53.6138889
-25.5147222 -53.5447222
-25.5705556 -53.9055556
-25.75 -52.0833333
-25.75 -52.0833333
-25.75 -52.0833333
-25.75 -52.0833333
-25.75 -52.0833333
-25.5 -53.4166667
-25.75 -52.0833333
-25.5741667 -53.0969444
-25.5741667 -53.0969444
-25.75 -52.0833333
-25.7536111 -52.0858333
-25.5175 -53.5427778
-25.5366667 -53.4863889
-26.2511111 -51.1047222
-25.5366667 -53.4863889
-25.7536111 -52.0858333
-26 -51.6166667
-25.4916667 -52.2144444
-26 -51.6166667
-26 -51.6166667
-26 -51.6166667
-26 -51.6166667
-26 -51.6166667
-26 -51.6166667
-26 -51.6166667
-26 -51.6166667
-25.7536111 -52.0858333
-25.6011111 -49.4022222
-25.7536111 -52.0858333
-25.5422222 -53.03
-25.6255556 -52.6202778
-25.5366667 -53.4863889
-26 -51.6166667
-25.75 -52.0833333
-25.632499694824 -53.346698760986
-25.695600509644 -51.659698486328
-25.544700622559 -49.890300750732
-25.418899536133 -53.180801391602
-25.483963 -52.216254
-25.4702667 -53.6275
-25.5697472 -53.9056556
-25.65 -51.9666666667

sp 74 [Leporellus vittatus]
-25.433332 -54.583332
-22.783333 -53.283333
-25.433332 -54.583332
-24.183332 -53.25
-24.6 -52.799999
-24.066668 -54.266666
-25.433332 -54.583332
-24.083334 -54.266666
-25.433332 -54.583332
-23.716667 -53.966667
-23.2253888889 -50.9645
-23.4147222222 -50.4523888889
-24.85 -50.0166666667
-23.0244444 -50.9519444
-22.9793611111 -50.8045277778
-23.0244444 -50.9519444
-23.5141667 -50.955
-23.2253888889 -50.9645
-23.2253888889 -50.9645
-23.0244444 -50.9519444
-23.05060005188 -50.228900909424
-23.05060005188 -50.228900909424
-24.893100738525 -52.202800750732
-22.755800247192 -51.37919998169
-23.910800933838 -50.580299377441
-23.910800933838 -50.580299377441
-23.058599472046 -51.036399841309
-23.058599472046 -51.036399841309
-23.2253888889 -50.9645
-24.7886111 -50.3244444
-25.4341667 -54.5808333
-25.5466667 -54.5880556
-25.5466667 -54.5880556
-25.3469444 -54.2388889
-23.2253888889 -50.9645
-23.4147222222 -50.4523888889
-23.5141667 -50.955
-23.2253888889 -50.9645
-23.0244444 -50.9519444
-23.0244444 -50.9519444
-22.9793611111 -50.8045277778
-23.0244444 -50.9519444
-24.85 -50.0166666667
-23.05060005188 -50.228900909424
-23.058599472046 -51.036399841309
-22.755800247192 -51.37919998169
-23.05060005188 -50.228900909424
-24.893100738525 -52.202800750732
-23.910800933838 -50.580299377441
-23.910800933838 -50.580299377441
-23.058599472046 -51.036399841309
-23.716667 -53.966667
-24.766666 -52.916668
-24.766666 -52.916668
-24.766666 -52.916668
-24.766666 -52.916668
-24.766666 -52.916668
-24.766666 -52.866665
-23.833334 -53.200001
-23.833334 -53.200001
-23.833334 -53.200001
-24.05786813 -50.7111141

sp 75 [Schizodon intermedius]
-23.0997222 -50.8497222
-23.0244444 -50.9519444
-23.0244444 -50.9519444
-23.0244444 -50.9519444
-23.0244444 -50.9519444
-22.6901944 -51.5806944
-23.0244444 -50.9519444
-23.0244444 -50.9519444
-23.0244444 -50.9519444
-23.0316388889 -50.44775
-23.385 -51.0758333
-23.0244444 -50.9519444
-23.0244444 -50.9519444
-23.0244444 -50.9519444
-23.0244444 -50.9519444
-23.0244444 -50.9519444
-23.0244444 -50.9519444
-23.0244444 -50.9519444
-23.0244444 -50.9519444
-23.0244444 -50.9519444
-23.0244444 -50.9519444
-23.0244444 -50.9519444
-23.0200555556 -50.9541388889
-23.0244444 -50.9519444
-22.85059928894 -51.028301239014
-22.85059928894 -51.028301239014
-22.85059928894 -51.028301239014
-22.85059928894 -51.028301239014
-22.85059928894 -51.028301239014
-23.03689956665 -50.838298797607
-23.058599472046 -51.036399841309
-23.0316388889 -50.44775
-23.0244444 -50.9519444
-23.0244444 -50.9519444
-23.0244444 -50.9519444
-23.0244444 -50.9519444
-23.0244444 -50.9519444
-23.0244444 -50.9519444
-23.385 -51.0758333
-23.0244444 -50.9519444
-22.6901944 -51.5806944
-23.0244444 -50.9519444
-23.0244444 -50.9519444
-23.0244444 -50.9519444
-23.0244444 -50.9519444
-23.0244444 -50.9519444
-23.0244444 -50.9519444
-23.0244444 -50.9519444
-23.0244444 -50.9519444
-23.0244444 -50.9519444
-23.0244444 -50.9519444
-23.0244444 -50.9519444
-23.0244444 -50.9519444
-23.0997222 -50.8497222
-23.0200555556 -50.9541388889
-23.03689956665 -50.838298797607
-23.058599472046 -51.036399841309
-22.85059928894 -51.028301239014
-22.85059928894 -51.028301239014
-22.85059928894 -51.028301239014
-22.85059928894 -51.028301239014
-22.85059928894 -51.028301239014

sp 76 [Hypostomus regani]
-23.310300827026 -51.162799835205
-24.066668 -54.266666
-24.166666 -54.316666
-24.066668 -54.266666
-23.7 -52.1166667
-23.671667 -52.159167
-24.8727778 -50.2522222
-24.3872222222 -50.4777777778
-24.9269444 -54.0608333
-23.7 -52.1166667
-22.75 -53.2833333
-22.9666667 -51.8166667
-22.7647222 -53.2575
-25.0277778 -52.4588889
-22.761111 -53.251944
-25.449722 -54.603333
-24.0391667 -52.2727778
-24.4219444 -54.0194444
-24.918611 -54.203333
-24.076111 -54.255278
-24.8333333 -54.3333333
-24.3833333 -54.2405556
-25.5466667 -54.5880556
-24.2277778 -53.3347222
-22.863300323486 -51.387199401855
-23.310300827026 -51.162799835205
-23.4608333333 -51.2413888889
-23.2253888889 -50.9645
-23.5141667 -50.955
-23.4608333333 -51.2413888889
-23.2463889 -51.0652778
-23.4608333333 -51.2413888889
-23.5141667 -50.955
-23.4608333 -51.2413889
-23.2253888889 -50.9645
-23.4608333 -51.2413889
-23.2416667 -51.2180556
-23.4608333333 -51.2413888889
-23.2971944444 -50.4786666667
-23.4608333 -51.2413889
-23.4608333333 -51.2413888889
-25.5883306 -54.5638139
-23.4608333 -51.2413889
-23.3525 -51.0144444
-23.2266667 -50.98
-23.2905556 -50.9797222
-24.5575 -50.0375
-23.2111111 -50.9497222
-23.4608333333 -51.2413888889
-23.05060005188 -50.228900909424
-23.254199981689 -50.979999542236
-23.254199981689 -50.979999542236
-23.64999961853 -51.354999542236
-23.254199981689 -50.979999542236
-23.550800323486 -51.460800170898
-23.550800323486 -51.460800170898
-22.755800247192 -51.37919998169
-23.05060005188 -50.228900909424
-23.723300933838 -51.097198486328
-23.4166660309 -51.1333351135
-24.0799999237 -54.2558326721

sp 77 [Heptapterus longicauda]
-24.21 -51.37
-25.08 -51.18
-25.27 -50.85
-24.36 -51.15
-24.12 -49.41
-24.84472 -51.29972
-23.515 -51.4991667
-24.4666667 -50.9
-24.4666667 -50.9
-23.48 -51.8808333
-23.6202778 -51.9655556
-23.6202778 -51.9655556
-23.6202778 -51.9655556
-23.6202778 -51.9655556
-23.515 -51.4991667
-24.4666667 -50.9
-24.2147222 -51.3730556
-24.2147222 -51.3730556
-23.8686111 -52.8155556
-23.2277778 -49.9755556
-23.6783333 -53.2630556
-25.2708333 -50.85
-23.3266667 -51.8447222
-24.0391667 -52.2727778
-23.3972222 -51.8522222
-23.3036111 -52.0308333
-23.395 -51.8486111
-23.6 -52.4666667
-23.8686111 -52.8155556
-23.3266667 -51.8447222
-25.0819444 -51.1763889
-25.0819444 -51.1763889
-23.3083333 -51.8833333
-24.6091667 -51.2588889
-24.118611 -49.411111
-24.118611 -49.411111
-23.886111 -52.821944
-23.886111 -52.821944
-24.0391667 -52.2727778
-23.3266667 -51.8447222
-24.0391667 -52.2727778
-24.3177778 -52.1172222
-23.6416667 -51.8591667
-25.0427778 -51.53
-23.3227778 -51.8913889
-25.2155556 -50.9688889
-23.310300827026 -51.162799835205
-23.5261388889 -51.4901666667
-23.5163611111 -51.5002222222
-23.3525 -51.0144444
-23.2391667 -50.9663889
-24.0930388889 -51.2877388889
-23.46375 -51.5624722222
-24.3511944444 -51.2330555556
-23.66525 -51.4973888889
-23.9328 -51.5756361111
-24.1021111 -49.6190556
-24.1918222222 -51.5812888889
-23.310300827026 -51.162799835205
-23.863889 -51.346389

sp 78 [Isbrueckerichthys calvus]
-23.74528 -51.30806
-23.65 -51.355
-23.5508 -51.4608
-23.9252527778 -50.9670333333
-24.0578388889 -50.4060972222
-23.7267444444 -50.7053138889
-24.2518611111 -50.5296055556
-24.1751361111 -50.6241194444
-23.9564166667 -51.1139722222
-23.6602778 -51.3075
-23.5772222 -51.3713889
-23.9543333333 -51.1149444444
-23.6677778 -51.32
-24.5811111 -50.8497222
-24.5811111 -50.8497222
-24.4858333 -50.7319444
-24.4858333 -50.7319444
-24.4858333 -50.7319444
-23.6833333 -51.3166667
-24.4858333 -50.7319444
-23.6459361111 -50.6984888889
-23.6705888889 -50.7284
-23.9612305556 -51.0215166667
-23.6299805556 -50.8026361111
-24.2518611111 -50.5296055556
-23.7939666667 -50.7270972222
-24.2518611111 -50.5296055556
-23.5772222 -51.3713889
-23.9237222222 -51.0874722222
-23.2266667 -50.98
-24.0578388889 -50.4060972222
-24.0578388889 -50.4060972222
-23.6602778 -51.3075
-24.0126083333 -50.5090111111
-23.7075 -51.2297222
-23.6067444444 -50.7371722222
-23.5791667 -51.3702778
-23.7358277778 -50.7188333333
-24.2518611111 -50.5296055556
-24.0434222222 -50.4294111111
-24.0434222222 -50.4294111111
-24.0126083333 -50.5090111111
-24.1694833333 -50.5274388889
-23.4683333 -51.4013889
-23.5791667 -51.3702778
-24.0578388889 -50.4060972222
-24.0434222222 -50.4294111111
-23.6821388889 -50.7953916667
-24.2518611111 -50.5296055556
-24.208299636841 -50.949401855469
-24.323900222778 -50.615600585938
-23.64999961853 -51.354999542236
-23.64999961853 -51.354999542236
-24.208299636841 -50.949401855469
-23.66 -51.3075
-23.5772222222 -51.3713888889
-24.4861111111 -50.7330555556
-23.6819444444 -51.3152777778
-23.5788888889 -51.37
-24.3883333333 -50.7869444444

sp 79 [Psalidodon gymnodontus]
-25.5 -53.2236111
-25.5 -53.4166667
-25.5 -53.4166667
-25.5 -53.4166667
-25.5 -53.4166667
-25.5 -53.4166667
-25.75 -52.0833333
-25.6177778 -52.7275
-25.6177778 -52.7275
-25.6077778 -52.8791667
-25.6077778 -52.8791667
-25.6972222 -52.4605556
-25.75 -52.1666667
-25.7961111 -52.1352778
-25.5341667 -52.9858333
-25.6388889 -51.9655556
-25.1530556 -53.2777778
-25.1619444 -53.8294444
-26 -51.6166667
-26 -51.6166667
-26 -51.6166667
-25.5366667 -53.4863889
-25.5372222 -51.8113889
-25.5372222 -51.8113889
-25.5372222 -51.8113889
-25.75 -52.1666667
-25.6388889 -51.9655556
-25.75 -52.1666667
-25.6388889 -51.9655556
-25.6397222 -52.6255556
-25.7713889 -52.1141667
-25.7713889 -52.1141667
-25.75 -52.1666667
-25.7536111 -52.0858333
-25.75 -52.0833333
-25.75 -52.0833333
-25.75 -52.0833333
-25.75 -52.0833333
-25.6333333 -52.6
-25.6333333 -52.6
-25.75 -52.1666667
-25.6388889 -51.9655556
-25.6388889 -51.9655556
-25.3936111 -51.4561111
-25.5366667 -53.4863889
-25.7536111 -52.0858333
-26 -51.6166667
-25.5261111 -53.0166667
-25.6666667 -52.6
-25.6666667 -52.6
-25.6411111 -52.1227778
-25.75 -52.1666667
-25.4478639 -53.4464472
-25.4478639 -53.4464472
-25.4478639 -53.4464472
-25.6477777778 -51.9536111111
-25.695600509644 -51.659698486328
-25.395299911499 -51.458099365234
-25.533333 -53.016666
-25.633333 -52.616665

sp 80 [Acentronichthys leptos]
-25.306699752808 -48.328899383545
-25.306699752808 -48.328899383545
-25.306699752808 -48.328899383545
-25.306699752808 -48.328899383545
-25.306699752808 -48.328899383545
-25.306699752808 -48.328899383545
-25.306699752808 -48.328899383545
-25.306699752808 -48.328899383545
-25.306699752808 -48.328899383545
-25.88279914856 -48.574699401855
-25.476900100708 -48.834400177002
-25.520000457764 -48.509201049805
-25.520000457764 -48.509201049805
-25.520000457764 -48.509201049805
-25.520000457764 -48.509201049805
-25.428600311279 -48.711898803711
-25.428600311279 -48.711898803711
-25.428600311279 -48.711898803711
-25.5855555556 -48.6216666667
-25.4413889 -48.5411111
-25.45 -48.8666667
-25.3625 -48.8327778
-25.3625 -48.8327778
-25.225 -48.7785833333
-25.2016944444 -48.2536388889
-25.88279914856 -48.574699401855
-25.88279914856 -48.574699401855
-25.476900100708 -48.834400177002
-25.476900100708 -48.834400177002
-25.476900100708 -48.834400177002
-25.520000457764 -48.509201049805
-25.520000457764 -48.509201049805
-25.520000457764 -48.509201049805
-25.533333 -48.7
-25.182782 -48.299122
-25.483333 -48.866667
-25.1001 -48.215691
-25.716667 -48.733333
-25.3 -48.533333
-25.185591 -48.254669
-25.466667 -48.85
-25.233333 -48.533333
-25.428600311279 -48.711898803711
-25.428600311279 -48.711898803711
-25.306699752808 -48.328899383545
-25.466667 -48.816666
-25.466667 -48.816666
-25.7905277778 -48.7660277778
-25.5272222222 -48.7491111111
-25.2935 -48.7403055556
-25.3809444444 -48.86425
-25.2264444444 -48.56775
-25.7629722222 -48.7663055556
-25.7064722222 -48.7536666667
-25.2577777778 -48.3016666667
-25.3999996185 -48.9000015259
-25.3666667938 -48.9000015259
-25.1736106873 -48.4199981689
-25.3911113739 -48.8605537415

sp 81 [Crenicichla sp. 1]
-23.0244444 -50.9519444
-23.385 -51.0758333333
-23.0215833333 -51.1328333333
-22.9858333 -51.5566667
-23.0244444 -50.9519444
-23.3525 -51.0144444
-23.4608333 -51.2413889
-23.4897222 -50.9330556
-23.0266055556 -51.0577333333
-23.310300827026 -51.162799835205
-23.310300827026 -51.162799835205
-23.310300827026 -51.162799835205
-22.821100234985 -51.59529876709
-22.996700286865 -51.190601348877
-23.723300933838 -51.097198486328
-23.03689956665 -50.838298797607
-23.03689956665 -50.838298797607
-23.058599472046 -51.036399841309
-23.910800933838 -50.580299377441
-23.910800933838 -50.580299377441
-24.166666 -54.316666
-25.05 -54.2833333
-24.8333333 -54.3333333
-23.0244444 -50.9519444
-24.5602778 -54.0597222
-24.5911111 -54.0683333
-24.5911111 -54.0683333
-24.6666667 -54.2166667
-24.6666667 -54.2166667
-24.6666667 -54.2166667
-25.5880556 -54.5541667
-25.4333333 -54.55
-25.4333333 -54.55
-25.049336 -52.406315
-25.5466667 -54.5880556
-25.5466667 -54.5880556
-23.6416667 -51.8591667
-25.4333333 -54.6
-24.7488889 -53.7994444
-25.4391667 -54.5569444
-25.5833333 -54.585
-25.4333333 -54.55
-24.6158333 -54.1616667
-23.3111111 -51.8916667
-25.049336 -52.406315
-24.85 -54.35
-22.75 -53.2833333
-24.5655556 -54.1502778
-24.5911111 -54.0683333
-24.6666667 -54.2166667
-24.6666667 -54.2166667
-24.7488889 -53.7994444
-25.4388889 -54.5555556
-25.4391667 -54.5569444
-23.0265194444 -51.1314027778
-23.0244444 -50.9519444
-23.385 -51.0758333

sp 82 [Prochilodus lineatus]
-23.310300827026 -51.162799835205
-22.772222 -53.266944
-23.385 -51.0758333
-22.656400680542 -52.859699249268
-24.85 -50.0166666667
-23.3525 -51.0144444
-23.385 -51.0758333
-24.7886111 -50.3244444
-22.7647222 -53.2575
-24.8369444 -54.3341667
-24.3788889 -54.2052778
-22.8119444 -53.3777778
-23.5186111 -52.0386111
-23.5186111 -52.0386111
-24.2838889 -53.8244444
-22.7552778 -53.2577778
-22.75 -53.2833333
-24.2275 -53.8141667
-24.1841667 -53.9008333
-23.5752 -53.9019
-24.827778 -54.357778
-25.446944 -54.549444
-23.403278 -51.942258
-22.7719444 -53.2669444
-24.2552778 -51.6580556
-23.6566667 -53.9063889
-23.6502778 -53.9433333
-25.652911111 -54.454166667
-23.2391667 -50.9663889
-23.5141667 -50.955
-23.0244444 -50.9519444
-24.1021111 -49.6190556
-23.0244444 -50.9519444
-23.4147222222 -50.4523888889
-23.5141667 -50.955
-25.094999313354 -50.16189956665
-23.310300827026 -51.162799835205
-23.310300827026 -51.162799835205
-23.310300827026 -51.162799835205
-23.058599472046 -51.036399841309
-23.309700012207 -51.369201660156
-23.309700012207 -51.369201660156
-23.723300933838 -51.097198486328
-23.723300933838 -51.097198486328
-24.509399414062 -50.413600921631
-24.032499313354 -50.45830154419
-25.023899078369 -50.584201812744
-25.023899078369 -50.584201812744
-25.023899078369 -50.584201812744
-25.023899078369 -50.584201812744
-22.85059928894 -51.028301239014
-23.910800933838 -50.580299377441
-24.083334 -54.266666
-24.083334 -54.266666
-24.083334 -54.266666
-24.066668 -54.266666
-24.166666 -54.316666

sp 83 [Glanidium ribeiroi]
-25.418899536133 -53.180801391602
-25.418899536133 -53.180801391602
-25.75 -52.1666667
-25.75 -52.1666667
-25.75 -52.1666667
-25.75 -52.1666667
-25.75 -52.1666667
-25.75 -52.1666667
-25.75 -52.1666667
-25.75 -52.1666667
-25.75 -52.1666667
-25.5741667 -53.0969444
-25.5741667 -53.0969444
-25.75 -52.0833333
-25.75 -52.0833333
-25.75 -52.0833333
-25.75 -52.0833333
-25.75 -52.0833333
-25.75 -52.0833333
-25.75 -52.0833333
-25.5 -53.4166667
-25.5 -53.4166667
-25.6333333 -52.6
-25.575 -53.1155556
-25.575 -53.1155556
-25.7536111 -52.0858333
-25.5938889 -54.3658333
-25.5366667 -53.4863889
-25.75 -52.0833333
-25.5366667 -53.4863889
-25.6177778 -52.7275
-25.6077778 -52.8791667
-25.5538889 -53.0388889
-25.75 -52.1666667
-25.75 -52.1666667
-25.75 -52.1666667
-25.5366667 -53.4863889
-25.5366667 -53.4863889
-25.5366667 -53.4863889
-25.5366667 -53.4863889
-25.5366667 -53.4863889
-25.75 -52.0833333
-25.7536111 -52.0858333
-25.5366667 -53.4863889
-25.75 -52.1666667
-25.75 -52.1666667
-25.75 -52.1666667
-25.5741667 -53.0969444
-25.75 -52.0833333
-25.75 -52.0833333
-25.745 -52.25
-25.521569 -53.634575
-25.483963 -52.216254
-25.6203333 -54.3914444
-25.65 -51.9666666667

sp 84 [Hyphessobrycon bifasciatus]
-25.476900100708 -48.834400177002
-25.476900100708 -48.834400177002
-25.476900100708 -48.834400177002
-25.476900100708 -48.834400177002
-25.476900100708 -48.834400177002
-25.476900100708 -48.834400177002
-25.476900100708 -48.834400177002
-25.476900100708 -48.834400177002
-25.476900100708 -48.834400177002
-25.476900100708 -48.834400177002
-25.476900100708 -48.834400177002
-25.476900100708 -48.834400177002
-25.476900100708 -48.834400177002
-25.476900100708 -48.834400177002
-25.476900100708 -48.834400177002
-25.476900100708 -48.834400177002
-25.476900100708 -48.834400177002
-25.476900100708 -48.834400177002
-25.476900100708 -48.834400177002
-25.427799224854 -49.273101806641
-25.427799224854 -49.273101806641
-25.427799224854 -49.273101806641
-25.427799224854 -49.273101806641
-25.427799224854 -49.273101806641
-25.427799224854 -49.273101806641
-25.427799224854 -49.273101806641
-25.427799224854 -49.273101806641
-25.306699752808 -48.328899383545
-25.306699752808 -48.328899383545
-25.365600585938 -49.076900482178
-25.534700393677 -49.206401824951
-25.608031 -49.543609
-25.333388 -48.673926
-25.609105 -49.111959
-25.62072 -49.25547
-25.500452 -49.000934
-25.428600311279 -48.711898803711
-25.428600311279 -48.711898803711
-25.428600311279 -48.711898803711
-25.428600311279 -48.711898803711
-25.4233333 -49.1127778
-25.319166666667 -48.659166666667
-25.4333333333 -48.7
-25.4333333333 -49.2833333333
-25.4033336639 -48.8725013733
-25.3127784729 -48.6775016785
-25.4150009155 -48.8730545044
-25.1808338165 -48.4072227478
-25.6091666667 -49.1119444444
-25.5166666667 -49.2166666667
-25.6755555556 -49.5347222222
-25.59 -49.0980555556
-25.427778244 -49.2730560303
-25.3066673279 -48.3288879395

sp 85 [Gymnotus omarorum]
-22.7166667 -51.5630556
-23.4754444444 -51.4702222222
-23.5422222 -51.0366667
-23.2066667 -50.9305556
-23.2416667 -51.2180556
-23.2066667 -50.9305556
-23.385 -51.0758333333
-23.2858055556 -50.5703611111
-23.2375 -51.1638889
-23.0244444 -50.9519444
-24.1021111 -49.6190556
-23.2422222 -51.1025
-23.385 -51.0758333
-23.2066667 -50.9305556
-23.2066667 -50.9305556
-23.0244444 -50.9519444
-22.9513888889 -50.8214444444
-23.3433888889 -50.9001111111
-23.4366666667 -51.5285833333
-23.4282222222 -51.3833888889
-23.385 -51.0758333
-23.0220277778 -50.7362777778
-23.0244444 -50.9519444
-23.385 -51.0758333333
-22.7167222222 -51.5629166667
-23.385 -51.0758333333
-23.0244444 -50.9519444
-23.5827222222 -50.7183888889
-23.1830556 -50.9497222
-23.2463889 -51.0652778
-23.2066667 -50.9305556
-23.385 -51.0758333333
-23.385 -51.0758333333
-23.2066667 -50.9305556
-23.385 -51.0758333
-23.385 -51.0758333333
-22.9968888889 -50.9788333333
-23.7255 -50.4428888889
-23.0244444 -50.9519444
-23.310300827026 -51.162799835205
-23.310300827026 -51.162799835205
-23.310300827026 -51.162799835205
-23.058599472046 -51.036399841309
-23.310300827026 -51.162799835205
-24.208299636841 -50.949401855469
-23.407499313354 -50.356700897217
-23.310300827026 -51.162799835205
-23.03689956665 -50.838298797607
-23.03689956665 -50.838298797607
-23.310300827026 -51.162799835205
-23.058599472046 -51.036399841309
-23.254199981689 -50.979999542236
-23.273333 -51.440556

sp 86 [Crenicichla jaguarensis]
-23.310300827026 -51.162799835205
-23.310300827026 -51.162799835205
-23.385 -51.0758333333
-23.385 -51.0758333333
-23.0244444 -50.9519444
-23.385 -51.0758333
-23.385 -51.0758333333
-24.083334 -54.266666
-23.7252778 -51.0972222
-23.6833333 -51.955
-24.9483333 -52.5969444
-24.9483333 -52.5969444
-23.6416667 -51.8591667
-23.6347222 -51.8472222
-23.5513889 -51.4611111
-24.902778 -54.211944
-25.449722 -54.603333
-23.8522222 -50.3883333
-23.5513889 -51.4611111
-24.5911111 -54.0683333
-24.4091667 -52.0441667
-25.049336 -52.406315
-23.7041667 -52.0058333
-23.3266667 -51.8447222
-23.5141667 -50.955
-23.2253888889 -50.9645
-23.4149166667 -50.4523
-23.385 -51.0758333333
-23.385 -51.0758333333
-22.92 -51.5797222
-23.41475 -50.4527777778
-23.385 -51.0758333333
-23.2391667 -50.9663889
-23.1552778 -50.5730556
-23.385 -51.0758333333
-23.3883333 -50.435
-23.3777777778 -50.3477777778
-23.2253888889 -50.9645
-23.385 -51.0758333
-23.385 -51.0758333333
-23.2266667 -50.98
-23.0316388889 -50.44775
-23.3853416667 -51.0761416667
-23.0244444 -50.9519444
-23.385 -51.0758333333
-23.385 -51.0758333333
-24.1918222222 -51.5812888889
-23.723300933838 -51.097198486328
-23.723300933838 -51.097198486328
-23.723300933838 -51.097198486328
-23.03689956665 -50.838298797607
-24.7327777778 -53.8911111111

sp 87 [Moenkhausia intermedia]
-25.5880556 -54.5541667
-25.4452778 -54.6041667
-22.7647222 -53.2575
-22.75 -53.2833333
-23.5752 -53.9019
-22.7566667 -53.2686111
-25.449722 -54.603333
-22.75 -53.2833333
-22.7741667 -53.3322222
-25.4333333 -54.5819444
-22.7988889 -53.3588889
-22.7472222 -53.2530556
-25.449722 -54.603333
-25.2666667 -54.25
-25.4333333 -54.5819444
-22.75 -53.2666667
-22.7658333 -53.2577778
-22.7719444 -53.2669444
-24.1102778 -54.3077778
-22.75 -53.2833333
-23.723300933838 -51.097198486328
-23.0244444 -50.9519444
-23.385 -51.0758333
-23.0244444 -50.9519444
-23.3525 -51.0144444
-23.0942222222 -50.9971111111
-22.6069444444 -52.1588888889
-23.0244444 -50.9519444
-23.0244444 -50.9519444
-23.0244444 -50.9519444
-23.0316388889 -50.44775
-23.2391667 -50.9663889
-22.6602778 -51.6316111
-23.0244444 -50.9519444
-23.0942222222 -50.9971111111
-23.0244444 -50.9519444
-23.0244444 -50.9519444
-23.0244444 -50.9519444
-23.0244444 -50.9519444
-23.2391667 -50.9663889
-23.0244444 -50.9519444
-23.2955556 -50.9163889
-23.0244444 -50.9519444
-23.0244444 -50.9519444
-23.05060005188 -50.228900909424
-23.03689956665 -50.838298797607
-23.03689956665 -50.838298797607
-23.910800933838 -50.580299377441
-23.017799377441 -50.406398773193
-25.023899078369 -50.584201812744
-23.058599472046 -51.036399841309
-24.166666 -54.316666

sp 88 [Pimelodella gracilis]
-22.765 -52.4219444
-23.2955556 -50.9163889
-25.547800064087 -54.58810043335
-24.1918222222 -51.5812888889
-24.5575 -50.0375
-23.2391667 -50.9663889
-23.3122222 -52.5938889
-23.6347222 -52.2466667
-24.2838889 -53.8244444
-23.6783333 -53.2630556
-24.3505556 -53.9008333
-23.935 -54.0175
-22.75 -53.2833333
-23.3001 -53.6923
-24.0312 -54.0773
-24.3177778 -52.1172222
-25.4497222 -54.6033333
-24.828403 -54.369383
-25.449722 -54.603333
-25.449722 -54.603333
-24.4833333 -54.3
-24.8333333 -54.3333333
-23.3111111 -51.8916667
-25.5466667 -54.5880556
-23.9311111 -53.2130556
-24.1966667 -53.3222222
-25.4452778 -54.6041667
-25.4497222 -54.6033333
-25.4388889 -54.5558333
-25.438889 -54.555833
-23.3266667 -51.8447222
-23.6502778 -53.9433333
-23.6566667 -53.9063889
-23.6502778 -53.9433333
-25.4347222222 -54.5783333333
-22.6901944 -51.5806944
-23.353956 -51.008312
-24.0238889 -50.6975
-23.0244444 -50.9519444
-23.0997222 -50.8497222
-23.2955556 -50.9163889
-23.0997222 -50.8497222
-23.3525 -51.0144444
-23.4608333 -51.2413889
-23.3525 -51.0144444
-23.2391667 -50.9663889
-23.058599472046 -51.036399841309
-23.03689956665 -50.838298797607
-24.079999923706 -54.255798339844
-24.079999923706 -54.255798339844
-24.893100738525 -52.202800750732
-23.910800933838 -50.580299377441

sp 89 [Characidium pterostictum]
-25.28 -50.65
-25.33 -49.78
-25.32 -49.79
-25.25 -49.79
-25.13 -49.76
-24.63 -49.47
-25.13 -49.95
-25.306699752808 -48.328899383545
-25.31028 -48.93444
-25.31028 -48.93444
-25.55444 -48.80056
-24.628889 -49.465556
-25.3305556 -49.7838889
-25.255 -49.7858333
-25.255 -49.7858333
-25.3244444 -49.7916667
-25.1344444 -49.7566667
-24.628889 -49.465556
-25.3305556 -49.7838889
-25.1344444 -49.7566667
-25.3244444 -49.7916667
-25.3666667 -48.8333333
-25.3625 -48.8327778
-25.1961944444 -48.5095555556
-25.2250722222 -48.2818805556
-25.5256111111 -48.8063333333
-25.1461666667 -48.3687222222
-25.1984166667 -48.5070833333
-25.2935 -48.7403055556
-25.306699752808 -48.328899383545
-25.306699752808 -48.328899383545
-25.306699752808 -48.328899383545
-25.306699752808 -48.328899383545
-25.88279914856 -48.574699401855
-24.9006111111 -49.4433611111
-25.5771388889 -48.7237222222
-25.5272222222 -48.7491111111
-25.7629722222 -48.7663055556
-25.7064722222 -48.7536666667
-25.1332777778 -49.7562777778
-25.4150833333 -48.8937222222
-25.3809444444 -48.86425
-25.4586 -49.5283
-25.5833339691 -48.7166671753
-25.9333324432 -48.9166679382
-25.3999996185 -48.9000015259
-25.4833335876 -48.8333320618
-25.9661102295 -48.8286094666
-25.4111118317 -48.8408317566
-25.177778244 -48.3805541992
-25.1345 -49.7566388889

sp 90 [Harttia kronei]
-25.19056 -49.31444
-25.3305556 -49.7838889
-25.3305556 -49.7838889
-25.255 -49.7858333
-25.255 -49.7858333
-24.7922222 -50.0116667
-25.3244444 -49.7916667
-25.1344444 -49.7566667
-25.2088889 -49.6013889
-25.2775 -49.5608333
-25.4375 -49.6652778
-25.3011111 -49.4675
-25.2991667 -49.4108333
-25.1344444 -49.7566667
-25.2088889 -49.6013889
-25.2775 -49.5608333
-25.4375 -49.6652778
-25.3011111 -49.4675
-25.2991667 -49.4108333
-24.9447222 -49.2994444
-25.3244444 -49.7916667
-25.7580556 -50.1288889
-24.742777 -48.532223
-24.701944 -48.756943
-24.701944 -48.756943
-25.2717777778 -49.5601388889
-25.2083055556 -49.6046944444
-25.4586 -49.5283
-25.4586 -49.5283
-25.4586 -49.5283
-25.3686 -49.4514
-24.8236 -49.2611
-25.2991657257 -49.5480537415
-25.0116672516 -49.3388900757
-25.2774722222 -49.5607222222
-25.4373888889 -49.6653611111
-24.9447777778 -49.2993055556
-25.2774722222 -49.5607222222
-25.29925 -49.4108888889
-25.33 -49.78
-25.32 -49.79
-25.25 -49.79
-25.13 -49.76
-25.21 -49.6
-25.28 -49.56
-25.44 -49.67
-25.3 -49.47
-25.3 -49.41
-24.94 -49.3
-25.12 -49.92

sp 91 [Hypostomus tietensis]
-24.12 -49.41
-23.3311111 -52.0072222
-24.3872222222 -50.4777777778
-24.3902778 -50.5905556
-24.3872222222 -50.4777777778
-24.8458333 -50.2883333
-24.3005556 -53.8861111
-24.118611 -49.411111
-24.3872222222 -50.4777777778
-23.3427778 -51.9180556
-23.3027778 -51.8619444
-25.0263889 -50.0663889
-24.3024125 -53.289919
-24.411389 -49.623611
-23.3744444 -51.9691667
-23.2258333 -50.2311111
-24.1963889 -53.3188889
-24.3080556 -53.9066667
-24.346389 -53.85
-24.346389 -53.85
-24.0391667 -52.2727778
-23.4005556 -51.6405556
-24.323900222778 -50.615600585938
-23.3525 -51.0144444
-23.3525 -51.0144444
-23.3525 -51.0144444
-24.0238889 -50.6975
-24.0238889 -50.6975
-23.2955556 -50.9163889
-23.0244444 -50.9519444
-23.0244444 -50.9519444
-23.3525 -51.0144444
-23.2391667 -50.9663889
-23.0244444 -50.9519444
-23.0244444 -50.9519444
-23.4608333 -51.2413889
-23.385 -51.0758333
-23.0244444 -50.9519444
-23.0244444 -50.9519444
-24.0175 -50.6975
-23.0244444 -50.9519444
-24.0238889 -50.6975
-23.310300827026 -51.162799835205
-23.310300827026 -51.162799835205
-23.310300827026 -51.162799835205
-23.910800933838 -50.580299377441
-25.023899078369 -50.584201812744
-22.85059928894 -51.028301239014
-23.910800933838 -50.580299377441

sp 92 [Aphyocharax anisitsi]
-24.8991667 -54.2172222
-25.5558333333 -54.5916666667
-23.3122222 -52.5938889
-23.5752 -53.9019
-23.2998 -53.6991
-24.887222 -54.218611
-25.459167 -54.5275
-24.3833333 -54.2405556
-24.85 -54.35
-24.85 -54.35
-22.7719444 -53.2669444
-22.7472222 -53.2530556
-25.5558333333 -54.5916666667
-23.2658333 -52.5438889
-22.75 -53.2833333
-22.7741667 -53.3322222
-23.403278 -51.942258
-22.757883 -53.271704
-25.5558333333 -54.5916666667
-23.6502778 -53.9433333
-22.75 -53.25
-23.2066667 -50.9305556
-22.666311 -53.093984
-23.2066667 -50.9305556
-23.2066667 -50.9305556
-22.6602778 -51.6316111
-23.2066667 -50.9305556
-23.2066667 -50.9305556
-23.2066667 -50.9305556
-23.05060005188 -50.228900909424
-23.017799377441 -50.406398773193
-23.058599472046 -51.036399841309
-23.058599472046 -51.036399841309
-23.0144444 -50.9
-23.2066667 -50.9305556
-22.666311 -53.093984
-23.0144444 -50.9
-23.2066667 -50.9305556
-23.2066667 -50.9305556
-23.2066667 -50.9305556
-22.6602778 -51.6316111
-23.2066667 -50.9305556
-23.2066667 -50.9305556
-23.05060005188 -50.228900909424
-23.058599472046 -51.036399841309
-23.058599472046 -51.036399841309
-23.017799377441 -50.406398773193
-23.05060005188 -50.228900909424

sp 93 [Deuterodon ribeirae]
-25.45 -48.8666667
-25.59 -48.6113888889
-25.3625 -48.8327778
-25.8088889 -48.9938889
-25.9561111 -50.6852778
-25.8091667 -48.9944444
-25.8086111 -48.9936111
-25.6961111 -48.9683333
-25.8570833333 -48.7846666667
-25.7064722222 -48.7536666667
-25.8297222222 -48.7910833333
-25.2264444444 -48.56775
-25.2264444444 -48.56775
-25.7553333333 -48.7720555556
-25.225 -48.7785833333
-25.2016944444 -48.2536388889
-25.2016944444 -48.2536388889
-25.5272222222 -48.7491111111
-24.998852 -48.628022
-24.798611 -48.551388
-24.797222 -48.551388
-24.707222 -48.659168
-25.7064722222 -48.7536666667
-25.5272222222 -48.7491111111
-25.2250722222 -48.2818805556
-25.225 -48.7785833333
-25.8570833333 -48.7846666667
-25.7553333333 -48.7720555556
-25.2935 -48.7403055556
-25.8669722222 -48.7881666667
-25.4674444444 -48.8706111111
-25.8669722222 -48.7881666667
-25.2163055556 -48.2663055556
-25.1947222222 -48.4045833333
-25.2935 -48.7403055556
-25.4674444444 -48.8706111111
-25.1947222222 -48.4045833333
-25.1961944444 -48.5095555556
-25.8297222222 -48.7910833333
-25.1984166667 -48.5070833333
-25.3999996185 -48.9000015259
-25.6333333333 -48.5833333333
-25.4666671753 -48.7833328247
-25.4666671753 -48.7833328247
-25.3127784729 -48.6775016785
-25.4222221375 -48.8747215271
-25.3127784729 -48.6775016785
-25.1752777778 -48.2966666667

sp 94 [Hisonotus leucofrenatus]
-25.55444 -48.80056
-25.1961944444 -48.5095555556
-25.2264444444 -48.56775
-25.1984166667 -48.5070833333
-25.2016944444 -48.2536388889
-25.306699752808 -48.328899383545
-25.88279914856 -48.574699401855
-25.88279914856 -48.574699401855
-25.88279914856 -48.574699401855
-25.476900100708 -48.834400177002
-25.1001 -48.215691
-25.32527 -48.705314
-25.5272222222 -48.7491111111
-25.1461666667 -48.3687222222
-25.466667 -48.849998
-25.450001 -48.849998
-25.2935 -48.7403055556
-25.1947222222 -48.4045833333
-25.8570833333 -48.7846666667
-25.7905277778 -48.7660277778
-25.8297222222 -48.7910833333
-25.5256111111 -48.8063333333
-25.7064722222 -48.7536666667
-25.5833339691 -48.7166671753
-25.3436111111 -48.8277777778
-25.4833335876 -48.8333320618
-25.3091659546 -48.7422218323
-25.4333324432 -48.7166671753
-25.3105564117 -48.7422218323
-25.4333324432 -48.7166671753
-25.4333324432 -48.7166671753
-25.4333324432 -48.7166671753
-25.4333324432 -48.7166671753
-25.9661102295 -48.8286094666
-25.7005558014 -48.7577781677
-25.4333324432 -48.7166671753
-25.4333324432 -48.7166671753
-25.4333324432 -48.7166671753
-25.3091659546 -48.7422218323
-25.3091659546 -48.7422218323
-25.4333324432 -48.7166671753
-25.48777771 -48.8277778625
-25.3738880157 -48.7783317566
-25.4222221375 -48.8747215271
-25.293056488 -48.7397232056
-25.48777771 -48.8277778625
-25.48777771 -48.8277778625
-25.48777771 -48.8277778625

sp 95 [Hyphessobrycon reticulatus]
-25.407800674439 -52.41609954834
-25.407800674439 -52.41609954834
-25.441699981689 -49.063301086426
-25.441699981689 -49.063301086426
-25.441699981689 -49.063301086426
-25.365600585938 -49.076900482178
-25.593099594116 -49.410301208496
-25.54194 -49.59472
-25.57944 -49.58583
-25.66139 -49.27
-25.7413889 -52.2327778
-25.160452 -48.866024
-25.94 -51.0086111
-25.94 -51.0086111
-25.75 -52.0833333
-25.8527778 -50.8727778
-25.4233333 -49.1127778
-25.5366667 -53.4863889
-25.427799224854 -49.273101806641
-25.427799224854 -49.273101806641
-25.88279914856 -48.574699401855
-25.88279914856 -48.574699401855
-25.88279914856 -48.574699401855
-26.229999542236 -51.086399078369
-25.441699981689 -49.063301086426
-25.365600585938 -49.076900482178
-25.534700393677 -49.206401824951
-25.928100585938 -49.19889831543
-25.626912 -49.618281
-25.505901 -49.036773
-26.242763 -51.106837
-25.624434 -49.085013
-25.183333 -48.516667
-25.609105 -49.111959
-25.428600311279 -48.711898803711
-25.428600311279 -48.711898803711
-25.593099594116 -49.410301208496
-25.5863167 -53.5020667
-25.466667 -48.816666
-25.883333 -48.616665
-25.883333 -48.616665
-25.466667 -48.816666
-25.8828 -48.5747
-25.095 -50.1619
-25.8742 -50.3828
-26.23 -51.0864
-25.85 -50.87
-25.94 -51.01

sp 96 [Psalidodon serratus]
-25.64 -50.64
-25.593099594116 -49.410301208496
-25.54194 -49.59472
-25.66139 -49.27
-25.66139 -49.27
-25.3665555556 -49.4098888889
-25.441699981689 -49.063301086426
-25.626912 -49.618281
-25.60901 -49.669979
-25.407578 -49.160284
-25.593099594116 -49.410301208496
-25.427799224854 -49.273101806641
-25.6517777778 -49.8561111111
-25.6430416667 -49.5901388889
-25.5311111 -49.3780556
-25.5 -53.4166667
-25.640278 -50.6438889
-26.035 -51.1891667
-26.2502778 -51.1030556
-26.3422222 -51.3422222
-26.2783333 -51.1536111
-25.9561111 -50.6852778
-26.0877778 -51.2444444
-26.1597222 -51.1391667
-25.6011111 -49.4022222
-26 -51.6166667
-25.153056 -53.277778
-25.4233333 -49.1127778
-25.5311111 -49.3780556
-25.4233333 -49.1127778
-26.1616667 -51.1388889
-26.2047222 -51.0436111
-26.0877778 -51.2444444
-26.1597222 -51.1391667
-26 -51.6166667
-25.4233333 -49.1127778
-26.035 -51.1891667
-25.6103611111 -50.3899166667
-25.6738888889 -49.5800555556
-25.3665555556 -49.4098888889
-25.6430416667 -49.5901388889
-25.6365555556 -49.6063333333
-25.8175833333 -50.3206388889
-25.4913888889 -49.6536111111
-25.4911117554 -49.6366653442
-25.4913888889 -49.6536111111

sp 97 [Scleromystax barbatus]
-25.306699752808 -48.328899383545
-25.306699752808 -48.328899383545
-25.306699752808 -48.328899383545
-25.306699752808 -48.328899383545
-25.88279914856 -48.574699401855
-25.428600311279 -48.711898803711
-25.55444 -48.80056
-25.59 -48.6113888889
-25.4413889 -48.5411111
-25.3619444 -48.8155556
-25.3625 -48.8327778
-25.2944444444 -48.3127777778
-25.2577777778 -48.3016666667
-25.306699752808 -48.328899383545
-25.88279914856 -48.574699401855
-25.88279914856 -48.574699401855
-25.476900100708 -48.834400177002
-25.533333 -48.7
-25.533333 -48.7
-25.433333 -48.866667
-25.316667 -48.516667
-25.483333 -48.816667
-25.466667 -48.85
-25.433333 -48.866667
-25.416667 -48.866667
-25.433333 -48.866667
-25.433333 -48.866667
-25.233333 -48.516667
-25.428600311279 -48.711898803711
-25.2250722222 -48.2818805556
-25.5833339691 -48.7166671753
-25.9333324432 -48.9166679382
-25.3999996185 -48.9000015259
-25.4833335876 -48.8333320618
-25.4666671753 -48.8333320618
-25.5166664124 -48.8666648865
-25.4333324432 -48.7166671753
-25.5333328247 -48.5333328247
-25.4666671753 -48.8333320618
-25.1736106873 -48.4199981689
-25.3127784729 -48.6775016785
-25.3911113739 -48.8605537415
-25.4222221375 -48.8747215271
-25.384721756 -48.7830543518
-25.177778244 -48.3805541992
-25.2166671753 -48.2999992371

sp 98 [Hypostomus iheringii]
-24.13 -49.49
-24.066668 -54.266666
-23.5141667 -50.955
-23.2253888889 -50.9645
-24.7813889 -52.9002778
-22.9666667 -51.8166667
-24.3872222222 -50.4777777778
-24.3872222222 -50.4777777778
-22.7591667 -53.2494444
-22.7647222 -53.2575
-24.0969444 -54.2866667
-23.2258333 -50.2311111
-22.7644444 -53.2583333
-22.7641667 -53.2569444
-22.764732 -53.257745
-24.131944 -49.502139
-22.765556 -53.257248
-23.6758333 -52.1205556
-24.5588889 -53.1288889
-24.1488889 -53.7475
-24.1102778 -54.3077778
-24.2275 -53.3338889
-22.6002778 -52.8722222
-25.0297222 -50.1008333
-24.1966667 -53.3222222
-24.1833333 -53.3166667
-22.764722 -53.2575
-25.5558333333 -54.5916666667
-25.5558333333 -54.5916666667
-25.5558333333 -54.5916666667
-25.5558333333 -54.5916666667
-25.5558333333 -54.5916666667
-23.3266667 -51.8447222
-23.3266667 -51.8447222
-24.2961111 -53.2872222
-23.0316388889 -50.44775
-23.2253888889 -50.9645
-23.05060005188 -50.228900909424
-23.05060005188 -50.228900909424
-23.309700012207 -51.369201660156
-23.017799377441 -50.406398773193
-22.755800247192 -51.37919998169
-22.755800247192 -51.37919998169
-22.6002777778 -52.8722222222
-24.2283333333 -53.1347222222

sp 99 [Salminus hilarii]
-25.094999313354 -50.16189956665
-25.094999313354 -50.16189956665
-25.094999313354 -50.16189956665
-24.323900222778 -50.615600585938
-24.85 -50.0166666667
-24.5575 -50.0375
-24.85 -50.0166666667
-24.5575 -50.0375
-23.3525 -51.0144444
-24.0238889 -50.6975
-24.85 -50.0166666667
-23.4147222222 -50.4523888889
-25.023899078369 -50.584201812744
-25.023899078369 -50.584201812744
-25.023899078369 -50.584201812744
-25.023899078369 -50.584201812744
-25.023899078369 -50.584201812744
-25.094999313354 -50.16189956665
-24.323900222778 -50.615600585938
-24.79109954834 -50.011901855469
-24.79109954834 -50.011901855469
-24.79109954834 -50.011901855469
-24.783333 -50
-25.5558333333 -54.5916666667
-22.7647222 -53.2575
-22.761111 -53.251944
-22.764722 -53.257222
-24.1980556 -53.3205556
-23.6566667 -53.9063889
-24.8333333 -54.3333333
-24.8458333 -50.2877778
-24.8458333 -50.2877778
-23.3525 -51.0144444
-24.0238889 -50.6975
-23.4147222222 -50.4523888889
-24.85 -50.0166666667
-25.094999313354 -50.16189956665
-25.023899078369 -50.584201812744
-25.023899078369 -50.584201812744
-25.023899078369 -50.584201812744
-25.023899078369 -50.584201812744
-25.023899078369 -50.584201812744
-24.066668 -54.266666
-24.166666 -54.316666
-22.772222 -53.266944

sp 100 [Deuterodon janeiroensis]
-25.3628611111 -49.5103611111
-24.9633333333 -49.7608611111
-25.7064722222 -48.7536666667
-25.225 -48.7785833333
-25.1163055556 -49.6696666667
-25.3154305556 -48.3100361111
-24.797222 -48.551388
-25.331667 -48.926666
-25.331667 -48.926666
-25.7905277778 -48.7660277778
-25.160452 -48.866024
-25.1980556 -48.9341667
-25.6961111 -48.9683333
-24.7922222 -50.0116667
-25.6961111 -48.9683333
-25.7080556 -48.9736111
-25.1425 -48.8688889
-25.7080556 -48.9736111
-25.6961111 -48.9683333
-25.7080556 -48.9736111
-25.7553333333 -48.7720555556
-25.13327778 -49.75627778
-25.5272222222 -48.7491111111
-25.4150833333 -48.8937222222
-25.7905277778 -48.7660277778
-25.4150833333 -48.8937222222
-25.7553333333 -48.7720555556
-25.2935 -48.7403055556
-25.5272222222 -48.7491111111
-25.7064722222 -48.7536666667
-25.1961944444 -48.5095555556
-25.2935 -48.7403055556
-25.1332777778 -49.7562777778
-25.225 -48.7785833333
-25.2083055556 -49.6046944444
-25.4586 -49.5283
-25.4586 -49.5283
-25.4586 -49.5283
-25.4586 -49.5283
-25.4586 -49.5283
-25.4586 -49.5283
-25.3686 -49.4514
-24.8236 -49.2611
-24.8236 -49.2611

sp 101 [Eigenmannia trilineata]
-24.1966667 -53.3222222
-22.75 -53.2666667
-24.827778 -54.357778
-24.1980556 -53.3205556
-25.5466667 -54.5880556
-22.75 -53.25
-22.7719444 -53.2669444
-25.2166667 -54.2
-23.6502778 -53.9433333
-23.6566667 -53.9063889
-23.6583333 -53.9194444
-23.6583333 -53.9194444
-23.6502778 -53.9433333
-23.385 -51.0758333333
-23.385 -51.0758333333
-23.385 -51.0758333333
-23.385 -51.0758333333
-22.92 -51.5797222
-23.385 -51.0758333
-23.385 -51.0758333333
-25.6529111 -54.4541667
-23.385 -51.0758333333
-23.385 -51.0758333333
-24.416666 -54.033333
-23.385 -51.0758333333
-23.0942222222 -50.9971111111
-23.385 -51.0758333333
-23.2253888889 -50.9645
-23.385 -51.0758333333
-23.0942222222 -50.9971111111
-23.385 -51.0758333333
-25.6529111 -54.4541667
-23.385 -51.0758333
-23.385 -51.0758333333
-23.2971944444 -50.4786666667
-23.385 -51.0758333333
-22.6602778 -51.6316111
-23.0942222222 -50.9971111111
-23.385 -51.0758333333
-23.385 -51.0758333333
-25.6529111 -54.4541667
-23.058599472046 -51.036399841309
-23.058599472046 -51.036399841309
-23.017799377441 -50.406398773193

sp 102 [Galeocharax gulo]
-25.4497222 -54.4366667
-25.4388889 -54.5558333
-25.4388889 -54.5558333
-25.4388889 -54.5558333
-24.827778 -54.357778
-24.9 -52.8666667
-24.4666667 -50.9
-24.7886111 -50.3244444
-24.9483333 -52.5969444
-24.7583333 -51.4136111
-23.3674 -53.7226
-25.5466667 -54.5880556
-24.1980556 -53.3205556
-24.2927778 -53.3127778
-24.75 -54.2666667
-23.25 -53.05
-25.4 -54.45
-24.4833333 -54.3
-22.75 -53.2833333
-24.1102778 -54.3077778
-25.5466667 -54.5880556
-23.3266667 -51.8447222
-23.4025 -50.4544444
-23.0244444 -50.9519444
-24.066668 -54.266666
-24.066668 -54.266666
-24.166666 -54.316666
-23.4149166667 -50.4523
-23.3525 -51.0144444
-22.666311 -53.093984
-23.3525 -51.0144444
-25.6439806 -54.4616806
-23.0997222 -50.8497222
-23.2253888889 -50.9645
-23.5141667 -50.955
-23.0244444 -50.9519444
-23.2253888889 -50.9645
-23.41475 -50.4527777778
-23.4147222222 -50.4523888889
-23.0244444 -50.9519444
-23.723300933838 -51.097198486328
-23.05060005188 -50.228900909424
-25.023899078369 -50.584201812744
-24.323900222778 -50.615600585938

sp 103 [Pimelodus microstoma]
-24.323900222778 -50.615600585938
-23.310300827026 -51.162799835205
-23.910800933838 -50.580299377441
-23.723300933838 -51.097198486328
-24.5575 -50.0375
-23.5630556 -51.0716667
-23.5141667 -50.955
-24.85 -50.0166666667
-24.7886111 -50.3244444
-24.8458333 -50.2877778
-24.8494444 -50.2869444
-24.8727778 -50.2522222
-24.8727778 -50.2522222
-24.8727778 -50.2522222
-22.9666667 -51.8166667
-24.7583333 -51.4136111
-23.3266667 -51.8447222
-23.3266667 -51.8447222
-24.1833333 -53.3166667
-23.3027778 -51.8619444
-23.3027778 -51.8619444
-23.3007778 -51.8619444
-25.449722 -54.603333
-23.3266667 -51.8447222
-23.3266667 -51.8447222
-23.3266667 -51.8447222
-24.9483333 -52.5969444
-24.9483333 -52.5969444
-23.3266667 -51.8447222
-25.0333333 -51.0666667
-25.4341667 -54.5808333
-23.07 -49.8402778
-24.7791667 -51.4263889
-24.7166667 -52.3
-24.9483333 -52.5969444
-23.5141667 -50.955
-23.0244444 -50.9519444
-23.5630556 -51.0716667
-23.4147222222 -50.4523888889
-23.4149166667 -50.4523
-24.032499313354 -50.45830154419
-23.310300827026 -51.162799835205
-23.910800933838 -50.580299377441
-25.4391666667 -54.5555555556

sp 104 [Pareiorhaphis parmula]
-25.28 -50.65
-25.85 -50.87
-25.85 -50.84
-25.95 -51.05
-25.94 -51.23
-25.97 -51.37
-25.95 -51.4
-25.85 -51.46
-25.94 -51.55
-25.53 -51.18
-25.54 -51.21
-25.59 -51.11
-25.62 -51.12
-26.123019 -51.840978
-26.134892 -51.862831
-26.465081 -51.393661
-25.2791667 -50.6533333
-25.2791667 -50.6533333
-25.5263889 -51.1794444
-25.5877778 -51.1055556
-25.6202778 -51.1225
-25.6202778 -51.1225
-25.8494444 -51.4575
-25.8502778 -50.8416667
-25.928100585938 -49.19889831543
-26.651609 -51.355617
-25.6819444444 -50.3095555556
-25.6103611111 -50.3899166667
-25.7325555556 -50.36525
-25.8175833333 -50.3206388889
-25.6553611111 -50.4051388889
-25.6103611111 -50.3899166667
-25.9333333333 -49.1666666667
-25.8666666667 -49.7166666667
-25.8738888889 -49.7283333333
-25.8441666667 -49.7277777778
-25.8438888889 -49.7275
-25.8436107635 -49.7275009155
-25.8436107635 -49.7275009155
-25.8436111111 -49.7275
-25.8483333333 -49.7272222222
-25.8483333333 -49.7272222222
-25.8483333333 -49.7272222222

sp 105 [Characidium lanei]
-25.476900100708 -48.834400177002
-25.428600311279 -48.711898803711
-25.428600311279 -48.711898803711
-25.3625 -48.8327778
-25.3666667 -48.8333333
-25.3625 -48.8327778
-25.3666667 -48.8333333
-25.13327778 -49.75627778
-25.2264444444 -48.56775
-25.2250722222 -48.2818805556
-25.225 -48.7785833333
-25.2016944444 -48.2536388889
-25.2163055556 -48.2663055556
-25.306699752808 -48.328899383545
-25.306699752808 -48.328899383545
-25.673599243164 -48.511100769043
-25.466667 -48.583333
-25.583333 -48.666667
-25.183333 -48.516667
-25.185591 -48.254669
-25.233333 -48.533333
-25.7905277778 -48.7660277778
-25.3809444444 -48.86425
-25.1947222222 -48.4045833333
-25.1984166667 -48.5070833333
-25.5272222222 -48.7491111111
-25.7064722222 -48.7536666667
-25.2577777778 -48.3016666667
-25.7553333333 -48.7720555556
-25.5256111111 -48.8063333333
-25.4674444444 -48.8706111111
-25.3154305556 -48.3100361111
-25.4620638889 -48.2319666667
-25.7629722222 -48.7663055556
-25.4150833333 -48.8937222222
-25.2935 -48.7403055556
-25.8570833333 -48.7846666667
-25.5833339691 -48.7166671753
-25.5833339691 -48.6666679382
-25.6333333333 -48.5833333333
-25.4666671753 -48.8666648865
-25.5333328247 -48.5333328247

sp 106 [Cnesterodon hypselurus]
-24.76 -50.2
-24.87 -50.24
-25.29 -50.11
-24.87 -50.25
-25.05111 -50.10306
-24.33525 -49.7916111111
-24.2511 -49.7058
-24.2511 -49.7058
-24.4411111111 -49.7708333333
-23.723300933838 -51.097198486328
-23.723300933838 -51.097198486328
-24.526100158691 -49.948600769043
-23.309700012207 -51.369201660156
-23.309700012207 -51.369201660156
-23.309700012207 -51.369201660156
-24.3239 -50.6156
-23.84225 -51.0265833333
-24.3166666667 -49.7833333333
-24.2091055556 -50.6099027778
-24.2066055556 -50.6099027778
-24.2066055556 -50.6099027778
-24.2066055556 -50.6099027778
-24.2066055556 -50.6099027778
-24.5079722222 -49.9119166667
-24.3333333 -49.7833333
-24.3333339691 -49.75
-24.3833332062 -49.8333320618
-24.25 -49.7000007629
-24.25 -49.7000007629
-24.25 -49.7000007629
-24.4333324432 -50.0333328247
-25.2944444 -50.1138889
-25.2944444 -50.1138889
-24.3166666667 -49.7833333333
-24.2066055556 -50.6099027778
-24.8711111 -50.2363889
-24.7594444 -50.2002778
-24.8711111 -50.2363889
-24.8694444 -50.1958333
-24.8694444 -50.1958333
-24.79109954834 -50.011901855469

sp 107 [Cambeva stawiarski]
-25.7713889 -52.1141667
-25.6202778 -51.1225
-25.101667 -53.311111
-25.7536111 -52.0858333
-25.809722 -51.991667
-25.797019 -52.008886
-25.9369444 -51.2297222
-25.9466667 -51.3958333
-25.9369444 -51.2297222
-25.068611 -53.233333
-25.716372 -52.022844
-25.716372 -52.022844
-25.809722 -51.991667
-25.7536111 -52.0858333
-25.75 -52.1666667
-25.4177777778 -52.0705555556
-26.0005555556 -53.6252777778
-25.6201666667 -51.1225555556
-25.817206 -51.680017
-25.75 -52.1666667
-24.8058333 -51.9105556
-25.7594444 -52.0872222
-25.7713889 -52.1141667
-25.6202778 -51.1225
-25.8402778 -51.5336111
-25.6894444 -51.7425
-25.4680556 -51.2433333
-25.5877778 -51.1055556
-25.1016667 -53.3113889
-25.0797222 -53.4008333
-25.6216889 -54.4794028
-25.6216889 -54.4794028
-25.6216889 -54.4794028
-25.6216889 -54.4794028
-25.395299911499 -51.458099365234
-25.6216889 -54.4794028
-25.6216889 -54.4794028
-25.6216889 -54.4794028
-25.6216889 -54.4794028
-25.6216889 -54.4794028

sp 108 [Hollandichthys multifasciatus]
-25.306699752808 -48.328899383545
-25.306699752808 -48.328899383545
-25.306699752808 -48.328899383545
-25.88279914856 -48.574699401855
-25.520000457764 -48.509201049805
-25.520000457764 -48.509201049805
-25.520000457764 -48.509201049805
-25.520000457764 -48.509201049805
-25.520000457764 -48.509201049805
-25.9219444 -48.6080556
-25.9225 -48.6105556
-25.3625 -48.8327778
-25.3666667 -48.8333333
-25.3625 -48.8327778
-25.3666667 -48.8333333
-25.2577777778 -48.3016666667
-25.2163055556 -48.2663055556
-25.7553333333 -48.7720555556
-25.88279914856 -48.574699401855
-25.817499160767 -48.54280090332
-25.817499160767 -48.54280090332
-25.520000457764 -48.509201049805
-25.520000457764 -48.509201049805
-25.520000457764 -48.509201049805
-25.520000457764 -48.509201049805
-25.520000457764 -48.509201049805
-25.428600311279 -48.711898803711
-25.428600311279 -48.711898803711
-25.428600311279 -48.711898803711
-25.92 -48.62
-25.92 -48.62
-25.2250722222 -48.2818805556
-25.4163888889 -48.2322222222
-25.4620638889 -48.2319666667
-25.4674444444 -48.8706111111
-25.2577777778 -48.3016666667
-25.4620638889 -48.2319666667
-25.4620638889 -48.2319666667
-25.2935 -48.7403055556
-25.9333324432 -48.9166679382

sp 109 [Hyphessobrycon griemi]
-25.306699752808 -48.328899383545
-25.306699752808 -48.328899383545
-25.306699752808 -48.328899383545
-25.520000457764 -48.509201049805
-25.520000457764 -48.509201049805
-25.59 -48.6113888889
-25.7744444 -48.5727778
-25.6666667 -48.55
-25.2264444444 -48.56775
-25.306699752808 -48.328899383545
-25.476900100708 -48.834400177002
-25.520000457764 -48.509201049805
-25.520000457764 -48.509201049805
-25.520000457764 -48.509201049805
-25.520000457764 -48.509201049805
-25.520000457764 -48.509201049805
-25.520000457764 -48.509201049805
-25.520000457764 -48.509201049805
-25.520000457764 -48.509201049805
-25.673599243164 -48.511100769043
-25.673599243164 -48.511100769043
-25.365600585938 -49.076900482178
-25.365600585938 -49.076900482178
-25.182782 -48.299122
-25.388721 -49.099372
-25.3 -48.533333
-25.289523 -48.708549
-25.500452 -49.000934
-25.333388 -48.673926
-25.816668 -48.533333
-25.2250722222 -48.2818805556
-25.2264444444 -48.56775
-25.2163055556 -48.2663055556
-25.4620638889 -48.2319666667
-25.883333 -48.616665
-25.5333328247 -48.5
-25.5833339691 -48.6666679382
-25.6333333333 -48.5833333333
-25.6666660309 -48.5166664124
-25.5333328247 -48.5333328247

sp 110 [Pimelodus britskii]
-25.5741667 -53.0969444
-25.5741667 -53.0969444
-25.9625 -51.705
-25.75 -52.0833333
-25.745 -52.2508333
-25.745 -52.2508333
-25.5380556 -53.4572222
-25.5741667 -53.0969444
-25.5 -53.4166667
-26 -51.6166667
-25.455 -53.3072222
-25.5366667 -53.4863889
-25.6202778 -54.3913889
-25.6202778 -54.3913889
-26 -51.6166667
-25.4916667 -52.2144444
-25.5366667 -53.4863889
-25.5366667 -53.4863889
-25.5222222 -53.0188889
-25.6202778 -54.3913889
-25.6202778 -54.3913889
-25.5366667 -53.4863889
-25.6666667 -52.6
-25.7536111 -52.0858333
-25.8786111 -53.5858333
-25.4478639 -53.4464472
-25.6439806 -54.4616806
-25.4478639 -53.4464472
-25.4422278 -53.4424306
-25.790255 -52.113486
-25.572200775146 -52.055801391602
-25.94109916687 -52.175598144531
-25.533333 -53.016666
-25.533333 -53.016666
-25.533333 -53.016666
-25.533333 -53.016666
-26.216667 -51.083332
-25.633333 -52.616665
-25.683332 -53.799999
-25.7944444444 -50.1983333333

sp 111 [Bryconamericus ikaa]
-25.85 -50.87
-25.94 -51.01
-25.94 -51.23
-25.95 -51.4
-25.5380556 -53.4572222
-25.5175 -53.5427778
-25.94 -51.0086111
-25.6972222 -52.4605556
-25.5341667 -52.9858333
-25.5366667 -53.4863889
-25.5222222 -53.0188889
-25.3969444 -53.1033333
-26.1161111 -53.6225
-25.5136111 -53.0011111
-25.8786111 -53.5858333
-25.455 -53.3072222
-25.455 -53.3072222
-25.455 -53.3072222
-25.455 -53.3072222
-26.0333333 -53.7
-25.5741667 -53.0969444
-25.94 -51.0086111
-25.9369444 -51.2297222
-25.9466667 -51.3958333
-25.8527778 -50.8727778
-25.8527778 -50.8727778
-25.9466667 -51.3958333
-25.1619444 -53.8294444
-25.5136111 -53.0011111
-25.5366667 -53.4863889
-25.455 -53.3072222
-25.455 -53.3072222
-25.9980556 -53.6580556
-25.53745 -53.8088833
-25.4478639 -53.4464472
-25.6652333 -53.6210167
-25.4478639 -53.4464472
-25.56365 -53.6047
-25.7605555556 -53.1144722222

sp 112 [Pimelodella meeki]
-25.094999313354 -50.16189956665
-23.310300827026 -51.162799835205
-23.2266667 -50.98
-23.385 -51.0758333
-24.872778 -50.252222
-24.8727778 -50.2522222
-24.8727778 -50.2522222
-24.8727778 -50.2522222
-23.385 -51.0758333
-23.385 -51.0758333
-23.3525 -51.0144444
-23.2858333 -50.9005556
-23.9386111 -50.7283333
-23.4147222222 -50.4523888889
-23.3525 -51.0144444
-23.1552778 -50.5730556
-23.385 -51.0758333
-23.385 -51.0758333
-23.6716667 -51.1577778
-23.2858333 -50.9005556
-23.2066667 -50.9305556
-23.09422222 -50.99711111
-23.09422222 -50.99711111
-23.6716667 -51.1577778
-23.09422222 -50.99711111
-23.09422222 -50.99711111
-23.2236111 -50.9797222
-23.385 -51.0758333
-23.2266667 -50.98
-23.181100845337 -50.646701812744
-23.058599472046 -51.036399841309
-23.058599472046 -51.036399841309
-23.254199981689 -50.979999542236
-23.254199981689 -50.979999542236
-23.310300827026 -51.162799835205
-22.821100234985 -51.59529876709
-23.310300827026 -51.162799835205
-23.310300827026 -51.162799835205
-23.017799377441 -50.406398773193

sp 113 [Serrasalmus maculatus]
-23.4025 -50.4544444
-23.4025 -50.4544444
-23.385 -51.0758333333
-22.6901944 -51.5806944
-22.7472222 -53.2530556
-22.7988889 -53.3588889
-23.1097222 -49.7936111
-24.861667 -54.288611
-25.446944 -54.549444
-22.7652778 -53.2577778
-22.75 -53.25
-23.3266667 -51.8447222
-22.75 -53.2833333
-22.7719444 -53.2669444
-24.8333333 -54.25
-23.2925 -51.1730556
-23.1305556 -49.9502778
-24.7886111 -50.3244444
-22.7166666667 -52.9333333333
-22.75 -53.2833333
-23.385 -51.0758333333
-23.4149166667 -50.4523
-23.385 -51.0758333333
-23.5141667 -50.955
-23.385 -51.0758333333
-23.385 -51.0758333333
-23.4147222222 -50.4523888889
-23.05060005188 -50.228900909424
-23.310300827026 -51.162799835205
-23.310300827026 -51.162799835205
-23.310300827026 -51.162799835205
-23.310300827026 -51.162799835205
-23.310300827026 -51.162799835205
-23.310300827026 -51.162799835205
-23.310300827026 -51.162799835205
-23.310300827026 -51.162799835205
-23.310300827026 -51.162799835205
-23.058599472046 -51.036399841309
-23.058599472046 -51.036399841309

sp 114 [Characidium schubarti]
-24.21 -49.64
-24.46 -49.52
-24.34 -49.73
-24.43 -49.68
-24.41 -49.62
-24.47 -49.49
-24.416667 -49.75
-24.416667 -49.75
-24.25 -49.75
-24.462222 -49.524444
-24.205556 -49.635833
-24.462222 -49.524444
-24.340556 -49.727222
-24.426111 -49.678333
-24.178889 -49.615556
-24.340556 -49.727222
-24.426111 -49.678333
-24.405278 -49.648333
-24.411389 -49.623611
-24.471944 -49.491111
-24.205556 -49.635833
-24.411389 -49.623611
-24.471944 -49.491111
-24.4344444444 -49.7725
-24.4998611111 -49.8958611111
-24.5079722222 -49.9119166667
-24.4849166667 -49.7605277778
-24.33525 -49.7916111111
-24.4694444444 -49.7545555556
-24.3854166667 -49.8068333333
-24.2803333 -49.6949167
-24.4546666667 -49.8058611111
-24.4780277778 -49.7728333333
-24.3333333 -49.7833333
-24.4411111111 -49.7708333333
-24.459 -49.8065277778
-24.2511 -49.7058
-24.2511 -49.7058

sp 115 [Hypostomus commersoni]
-24.657199859619 -48.991100311279
-25.593099594116 -49.410301208496
-24.666666 -54.316666
-24.7691667 -53.7225
-25.1980556 -48.9341667
-25.75 -52.0833333
-25.5 -53.4166667
-25.6480556 -54.4577778
-26.2511111 -51.1047222
-26.2511111 -51.1047222
-25.5366667 -53.4863889
-25.363611 -53.171944
-25.011667 -53.331667
-25.75 -52.0833333
-24.918611 -54.203333
-26 -51.6166667
-26 -51.6166667
-26 -51.6166667
-25.6333333 -52.6008333
-25.6333333 -52.6008333
-25.4333333 -54.55
-25.4916667 -52.2144444
-25.7536111 -52.0858333
-25.7961111 -52.1352778
-25.4333333 -54.6
-26 -51.6166667
-26 -51.6166667
-25.4333333 -54.6
-25.7536111 -52.0858333
-25.4452778 -54.6041667
-25.4333333 -54.55
-25.76969909668 -49.715801239014
-25.544700622559 -49.890300750732
-24.998852 -48.628022
-24.998852 -48.628022
-25.483963 -52.216254
-25.428600311279 -48.711898803711
-25.591880556 -54.583622222

sp 116 [Tatia neivai]
-24.9483333 -52.5969444
-24.7886111 -50.3244444
-23.4005556 -51.6405556
-23.6416667 -51.8591667
-23.6280556 -52.0605556
-24.3005556 -53.8861111
-23.9328 -54.0189
-24.75 -52.8666667
-23.0444444 -50.2280556
-22.75 -53.25
-23.3266667 -51.8447222
-23.8525 -50.3891667
-23.2971944444 -50.4786666667
-23.0144444 -50.9
-22.5427777778 -52.0277777778
-23.0942222222 -50.9971111111
-23.2253888889 -50.9645
-22.9880555556 -50.4911111111
-23.5141667 -50.955
-23.385 -51.0758333
-23.0942222222 -50.9971111111
-23.5777778 -51.1658333
-23.0211111 -50.9536111
-23.0291666667 -50.8847222222
-23.2377777778 -50.9691666667
-23.0244444 -50.9519444
-23.2377777778 -50.9691666667
-23.0244444 -50.9519444
-23.0244444 -50.9519444
-23.385 -51.0758333
-23.3525 -51.0144444
-23.39 -50.9969444444
-22.9427777778 -50.5272222222
-23.5144444444 -50.955
-23.1225 -50.4497222222
-23.2668333333 -51.0451388889
-23.017799377441 -50.406398773193
-23.058599472046 -51.036399841309

sp 117 [Eigenmannia virescens]
-25.6439806 -54.4616806
-22.9858333 -51.5566667
-23.385 -51.0758333
-23.0211111 -50.9536111
-25.6439806 -54.4616806
-24.066668 -54.266666
-24.416666 -54.033333
-25.5466667 -54.5880556
-25.4341667 -54.5808333
-24.118611 -49.411111
-23.2925 -51.1730556
-24.1102778 -54.3077778
-24.1966667 -53.3222222
-24.1966667 -53.3222222
-22.75 -53.2666667
-25.5558333333 -54.5916666667
-23.6499 -53.9448
-22.7719444 -53.2669444
-24.1980556 -53.3205556
-23.0244444 -50.9519444
-23.0244444 -50.9519444
-23.0244444 -50.9519444
-23.2391667 -50.9663889
-23.0244444 -50.9519444
-23.5141667 -50.955
-23.0244444 -50.9519444
-23.385 -51.0758333
-25.5883306 -54.5638139
-23.0244444 -50.9519444
-23.310300827026 -51.162799835205
-23.03689956665 -50.838298797607
-24.079999923706 -54.255798339844
-22.85059928894 -51.028301239014
-25.023899078369 -50.584201812744
-23.910800933838 -50.580299377441
-25.095 -50.1619
-24.166666 -54.316666

sp 118 [Megaleporinus piavussu]
-22.8119444 -53.3777778
-24.1833333 -53.3166667
-24.8463889 -50.2875
-22.7719444 -53.2669444
-24.1 -54.2666667
-23.0244444 -50.9519444
-23.2066667 -50.9305556
-24.0175 -50.6975
-23.2066667 -50.9305556
-23.0244444 -50.9519444
-23.0244444 -50.9519444
-23.2066667 -50.9305556
-23.0244444 -50.9519444
-23.2066667 -50.9305556
-23.2066667 -50.9305556
-23.0244444 -50.9519444
-23.05060005188 -50.228900909424
-22.755800247192 -51.37919998169
-22.85059928894 -51.028301239014
-23.03689956665 -50.838298797607
-23.03689956665 -50.838298797607
-23.2066667 -50.9305556
-23.2066667 -50.9305556
-23.0244444 -50.9519444
-23.0244444 -50.9519444
-23.2066667 -50.9305556
-23.0244444 -50.9519444
-23.0244444 -50.9519444
-23.2066667 -50.9305556
-23.2066667 -50.9305556
-23.0244444 -50.9519444
-24.0175 -50.6975
-23.05060005188 -50.228900909424
-23.03689956665 -50.838298797607
-23.03689956665 -50.838298797607
-22.755800247192 -51.37919998169
-22.85059928894 -51.028301239014

sp 119 [Pimelodella avanhandavae]
-24.21 -51.37
-25.08 -51.18
-24.36 -51.15
-23.7361 -53.49
-24.2147222 -51.3730556
-24.4666667 -50.9
-22.75 -53.2666667
-23.6416667 -51.8591667
-23.3227778 -51.8913889
-22.7641667 -53.2569444
-22.5483333 -52.0280556
-24.3005556 -53.9008333
-25.0819444 -51.1763889
-25.0819444 -51.1763889
-24.6091667 -51.2588889
-24.2111111 -53.8730556
-24.2275 -53.8141667
-24.2783333 -53.8219444
-24.3505556 -53.9008333
-23.6416667 -51.8588889
-24.2147222 -51.3730556
-23.6499 -53.9448
-22.7833333 -53.2833333
-24.1963889 -53.3188889
-25.0333333 -51.0666667
-23.3369444 -51.9188889
-23.6416667 -51.8591667
-24.4091667 -52.0441667
-23.6347222 -52.2466667
-23.325 -49.7738889
-24.2783333 -53.8219444
-24.3005556 -53.8861111
-23.3227778 -51.8913889
-23.385 -51.0758333333
-23.2253888889 -50.9645
-23.2253888889 -50.9645
-23.03689956665 -50.838298797607

sp 120 [Hoplosternum littorale]
-25.593099594116 -49.410301208496
-24.6158333 -54.1616667
-24.6158333 -54.1616667
-23.3027778 -51.8619444
-23.325 -49.7738889
-22.7552778 -53.2577778
-22.75 -53.2666667
-22.7536111 -53.2858333
-23.935 -54.0175
-22.75 -53.2666667
-22.75 -53.2666667
-22.75 -53.2666667
-25.5558333333 -54.5916666667
-25.5466667 -54.5880556
-24.861667 -54.288611
-24.076111 -54.255278
-23.1536111 -50.5213889
-24.5911111 -54.0683333
-24.5911111 -54.0683333
-23.3266667 -51.8447222
-22.7719444 -53.2669444
-23.15536111 -50.573
-23.385 -51.0758333
-23.2111111 -50.9497222
-23.0244444 -50.9519444
-23.1830556 -50.9497222
-23.0244444 -50.9519444
-23.4147222222 -50.4523888889
-23.0997222 -50.8497222
-23.05060005188 -50.228900909424
-23.723300933838 -51.097198486328
-23.03689956665 -50.838298797607
-23.03689956665 -50.838298797607
-22.755800247192 -51.37919998169
-24.032499313354 -50.45830154419
-24.0666675568 -54.2666664124

sp 121 [Microglanis garavelloi]
-23.201932 -50.967064
-23.0942222222 -50.9971111111
-23.1830556 -50.9497222
-23.2066667 -50.9472222
-23.2066667 -50.9472222
-23.0942222222 -50.9971111111
-23.0948333333 -50.9970833333
-23.2066667 -50.9305556
-23.201932 -50.967064
-23.3674 -53.7226
-23.0948333333 -50.9970833333
-23.2066667 -50.9305556
-23.0942222222 -50.9971111111
-23.0942222222 -50.9971111111
-23.2066667 -50.9305556
-23.0942222222 -50.9971111111
-23.1830556 -50.9497222
-23.2066667 -50.9472222
-23.0942222222 -50.9971111111
-23.1791667 -52.9419444
-23.2066667 -50.9472222
-23.0942222222 -50.9971111111
-23.0942222222 -50.9971111111
-23.0942222222 -50.9971111111
-23.0942222222 -50.9971111111
-23.0942222222 -50.9971111111
-23.0942222222 -50.9971111111
-23.1830556 -50.9497222
-23.058599472046 -51.036399841309
-23.058599472046 -51.036399841309
-23.058599472046 -51.036399841309
-24.323900222778 -50.615600585938
-23.310300827026 -51.162799835205
-23.254199981689 -50.979999542236
-23.254199981689 -50.979999542236
-23.2066669464 -50.9472236633

sp 122 [Sternopygus macrurus]
-22.765 -52.4219444
-23.310300827026 -51.162799835205
-22.75 -53.2666667
-23.935 -54.0175
-24.1833333 -53.3166667
-25.5466667 -54.5880556
-25.434444 -54.579444
-25.045556 -50.9875
-23.5752 -53.9019
-23.3266667 -51.8447222
-24.6666667 -54.2166667
-25.4333333 -54.55
-23.6502778 -53.9433333
-23.6566667 -53.9063889
-23.6583333 -53.9194444
-23.6566667 -53.9063889
-23.6502778 -53.9433333
-23.6583333 -53.9194444
-23.269199371338 -51.048099517822
-25.6529111 -54.4541667
-25.6529111 -54.4541667
-23.0997222 -50.8497222
-22.92 -51.5797222
-23.0244444 -50.9519444
-23.2971944444 -50.4786666667
-23.0244444 -50.9519444
-23.3525 -51.0144444
-23.0244444 -50.9519444
-23.0244444 -50.9519444
-24.3019722 -49.6945833
-23.05060005188 -50.228900909424
-23.310300827026 -51.162799835205
-23.03689956665 -50.838298797607
-23.03689956665 -50.838298797607
-23.017799377441 -50.406398773193
-25.4347222222 -54.5783333333

sp 123 [Tatia jaracatia]
-25.6177778 -52.7275
-25.5741667 -53.0969444
-25.5741667 -53.0969444
-25.6380556 -53.2844444
-25.6380556 -53.2844444
-25.6380556 -53.2844444
-25.6269444 -53.2811111
-25.6269444 -53.2811111
-25.6269444 -53.2811111
-25.6269444 -53.2811111
-25.6269444 -53.2811111
-25.6269444 -53.2811111
-25.5261111 -53.0166667
-25.6077778 -52.8791667
-25.5136111 -53.0011111
-25.5319444 -53.4836111
-25.5319444 -53.4836111
-25.5319444 -53.4836111
-25.5319444 -53.4836111
-25.5319444 -53.4836111
-25.54 -53.3022222
-25.54 -53.3022222
-25.455 -53.3072222
-25.455 -53.3072222
-25.5763889 -53.5016667
-25.5388889 -53.5480556
-25.4230556 -53.3525
-25.5319444 -53.4836111
-25.5366667 -53.4863889
-25.5366667 -53.4863889
-25.6077778 -52.8791667
-25.54 -53.3022222
-25.455 -53.3072222
-25.5319444 -53.4836111
-25.54 -53.3022222

sp 124 [Deuterodon luetkenii]
-24.887222 -54.218611
-24.993333 -54.087222
-25.306699752808 -48.328899383545
-25.6666667 -48.55
-25.6529111 -54.4541667
-25.306699752808 -48.328899383545
-25.306699752808 -48.328899383545
-25.306699752808 -48.328899383545
-25.88279914856 -48.574699401855
-25.476900100708 -48.834400177002
-25.520000457764 -48.509201049805
-25.520000457764 -48.509201049805
-25.182782 -48.299122
-25.1001 -48.215691
-25.245516 -48.523834
-25.466667 -48.833333
-25.333388 -48.673926
-25.216667 -48.45
-25.433333 -48.866667
-25.466667 -48.85
-25.716667 -48.733333
-25.428600311279 -48.711898803711
-25.428600311279 -48.711898803711
-24.9333333 -54.3333333
-25.5833339691 -48.7166671753
-25.5333328247 -48.5
-25.5333328247 -48.5333328247
-25.8833332062 -48.5833320618
-25.4333324432 -48.7000007629
-25.4111118317 -48.8408317566
-25.1808338165 -48.4072227478
-25.4033336639 -48.8725013733
-25.3911113739 -48.8605537415
-25.4186115265 -48.8252792358

sp 125 [Psalidodon dissimilis]
-25.95 -51.4
-25.47 -51.24
-25.76969909668 -49.715801239014
-25.76969909668 -49.715801239014
-25.632499694824 -53.346698760986
-26.19111 -51.15222
-26.16222 -51.22278
-26.161027 -51.138561
-25.388721 -49.099372
-25.388721 -49.099372
-25.5 -53.4166667
-25.7536111 -52.0858333
-26.035 -51.1891667
-25.3641667 -53.1113889
-25.9466667 -51.3958333
-26.2502778 -51.1030556
-25.4233333 -49.1127778
-26.2047222 -51.0436111
-25.0797222 -53.6238889
-25.9561111 -50.6852778
-25.7536111 -52.0858333
-25.7713889 -52.1141667
-25.75 -52.1666667
-25.4741667 -51.2372222
-25.75 -52.1666667
-25.5827778 -51.9161111
-25.1619444 -53.8294444
-26.1597222 -51.1391667
-26.0877778 -51.2444444
-26.1597222 -51.1391667
-25.7713889 -52.1141667
-25.4478639 -53.4464472
-25.4478639 -53.4464472

sp 126 [Bryconamericus coeruleus]
-23.6416669444 -51.8591669444
-23.5777778 -51.1658333
-23.5777778 -51.1658333
-23.5 -52
-23.5 -52
-24.3386111 -52.6013889
-24.948333 -52.596944
-23.6416667 -51.8591667
-24.6936111 -51.5175
-25.0819444 -51.1763889
-25.0819444 -51.1763889
-24.5408333 -51.3361111
-24.6091667 -51.2588889
-23.6416667 -51.8588889
-23.3007778 -51.8619444
-24.4091667 -52.0441667
-24.3177778 -52.1172222
-25.0333333 -51.0666667
-23.6416667 -51.8591667
-23.641111 -51.858889
-24.3333333 -52.6
-23.6347222 -51.8472222
-23.6347222 -51.8472222
-24.050169 -52.695556
-24.063333 -50.701389
-23.5777778 -51.1658333
-23.7321111111 -51.5416388889
-24.21 -51.37
-25.08 -51.18
-24.39 -52.15
-24.34 -52.2
-24.32 -51.2
-24.36 -51.15

sp 127 [Diapoma guarani]
-25.4497222 -54.4366667
-25.4 -54.45
-25.5466667 -54.5880556
-24.6783333 -54.1952778
-25.2666667 -54.25
-25.4452778 -54.6041667
-25.4497222 -54.6033333
-25.4497222 -54.6033333
-25.4497222 -54.6033333
-25.4497222 -54.6033333
-25.4497222 -54.6033333
-25.4497222 -54.6033333
-25.4497222 -54.6033333
-25.4497222 -54.6033333
-25.4497222 -54.6033333
-25.4344444 -54.5794444
-24.808611 -54.351472
-25.449722 -54.603333
-25.430556 -54.583056
-25.449722 -54.603333
-25.449722 -54.603333
-25.449722 -54.603333
-25.449722 -54.603333
-25.449722 -54.603333
-25.449722 -54.603333
-25.434444 -54.579444
-25.438889 -54.555833
-25.449722 -54.603333
-25.449722 -54.603333
-24.8363889 -54.3344444
-25.4333333 -54.55
-24.6666667 -54.2166667
-24.583333333333 -54.316666666667

sp 128 [Rineloricaria latirostris]
-24.84472 -51.29972
-23.2169305556 -51.3335777778
-25.0333333 -51.0666667
-23.8522222 -50.3883333
-24.7272222 -52.3094444
-24.735 -52.38
-24.735 -52.38
-24.7272222 -52.3094444
-23.3333333 -51.8911111
-23.9702778 -50.2336111
-25.0891667 -50.9561111
-23.3266667 -51.8447222
-23.3036111 -52.0308333
-22.9666667 -51.8166667
-23.0265194444 -51.1314027778
-23.4608333333 -51.2413888889
-23.4025 -50.4544444
-23.385 -51.0758333333
-23.385 -51.0758333
-23.2463889 -51.0652778
-23.4868972222 -50.78215
-24.0268333333 -50.1893333333
-23.0265194444 -51.1314027778
-23.64999961853 -51.354999542236
-23.64999961853 -51.354999542236
-23.310300827026 -51.162799835205
-23.310300827026 -51.162799835205
-23.254199981689 -50.979999542236
-23.310300827026 -51.162799835205
-23.64999961853 -51.354999542236
-23.64999961853 -51.354999542236
-22.996700286865 -51.190601348877
-24.032499313354 -50.45830154419

sp 129 [Proloricaria prolixa]
-23.310300827026 -51.162799835205
-23.254199981689 -50.979999542236
-24.066668 -54.266666
-22.9666667 -51.8166667
-23.3266667 -51.8447222
-23.6758333 -52.1205556
-23.2258333 -50.2311111
-23.6758333 -52.1205556
-23.723300933838 -51.097198486328
-22.863300323486 -51.387199401855
-23.2971944444 -50.4786666667
-23.310300827026 -51.162799835205
-23.8687861111 -51.6472055556
-23.3525 -51.0144444
-23.3853 -51.0761138889
-23.0265194444 -51.1314027778
-23.254199981689 -50.979999542236
-23.5141667 -50.955
-23.3525 -51.0144444
-23.5630556 -51.0716667
-23.5141667 -50.955
-23.385 -51.0758333
-24.0333333333 -50.6916666667
-23.05060005188 -50.228900909424
-23.723300933838 -51.097198486328
-23.017799377441 -50.406398773193
-24.893100738525 -52.202800750732
-23.017799377441 -50.406398773193
-23.910800933838 -50.580299377441
-23.910800933838 -50.580299377441
-23.910800933838 -50.580299377441

sp 130 [Rineloricaria kronei]
-25.33 -49.78
-25.32 -49.79
-25.21 -49.6
-25.28 -49.56
-25.44 -49.67
-25.3 -49.47
-24.94 -49.3
-25.09 -49.83
-25.08 -49.86
-25.42861 -48.71194
-25.42528 -49.24306
-25.52 -48.50917
-25.8570833333 -48.7846666667
-25.1947222222 -48.4045833333
-25.2717777778 -49.5601388889
-25.2250722222 -48.2818805556
-25.5256111111 -48.8063333333
-25.4150833333 -48.8937222222
-24.9103055556 -49.4283333333
-25.1461666667 -48.3687222222
-25.5272222222 -48.7491111111
-25.1961944444 -48.5095555556
-25.2264444444 -48.56775
-25.2935 -48.7403055556
-24.9599166667 -49.8511666667
-25.7064722222 -48.7536666667
-24.9633333333 -49.7608611111
-25.7553333333 -48.7720555556
-25.1984166667 -48.5070833333
-25.3809444444 -48.86425
-25.2991657257 -49.5480537415

sp 131 [Ancistrus agostinhoi]
-25.6686111 -51.9544444
-25.5 -53.4166667
-25.7536111 -52.0858333
-25.75 -52.1666667
-25.6388889 -51.9655556
-25.6388889 -51.9655556
-25.3936111 -51.4561111
-25.6388889 -51.9655556
-25.6388889 -51.9655556
-25.4 -51.4366667
-25.7711111 -52.1122222
-25.7391667 -52.0288889
-25.8072222 -51.99
-25.6644444 -51.9680556
-25.7713889 -52.1141667
-25.7713889 -52.1141667
-25.7238889 -52.0397222
-25.7494444 -52.0711111
-25.75 -52.0833333
-25.6533333 -51.9708333
-25.75 -52.0833333
-25.7494444 -52.0711111
-25.7536111 -52.0858333
-25.7494444 -52.0711111
-25.6388889 -51.9655556
-25.7713889 -52.1141667
-25.6388889 -51.9655556
-25.8072222 -51.99
-25.7227778 -52.0708333
-25.7494444 -52.0711111

sp 132 [Characidium sp. 1]
-25.6063889 -52.6238889
-25.0633333 -53.6044444
-25.9466667 -51.3958333
-25.9466667 -51.3958333
-25.95 -51.4
-25.75 -52.0833333
-25.745 -52.2508333
-25.520833 -53.600833
-25.363611 -53.171944
-25.5366667 -53.4863889
-25.5366667 -53.4863889
-26.0333333 -53.7
-25.9980556 -53.6580556
-25.745 -52.2508333
-25.6333333 -52.6
-25.5366667 -53.4863889
-25.6388889 -51.9655556
-25.6 -49.633335
-25.6 -49.633335
-25.4478639 -53.4464472
-25.4422278 -53.4424306
-25.4991833 -53.6779167
-25.6 -49.633335
-25.995 -50.8666666667
-25.5680555556 -53.1227777778
-25.6111111111 -53.7052777778
-26.0702777778 -52.5808333333
-26.0005555556 -53.6252777778
-25.5014722222 -51.1693611111

sp 133 [Hoplisoma carlae]
-25.5 -53.4166667
-25.455 -53.3072222
-25.4247222 -53.125
-25.5744444 -53.0733333
-26.001111 -53.625556
-25.3002778 -53.1911111
-25.6127778 -54.4266667
-25.5366667 -53.4863889
-26.1161111 -53.6225
-25.1619444 -53.8294444
-25.5366667 -53.4863889
-25.4122222 -53.3644444
-25.455 -53.3072222
-25.455 -53.3072222
-25.455 -53.3072222
-25.4230556 -53.3525
-25.4122222 -53.3644444
-25.4122222 -53.3644444
-25.54 -53.3022222
-25.4122222 -53.3644444
-25.4122222 -53.3644444
-26.0333333 -53.7
-25.3002778 -53.1911111
-25.3002778 -53.1911111
-25.4122222 -53.3644444
-25.4122222 -53.3644444
-25.4122222 -53.3644444
-25.4122222 -53.3644444
-25.7336111111 -53.7997222222

sp 134 [Hypostomus topavae]
-23.7 -52.1166667
-23.48 -51.8808333
-24.9483333 -52.5969444
-25.0277778 -52.4588889
-23.3038889 -52.5938889
-23.3516667 -52.4661111
-23.3027778 -51.8619444
-23.3516667 -52.4661111
-23.6416667 -53.3172222
-24.4091667 -52.0441667
-23.3027778 -51.8619444
-23.6416667 -51.8591667
-24.1833333 -53.3166667
-23.3266667 -51.8447222
-23.4255556 -52.1672222
-23.9966667 -52.34
-23.641111 -51.858889
-23.6347222 -51.8472222
-23.3266667 -51.8447222
-24.4091667 -52.0441667
-24.9483333 -52.5969444
-23.7 -52.1166667
-23.1433333 -50.9869444
-23.5630556 -51.0716667
-23.4149166667 -50.4523
-24.0268333333 -50.1893333333
-23.5630556 -51.0716667
-23.5141667 -50.955
-23.5141667 -50.955

sp 135 [Phalloceros pellos]
-25.1461666667 -48.3687222222
-25.4674444444 -48.8706111111
-25.4163888889 -48.2322222222
-25.7629722222 -48.7663055556
-25.4150833333 -48.8937222222
-25.5272222222 -48.7491111111
-25.7905277778 -48.7660277778
-25.4620638889 -48.2319666667
-25.2163055556 -48.2663055556
-25.5381166667 -48.3097888889
-25.5771388889 -48.7237222222
-25.8297222222 -48.7910833333
-25.3809444444 -48.86425
-25.4620638889 -48.2319666667
-25.2935 -48.7403055556
-25.8570833333 -48.7846666667
-25.7064722222 -48.7536666667
-25.3154305556 -48.3100361111
-25.2577777778 -48.3016666667
-25.8669722222 -48.7881666667
-25.2091674805 -48.4336128235
-25.3413887024 -48.774723053
-25.3413887024 -48.774723053
-25.1947222222 -48.4045833333
-25.2250722222 -48.2818805556
-25.5256111111 -48.8063333333
-25.7553333333 -48.7720555556
-25.2016944444 -48.2536388889
-25.2250722222 -48.2818805556

sp 136 [Pseudotothyris obtusa]
-25.9294444 -48.6027778
-25.306699752808 -48.328899383545
-25.520000457764 -48.509201049805
-25.428600311279 -48.711898803711
-25.9219444 -48.6080556
-25.6666667 -48.55
-25.2163055556 -48.2663055556
-25.225 -48.7785833333
-25.88279914856 -48.574699401855
-25.88279914856 -48.574699401855
-25.88279914856 -48.574699401855
-25.88279914856 -48.574699401855
-25.520000457764 -48.509201049805
-25.520000457764 -48.509201049805
-25.7064722222 -48.7536666667
-25.095031 -50.160164
-25.3619444 -48.8155556
-25.3619444 -48.8155556
-25.1161111 -49.9161111
-25.3809444444 -48.86425
-25.7629722222 -48.7663055556
-25.2935 -48.7403055556
-25.8570833333 -48.7846666667
-25.2016944444 -48.2536388889
-25.7905277778 -48.7660277778
-25.5833339691 -48.6666679382
-25.5333328247 -48.5333328247
-25.2336120605 -48.037776947
-25.520000457764 -48.509201049805

sp 137 [Cambeva castroi]
-25.75 -52.0833333
-25.4913888889 -49.6536111111
-25.695600509644 -51.659698486328
-25.695600509644 -51.659698486328
-25.695600509644 -51.659698486328
-25.695600509644 -51.659698486328
-25.58390045166 -49.635601043701
-25.58390045166 -49.635601043701
-25.58390045166 -49.635601043701
-25.58390045166 -49.635601043701
-25.928100585938 -49.19889831543
-25.928100585938 -49.19889831543
-25.653897 -49.572059
-25.843828 -49.727507
-25.464323 -49.453558
-25.583602 -49.644385
-25.6430416667 -49.5901388889
-25.6843333333 -50.2783055556
-25.7325555556 -50.36525
-25.75 -52.1666667
-24.9938889 -50.1580556
-25.6819444444 -50.3095555556
-25.6103611111 -50.3899166667
-25.6517777778 -49.8561111111
-25.6738888889 -49.5800555556
-25.776144 -52.063822
-26.120753 -51.874211
-26.460128 -51.955269

sp 138 [Mimagoniates lateralis]
-25.520000457764 -48.509201049805
-25.520000457764 -48.509201049805
-25.520000457764 -48.509201049805
-25.520000457764 -48.509201049805
-25.520000457764 -48.509201049805
-25.520000457764 -48.509201049805
-25.520000457764 -48.509201049805
-25.520000457764 -48.509201049805
-25.520000457764 -48.509201049805
-25.9241667 -48.6108333
-25.67241 -48.513207
-25.67241 -48.513207
-25.88279914856 -48.574699401855
-25.88279914856 -48.574699401855
-25.88279914856 -48.574699401855
-25.476900100708 -48.834400177002
-25.476900100708 -48.834400177002
-25.476900100708 -48.834400177002
-25.466667 -48.583333
-25.92 -48.62
-25.92 -48.62
-25.92 -48.62
-25.950001 -48.616665
-25.6333333333 -48.5833333333
-25.3091666667 -48.7422222222
-25.4333333333 -48.7
-25.9655555556 -48.8286111111
-25.583333333333 -48.55

sp 139 [Oligosarcus pintoi]
-22.765 -52.4219444
-24.4666667 -50.9
-23.2930556 -52.4172222
-24.5980556 -51.2572222
-24.6091667 -51.2588889
-24.3463889 -53.85
-24.37 -53.8263889
-24.3505556 -53.9008333
-24.3505556 -53.9008333
-23.935 -54.0175
-24.1966667 -53.3222222
-23.3302778 -52.45
-24.350556 -53.900833
-23.693889 -53.267222
-24.092621 -54.254651
-23.6416667 -51.8591667
-23.325 -49.7738889
-23.6416667 -51.8588889
-23.6663889 -53.205
-23.9311111 -53.2130556
-23.9311111 -53.2130556
-24.092621 -54.254651
-23.4608333 -51.2413889
-22.92 -51.5797222
-22.6347222 -52.8219444
-24.4166666667 -53.6666666667
-24.6 -51.26
-24.36 -51.15

sp 140 [Cetopsis gobioides]
-24.9269444 -54.0608333
-22.9666667 -51.8166667
-23.5733333 -51.4008333
-24.2275 -53.8141667
-24.2275 -53.8141667
-24.3005556 -53.8861111
-24.3005556 -53.8861111
-22.812067 -53.378033
-22.812067 -53.378033
-23.6583333 -53.9194444
-24.9269444 -54.0608333
-23.6347222 -51.8472222
-24.1980556 -53.3205556
-22.75 -53.25
-24.1963889 -53.3188889
-24.509399414062 -50.413600921631
-25.652911111 -54.454166667
-23.0942222222 -50.9971111111
-23.5630556 -51.0716667
-23.0942222222 -50.9971111111
-25.6529111 -54.4541667
-23.2391667 -50.9663889
-23.09422222 -50.99711111
-22.7066667 -51.4452778
-23.058599472046 -51.036399841309
-23.723300933838 -51.097198486328
-23.310300827026 -51.162799835205

sp 141 [Parotocinclus maculicauda]
-25.3 -49.47
-25.09 -49.83
-25.3011111 -49.4675
-25.3011111 -49.4675
-24.6672 -48.983898
-24.823600769043 -49.261100769043
-25.045 -49.838055
-24.667778 -48.984444
-24.707222 -48.659168
-24.706667 -48.670834
-24.706667 -48.670834
-24.701944 -48.756943
-24.701944 -48.756943
-24.797222 -48.551388
-24.798611 -48.551388
-24.742777 -48.532223
-25.1947222222 -48.4045833333
-25.8570833333 -48.7846666667
-25.4586 -49.5283
-25.3686 -49.4514
-24.8236 -49.2611
-24.8236 -49.2611
-24.732222 -48.544724
-24.765832901 -49.3366661072
-25.0116672516 -49.3388900757
-25.2166671753 -48.2999992371
-25.4833335876 -48.8333320618

sp 142 [Poecilia vivipara]
-25.817499160767 -48.54280090332
-25.520000457764 -48.509201049805
-25.520000457764 -48.509201049805
-25.5734527778 -48.349975
-25.2250722222 -48.2818805556
-25.5140555556 -48.3100361111
-25.5381166667 -48.295575
-25.5140555556 -48.3100361111
-25.5734527778 -48.349975
-25.4620638889 -48.2319666667
-25.5333328247 -48.2999992371
-25.5666675568 -48.3666648865
-25.5381166667 -48.3097888889
-25.4620638889 -48.2319666667
-25.4620638889 -48.2319666667
-25.5140555556 -48.3100361111
-25.54 -48.4147
-25.54 -48.4147
-25.54 -48.4147
-25.54 -48.4147
-25.54 -48.4147
-25.54 -48.4147
-25.54 -48.4147
-25.54 -48.4147
-25.54 -48.4147
-25.54 -48.4147
-25.54 -48.4147

sp 143 [Cheirodon stenodon]
-23.2066667 -50.9305556
-23.2066667 -50.9305556
-23.2066667 -50.9472222
-23.2066667 -50.9305556
-23.09422222 -50.99711111
-23.9386111 -50.7283333
-23.2066667 -50.9305556
-23.8596388889 -50.3786111111
-23.1830556 -50.9497222
-23.1830556 -50.9497222
-22.8127778 -51.3833333
-23.2066667 -50.9305556
-23.2066667 -50.9305556
-23.1830556 -50.9497222
-23.2066667 -50.9305556
-23.2066667 -50.9472222
-23.2111111 -50.9497222
-23.2066667 -50.9305556
-23.2066667 -50.9305556
-23.1830556 -50.9497222
-22.9955277778 -50.9462222222
-23.058599472046 -51.036399841309
-23.254199981689 -50.979999542236
-23.254199981689 -50.979999542236
-23.254199981689 -50.979999542236
-23.03689956665 -50.838298797607

sp 144 [Hisonotus pachysarkos]
-24.21 -51.37
-25.08 -51.18
-25.27 -50.85
-24.39 -52.15
-24.32 -51.2
-24.36 -51.15
-25.0819444444 -51.1763888889
-24.4666667 -50.9
-24.2147222 -51.3730556
-24.2147222 -51.3730556
[truncated: 56,864 more chars]
